# Supplementary material for: Crystal structure and Hirshfeld surface analysis of 3-(3-hy­droxy­phen­yl)-1-(1H-pyrrol-2-yl)prop-2-en-1-one hemihydrate
Source: Acta Crystallogr E Crystallogr Commun. 2023 Mar 10;79(Pt 4):287–91. doi: 10.1107/S2056989023001925 (PMC10088324; doi:10.1107/S2056989023001925)
Supplement: Supplementary file 1 [file e-79-00287-sup1.cif]

##############################################################################
#                                                                            #
# This CIF contains the data in a paper accepted for publication in          #
# Acta Crystallographica Section E. It conforms to the requirements of       #
# Notes for Authors for Acta Crystallographica Section E, and has been       #
# peer reviewed under the auspices of the IUCr Commission on Journals.       #
#                                                                            #
# Full details of the Crystallographic Information File format               #
# are given in the paper "The Crystallographic Information File (CIF):       #
# a New Standard Archive File for Crystallography" by S. R. Hall, F. H.      #
# Allen and I. D. Brown [Acta Cryst. (1991), A47, 655-685].                  #
#                                                                            #
# The current version of the core CIF dictionary is obtainable from          #
# ftp://ftp.iucr.org/pub/cif_core.dic.                                       #
#                                                                            #
# Software is freely available for graphical display of the structure(s)     #
# in this CIF. For information consult the CIF software page                 #
# http://www.iucr.org/resources/cif/software.                                #
#                                                                            #
# This file may be used for bona fide research purposes within the           #
# scientific community so long as proper attribution is given to the journal # 
# article from which it was obtained.                                        #
#                                                                            #
##############################################################################
data_I
_audit_creation_method     'SHELXL-2018/3'
_journal_date_recd_electronic     2022-09-20
_journal_date_accepted     2023-03-02
_journal_name_full     'Acta Crystallographica, Section E'
_journal_year     2023
_journal_volume     79
_journal_issue      4
_journal_page_first     0
_journal_page_last     0
_journal_paper_category     GO
_journal_paper_doi     10.1107/S2056989023001925
_journal_coeditor_code     YZ2023
_publ_contact_author_name     'Siti Munirah Mohd Faudzi'
_publ_contact_author_address
;
Department of Chemistry, Faculty of Science, Universiti Putra Malaysia, Serdang,
 43400, Selangor, Malaysia
;
_publ_contact_author_email     'sitimunirah@upm.edu.my'
_publ_contact_author_fax     ?
_publ_contact_author_phone     ?
_publ_section_title
;
Crystal structure and Hirshfeld surface analysis of
3-(3-hydroxyphenyl)-1-(1<i>H</i>-pyrrol-2-yl)prop-2-en-1-one hemihydrate
;
loop_
    _publ_author_name
    _publ_author_footnote
    _publ_author_address
    'Ismail, Ahmad Zaidi' .
;
School of Chemical Sciences, University of Auckland, Private Bag 92019,
Auckland, New Zealand
Department of Chemistry, Faculty of Science, Universiti Putra Malaysia, Serdang,
 43400, Selangor, Malaysia
;
    'Gunasekharan, Mohanapriya' .
;
Department of Chemistry, Faculty of Science, Universiti Putra Malaysia, Serdang,
43400, Selangor, Malaysia
;
    'Karunakaran, Thiruventhan' .
;
Centre for Drug Research, Universiti Sains Malaysia, 11800 USM, Pulau Pinang,
Malaysia
;
    'Mohd Faudzi, Siti Munirah' .
;
Department of Chemistry, Faculty of Science, Universiti Putra Malaysia, Serdang,
43400, Selangor, Malaysia
Natural Medicines and Product Research Laboratory,
Institute of Bioscience, Universiti Putra Malaysia, Serdang, 43400, Selangor,
 Malaysia
;
_publ_section_synopsis
;
3-(3-Hydroxyphenyl)-1-(1<i>H</i>-pyrrol-2-yl)prop-2-en-1-one (<b>3HPPP</b>)
crystallized as planar molecule together with half a molecule of water in the
asymmetric unit in the monoclinic crystal system with space group
<i>P</i>2/<i>c</i>. A  Hirshfeld surface  analysis for the chalcone component
showed that  H...H (40.9%) and H...C/C...H (32.4%) contacts make the largest
contributions to the crystal packing of <b>3HPPP</b>. In the vicinity of
water, the H...O/O...H and H...C/C...H contacts are the most significant, at
48.7% and 29.8%, respectively.
;
_chemical_name_systematic
;
3-(3-Hydroxyphenyl)-1-(1<i>H</i>-pyrrol-2-yl)prop-2-en-1-one hemihydrate
;
_chemical_name_common     ?
_chemical_formula_moiety     '2(C13 H11 N O2), H2 O'
_chemical_formula_sum     'C26 H24 N2 O5'
_chemical_formula_iupac     '2C13 H11 N O2, H2 O'
_chemical_formula_weight     444.47
_chemical_melting_point     ?
_space_group_crystal_system     monoclinic
_space_group_name_H-M_alt     'P 2/c'
_space_group_name_Hall     '-P 2yc'
loop_
    _space_group_symop_operation_xyz
    'x, y, z'
    '-x, y, -z+1/2'
    '-x, -y, -z'
    'x, -y, z-1/2'
_cell_length_a     11.90960(10)
_cell_length_b     5.58360(10)
_cell_length_c     16.8121(2)
_cell_angle_alpha     90
_cell_angle_beta     105.3560(10)
_cell_angle_gamma     90
_cell_volume     1078.07(3)
_cell_formula_units_Z     2
_cell_measurement_reflns_used     9119
_cell_measurement_theta_min     3.8270
_cell_measurement_theta_max     76.0860
_cell_measurement_temperature     100(2)
_exptl_crystal_description     prism
_exptl_crystal_colour     colourless
_exptl_crystal_size_max     0.180
_exptl_crystal_size_mid     0.170
_exptl_crystal_size_min     0.130
_exptl_crystal_density_diffrn     1.369
_exptl_crystal_density_meas     ?
_exptl_crystal_density_method     ?
_exptl_crystal_F_000     468
_exptl_absorpt_coefficient_mu     0.783
_exptl_absorpt_correction_type     gaussian
_exptl_absorpt_process_details
;
(CrysAlisPro; Rigaku OD, 2021)
;
_exptl_absorpt_correction_T_min     0.676
_exptl_absorpt_correction_T_max     1.000
_diffrn_ambient_temperature     100(2)
_diffrn_source     'micro-focus sealed X-ray tube'
_diffrn_radiation_type     CuK\a
_diffrn_radiation_wavelength     1.54184
_diffrn_measurement_device_type     'XtaLAB Synergy, Dualflex, AtlasS2'
_diffrn_measurement_method     '\w scans'
_diffrn_detector_area_resol_mean     ?
_diffrn_reflns_number     13888
_diffrn_reflns_av_R_equivalents     0.0279
_diffrn_reflns_av_unetI/netI     0.0169
_diffrn_reflns_theta_min     3.849
_diffrn_reflns_theta_max     75.232
_diffrn_reflns_theta_full     67.684
_diffrn_measured_fraction_theta_max     0.999
_diffrn_measured_fraction_theta_full     1.000
_diffrn_reflns_limit_h_min     -14
_diffrn_reflns_limit_h_max     14
_diffrn_reflns_limit_k_min     -6
_diffrn_reflns_limit_k_max     7
_diffrn_reflns_limit_l_min     -18
_diffrn_reflns_limit_l_max     21
_refine_special_details     ?
_reflns_number_total     2221
_reflns_number_gt     2067
_reflns_threshold_expression     'I > 2\s(I)'
_refine_ls_structure_factor_coef     Fsqd
_refine_ls_matrix_type     full
_refine_ls_R_factor_all     0.0364
_refine_ls_R_factor_gt     0.0344
_refine_ls_wR_factor_gt     0.0926
_refine_ls_wR_factor_ref     0.0947
_refine_ls_goodness_of_fit_ref     1.040
_refine_ls_restrained_S_all     1.040
_refine_ls_number_reflns     2221
_refine_ls_number_parameters     163
_refine_ls_number_restraints     0
_refine_ls_hydrogen_treatment     mixed
_refine_ls_weighting_scheme     calc
_refine_ls_weighting_details
              'w=1/[\s^2^(Fo^2^)+(0.0512P)^2^+0.3933P] where P=(Fo^2^+2Fc^2^)/3'
_atom_sites_solution_hydrogens     mixed
_atom_sites_solution_primary     dual
_atom_sites_solution_secondary     difmap
_refine_ls_shift/su_max     0.000
_refine_ls_shift/su_mean     0.000
_refine_diff_density_max     0.303
_refine_diff_density_min     -0.188
_refine_ls_extinction_method
;
<i>SHELXL2018/3</i> (Sheldrick, 2015b)
;
_refine_ls_extinction_coef     0.0039(5)
_refine_ls_extinction_expression
                                  'Fc^*^=kFc[1+0.001xFc^2^\l^3^/sin(2\q)]^-1/4^'
loop_
    _atom_type_symbol
    _atom_type_description
    _atom_type_scat_dispersion_real
    _atom_type_scat_dispersion_imag
    _atom_type_scat_source
    'C' 'C' 0.0181 0.0091
                         'International Tables Vol C Tables 4.2.6.8 and 6.1.1.4'
    'H' 'H' 0.0000 0.0000
                         'International Tables Vol C Tables 4.2.6.8 and 6.1.1.4'
    'N' 'N' 0.0311 0.0180
                         'International Tables Vol C Tables 4.2.6.8 and 6.1.1.4'
    'O' 'O' 0.0492 0.0322
                         'International Tables Vol C Tables 4.2.6.8 and 6.1.1.4'
_computing_data_collection
;
CrysAlisPro 1.171.41.121a (Rigaku OD, 2021)
;
_computing_cell_refinement
;
CrysAlisPro 1.171.41.121a (Rigaku OD, 2021)
;
_computing_data_reduction
;
CrysAlisPro 1.171.41.121a (Rigaku OD, 2021)
;
_computing_structure_solution
;
<i>SHELXT2018/2</i> (Sheldrick, 2015a)
;
_computing_structure_refinement
;
<i>SHELXL2018/3</i> (Sheldrick, 2015b)
;
_computing_molecular_graphics
;
Olex2 1.3 (Dolomanov <i>et al.</i>,  2009)
;
_computing_publication_material
;
PublCif (Westrip, 2010)
;
loop_
    _atom_site_type_symbol
    _atom_site_label
    _atom_site_fract_x
    _atom_site_fract_y
    _atom_site_fract_z
    _atom_site_U_iso_or_equiv
    _atom_site_adp_type
    _atom_site_calc_flag
    _atom_site_occupancy
    _atom_site_disorder_assembly
    _atom_site_disorder_group
    O O1 0.27900(7) 0.42189(15) 0.33951(5) 0.0268(2) Uani d 1 . .
    O O2 0.81284(7) 0.95369(15) 0.59533(5) 0.0215(2) Uani d 1 . .
    O O3 0.000000 0.0526(2) 0.250000 0.0208(3) Uani d 1 . .
    N N1 0.10566(8) 0.45548(17) 0.19188(5) 0.0186(2) Uani d 1 . .
    C C1 0.17738(9) 0.7925(2) 0.15408(6) 0.0178(2) Uani d 1 . .
    H H1A 0.225141 0.928386 0.153517 0.021 Uiso calc 1 . .
    C C2 0.07695(9) 0.7278(2) 0.09255(6) 0.0222(3) Uani d 1 . .
    H H2A 0.044033 0.812012 0.042726 0.027 Uiso calc 1 . .
    C C3 0.03512(9) 0.5190(2) 0.11809(6) 0.0222(3) Uani d 1 . .
    H H3 -0.032172 0.434067 0.088590 0.027 Uiso calc 1 . .
    C C4 0.19382(9) 0.62052(19) 0.21594(6) 0.0159(2) Uani d 1 . .
    C C5 0.28203(9) 0.59293(19) 0.29291(6) 0.0177(2) Uani d 1 . .
    C C6 0.37555(9) 0.7736(2) 0.31381(6) 0.0179(2) Uani d 1 . .
    H H6 0.376212 0.901776 0.276763 0.021 Uiso calc 1 . .
    C C7 0.45937(9) 0.75864(19) 0.38443(6) 0.0173(2) Uani d 1 . .
    H H7 0.455306 0.624717 0.418413 0.021 Uiso calc 1 . .
    C C8 0.55672(9) 0.92326(19) 0.41588(6) 0.0155(2) Uani d 1 . .
    C C9 0.56928(9) 1.14020(19) 0.37719(6) 0.0174(2) Uani d 1 . .
    H H9 0.513693 1.186081 0.327786 0.021 Uiso calc 1 . .
    C C10 0.66350(9) 1.28752(19) 0.41156(6) 0.0184(2) Uani d 1 . .
    H H10 0.672229 1.433834 0.384975 0.022 Uiso calc 1 . .
    C C11 0.74552(9) 1.22472(19) 0.48433(6) 0.0181(2) Uani d 1 . .
    H H11 0.809769 1.326921 0.507080 0.022 Uiso calc 1 . .
    C C12 0.73238(9) 1.0110(2) 0.52331(6) 0.0166(2) Uani d 1 . .
    C C13 0.63891(9) 0.86102(19) 0.48899(6) 0.0161(2) Uani d 1 . .
    H H13 0.630823 0.714363 0.515581 0.019 Uiso calc 1 . .
    H H2O 0.7856(15) 0.832(3) 0.6202(11) 0.050(5) Uiso d 1 . .
    H H1N 0.0948(13) 0.324(3) 0.2186(9) 0.034(4) Uiso d 1 . .
    H H3O -0.0335(16) -0.039(4) 0.2091(11) 0.062(6) Uiso d 1 . .
loop_
    _atom_site_aniso_label
    _atom_site_aniso_U_11
    _atom_site_aniso_U_22
    _atom_site_aniso_U_33
    _atom_site_aniso_U_12
    _atom_site_aniso_U_13
    _atom_site_aniso_U_23
    O1 0.0251(4) 0.0272(5) 0.0228(4) -0.0081(3) -0.0032(3) 0.0089(3)
    O2 0.0178(4) 0.0239(4) 0.0194(4) -0.0044(3) -0.0012(3) 0.0032(3)
    O3 0.0218(5) 0.0193(6) 0.0208(5) 0.000 0.0046(4) 0.000
    N1 0.0170(4) 0.0199(5) 0.0176(4) -0.0025(4) 0.0025(3) 0.0010(4)
    C1 0.0176(5) 0.0187(5) 0.0171(5) 0.0015(4) 0.0044(4) 0.0011(4)
    C2 0.0214(5) 0.0256(6) 0.0167(5) 0.0024(4) 0.0000(4) 0.0025(4)
    C3 0.0172(5) 0.0277(6) 0.0182(5) -0.0011(4) -0.0015(4) -0.0008(4)
    C4 0.0145(5) 0.0173(5) 0.0163(5) -0.0006(4) 0.0045(4) -0.0010(4)
    C5 0.0173(5) 0.0189(5) 0.0167(5) 0.0002(4) 0.0043(4) 0.0013(4)
    C6 0.0183(5) 0.0185(5) 0.0166(5) -0.0009(4) 0.0040(4) 0.0019(4)
    C7 0.0176(5) 0.0170(5) 0.0176(5) 0.0003(4) 0.0051(4) 0.0014(4)
    C8 0.0153(5) 0.0165(5) 0.0156(5) 0.0011(4) 0.0056(4) -0.0016(4)
    C9 0.0190(5) 0.0180(5) 0.0150(5) 0.0017(4) 0.0043(4) 0.0002(4)
    C10 0.0232(5) 0.0144(5) 0.0191(5) -0.0002(4) 0.0083(4) 0.0007(4)
    C11 0.0176(5) 0.0176(5) 0.0195(5) -0.0038(4) 0.0055(4) -0.0030(4)
    C12 0.0150(5) 0.0196(5) 0.0147(5) 0.0017(4) 0.0034(4) -0.0014(4)
    C13 0.0172(5) 0.0147(5) 0.0170(5) 0.0005(4) 0.0059(4) 0.0008(4)
_geom_special_details
;
 All esds (except the esd in the dihedral angle between two l.s. planes)
 are estimated using the full covariance matrix.  The cell esds are taken
 into account individually in the estimation of esds in distances, angles
 and torsion angles; correlations between esds in cell parameters are only
 used when they are defined by crystal symmetry.  An approximate (isotropic)
 treatment of cell esds is used for estimating esds involving l.s. planes.
;
loop_
    _geom_bond_atom_site_label_1
    _geom_bond_atom_site_label_2
    _geom_bond_site_symmetry_2
    _geom_bond_distance
    _geom_bond_publ_flag
    O1 C5 . 1.2417(13) ?
    O2 C12 . 1.3683(12) ?
    O2 H2O . 0.901(19) ?
    O3 H3O . 0.864(18) ?
    O3 H3O 2 0.864(18) ?
    N1 C3 . 1.3484(13) ?
    N1 C4 . 1.3749(13) ?
    N1 H1N . 0.888(17) ?
    C1 C4 . 1.3906(14) ?
    C1 C2 . 1.4056(14) ?
    C1 H1A . 0.9500 ?
    C2 C3 . 1.3804(17) ?
    C2 H2A . 0.9500 ?
    C3 H3 . 0.9500 ?
    C4 C5 . 1.4429(14) ?
    C5 C6 . 1.4748(14) ?
    C6 C7 . 1.3362(14) ?
    C6 H6 . 0.9500 ?
    C7 C8 . 1.4642(14) ?
    C7 H7 . 0.9500 ?
    C8 C13 . 1.3973(14) ?
    C8 C9 . 1.4015(15) ?
    C9 C10 . 1.3879(15) ?
    C9 H9 . 0.9500 ?
    C10 C11 . 1.3932(14) ?
    C10 H10 . 0.9500 ?
    C11 C12 . 1.3902(15) ?
    C11 H11 . 0.9500 ?
    C12 C13 . 1.3903(15) ?
    C13 H13 . 0.9500 ?
loop_
    _geom_angle_atom_site_label_1
    _geom_angle_atom_site_label_2
    _geom_angle_atom_site_label_3
    _geom_angle_site_symmetry_1
    _geom_angle_site_symmetry_3
    _geom_angle
    _geom_angle_publ_flag
    C12 O2 H2O . . 109.4(11) ?
    H3O O3 H3O . 2 108(3) ?
    C3 N1 C4 . . 109.61(9) ?
    C3 N1 H1N . . 122.9(10) ?
    C4 N1 H1N . . 127.4(10) ?
    C4 C1 C2 . . 107.27(10) ?
    C4 C1 H1A . . 126.4 ?
    C2 C1 H1A . . 126.4 ?
    C3 C2 C1 . . 107.15(9) ?
    C3 C2 H2A . . 126.4 ?
    C1 C2 H2A . . 126.4 ?
    N1 C3 C2 . . 108.67(10) ?
    N1 C3 H3 . . 125.7 ?
    C2 C3 H3 . . 125.7 ?
    N1 C4 C1 . . 107.30(9) ?
    N1 C4 C5 . . 120.68(9) ?
    C1 C4 C5 . . 132.01(10) ?
    O1 C5 C4 . . 120.80(10) ?
    O1 C5 C6 . . 121.48(9) ?
    C4 C5 C6 . . 117.73(9) ?
    C7 C6 C5 . . 120.54(10) ?
    C7 C6 H6 . . 119.7 ?
    C5 C6 H6 . . 119.7 ?
    C6 C7 C8 . . 127.97(10) ?
    C6 C7 H7 . . 116.0 ?
    C8 C7 H7 . . 116.0 ?
    C13 C8 C9 . . 119.15(9) ?
    C13 C8 C7 . . 117.69(9) ?
    C9 C8 C7 . . 123.14(9) ?
    C10 C9 C8 . . 119.53(9) ?
    C10 C9 H9 . . 120.2 ?
    C8 C9 H9 . . 120.2 ?
    C9 C10 C11 . . 121.19(10) ?
    C9 C10 H10 . . 119.4 ?
    C11 C10 H10 . . 119.4 ?
    C12 C11 C10 . . 119.33(10) ?
    C12 C11 H11 . . 120.3 ?
    C10 C11 H11 . . 120.3 ?
    O2 C12 C11 . . 118.55(9) ?
    O2 C12 C13 . . 121.51(10) ?
    C11 C12 C13 . . 119.94(9) ?
    C12 C13 C8 . . 120.84(10) ?
    C12 C13 H13 . . 119.6 ?
    C8 C13 H13 . . 119.6 ?
loop_
    _geom_torsion_atom_site_label_1
    _geom_torsion_atom_site_label_2
    _geom_torsion_atom_site_label_3
    _geom_torsion_atom_site_label_4
    _geom_torsion_site_symmetry_1
    _geom_torsion_site_symmetry_2
    _geom_torsion_site_symmetry_3
    _geom_torsion_site_symmetry_4
    _geom_torsion
    _geom_torsion_publ_flag
    C4 C1 C2 C3 . . . . -0.20(12) ?
    C4 N1 C3 C2 . . . . 0.25(13) ?
    C1 C2 C3 N1 . . . . -0.03(13) ?
    C3 N1 C4 C1 . . . . -0.38(12) ?
    C3 N1 C4 C5 . . . . -179.58(9) ?
    C2 C1 C4 N1 . . . . 0.35(12) ?
    C2 C1 C4 C5 . . . . 179.42(11) ?
    N1 C4 C5 O1 . . . . -1.17(16) ?
    C1 C4 C5 O1 . . . . 179.86(11) ?
    N1 C4 C5 C6 . . . . 178.55(9) ?
    C1 C4 C5 C6 . . . . -0.42(17) ?
    O1 C5 C6 C7 . . . . -0.66(16) ?
    C4 C5 C6 C7 . . . . 179.62(10) ?
    C5 C6 C7 C8 . . . . -178.53(9) ?
    C6 C7 C8 C13 . . . . -175.38(10) ?
    C6 C7 C8 C9 . . . . 6.06(17) ?
    C13 C8 C9 C10 . . . . 0.72(14) ?
    C7 C8 C9 C10 . . . . 179.26(9) ?
    C8 C9 C10 C11 . . . . -0.54(15) ?
    C9 C10 C11 C12 . . . . -0.24(16) ?
    C10 C11 C12 O2 . . . . -179.10(9) ?
    C10 C11 C12 C13 . . . . 0.84(15) ?
    O2 C12 C13 C8 . . . . 179.27(9) ?
    C11 C12 C13 C8 . . . . -0.67(15) ?
    C9 C8 C13 C12 . . . . -0.12(15) ?
    C7 C8 C13 C12 . . . . -178.74(9) ?
loop_
    _geom_hbond_atom_site_label_D
    _geom_hbond_atom_site_label_H
    _geom_hbond_atom_site_label_A
    _geom_hbond_site_symmetry_A
    _geom_hbond_distance_DH
    _geom_hbond_distance_HA
    _geom_hbond_distance_DA
    _geom_hbond_angle_DHA
    _geom_hbond_publ_flag
    O2 H2O O1 3_666 0.901(19) 1.828(19) 2.7257(11) 174.2(16) yes
    N1 H1N O3 . 0.888(17) 2.041(17) 2.8722(13) 155.4(14) yes
    C13 H13 O1 3_666 0.95 2.51 3.2050(13) 130.4 yes
    O3 H3O O2 4_465 0.864(18) 2.320(18) 2.9430(7) 129.2(16) yes
_shelx_space_group_comment
;
The symmetry employed for this shelxl refinement is uniquely defined
by the following loop, which should always be used as a source of
symmetry information in preference to the above space-group names.
They are only intended as comments.
;
_shelx_estimated_absorpt_T_min     0.872
_shelx_estimated_absorpt_T_max     0.905
_shelx_hkl_file
;
   0   0   2    1.33    0.20
   0   0   3   -0.02    0.16
   0   0   4 1256.27   21.93
   0   0   5    0.19    0.28
   0   0   6    9.15    0.85
   0   0   6    8.47    0.84
   0   0   7    0.25    0.35
   0   0   7    0.23    0.27
   0   0   7   -0.02    0.25
   0   0  -8  264.94    4.93
   0   0   8  244.30    6.61
   0   0   8  255.80    6.67
   0   0   9    0.97    0.49
   0   0   9   -0.04    0.30
   0   0  10 1885.23   34.93
   0   0  10 1946.10   34.93
   0   0  10 1924.33   34.96
   0   0  10 1829.65   35.12
   0   0  10 1874.47   35.11
   0   0  10 1968.77   34.79
   0   0  10 1977.70   35.30
   0   0  10 1959.36   34.76
   0   0  10 1866.03   35.04
   0   0  10 1750.51   34.93
   0   0  11   -0.23    0.38
   0   0  11   -0.10    0.33
   0   0  11    0.74    0.42
   0   0  11    0.21    0.46
   0   0 -11    0.16    0.24
   0   0  11    0.74    0.55
   0   0  11    0.06    0.39
   0   0  11    0.43    0.48
   0   0  11    0.62    0.63
   0   0  11    0.22    0.36
   0   0  11    0.39    0.44
   0   0  11    0.22    0.36
   0   0  11   -0.59    0.41
   0   0  12  148.98    5.76
   0   0  12  155.04    5.89
   0   0  12  155.57    5.48
   0   0  12  147.98    5.10
   0   0  12  156.81    5.65
   0   0  12  139.17    5.63
   0   0  12  146.91    5.69
   0   0  12  151.68    5.73
   0   0  12  154.89    5.45
   0   0  12  149.42    5.36
   0   0  12  145.66    5.51
   0   0  12  147.16    5.50
   0   0  13    0.29    0.52
   0   0  13    0.55    0.60
   0   0  13    0.69    0.45
   0   0  13    0.68    0.60
   0   0  13   -0.30    0.49
   0   0  13   -0.21    0.53
   0   0  13   -0.17    0.50
   0   0  13   -0.20    0.49
   0   0  13    0.48    0.52
   0   0  13    0.08    0.43
   0   0  13    0.27    0.44
   0   0  14   27.82    2.53
   0   0  14   31.93    2.37
   0   0  14   33.24    2.59
   0   0  14   28.96    2.12
   0   0  14   14.94    1.90
   0   0  14   18.43    2.10
   0   0  14   27.78    2.33
   0   0  14   31.86    2.60
   0   0  14   31.88    2.43
   0   0  14   20.56    2.05
   0   0  14   14.35    1.81
   0   0  15    0.14    0.50
   0   0  15   -0.24    0.52
   0   0  15    0.06    0.48
   0   0  15   -0.43    0.58
   0   0  15    0.34    0.53
   0   0  15   -0.09    0.61
   0   0  15   -0.37    0.56
   0   0  15    0.38    0.43
   0   0  15   -0.48    0.68
   0   0  16   99.57    5.02
   0   0  16   86.05    3.86
   0   0  16   90.27    4.26
   0   0  16   92.60    4.59
   0   0  16   94.18    4.63
   0   0  16   88.24    4.41
   0   0  16   92.07    4.24
   0   0  16   99.43    4.39
   0   0  16   93.97    4.43
   0   0  17    0.04    0.35
   0   0  17    0.27    0.42
   0   0  17    0.35    0.45
   0   0  17    0.91    0.60
   0   0  17   -0.30    0.52
   0   0  17    0.37    0.43
   0   0  18   40.26    2.28
   0   0  18   41.30    2.53
   0   0  18   39.18    2.56
   0   0  18   40.83    2.60
   0   0  19    0.60    0.36
   0  -1   0   61.86    1.71
   0  -1   0   60.87    1.54
   0  -1   0   59.14    1.57
   0  -1   1  680.99   11.65
   0  -1  -1  646.68   11.80
   0  -1   1  666.85   12.05
   0  -1  -1  654.91   11.96
   0   1   1  677.06   11.44
   0  -1   1  696.02   11.44
   0   1   1  667.85   11.43
   0  -1   1  696.04   11.41
   0  -1   2 2835.49   45.79
   0  -1  -2 2772.87   46.07
   0  -1   2 2812.49   46.38
   0  -1  -2 2849.61   46.24
   0   1   2 2838.35   46.06
   0   1   2 2779.89   46.05
   0  -1   2 2768.30   46.05
   0  -1  -3   29.46    0.99
   0   1   3   30.25    0.76
   0  -1  -3   29.73    1.02
   0  -1   3   30.76    1.15
   0  -1   3   30.02    1.13
   0   1   3   29.30    1.13
   0   1   3   30.20    1.15
   0  -1   3   33.96    1.20
   0  -1  -4  161.32    3.40
   0  -1  -4  161.74    3.30
   0  -1   4  173.65    3.66
   0  -1   4  165.63    3.83
   0   1   4  158.63    3.83
   0  -1   4  166.19    3.86
   0   1   4  158.52    3.82
   0  -1  -5    9.94    0.58
   0  -1   5   11.39    0.68
   0  -1  -5   10.44    0.46
   0  -1   5   12.86    0.91
   0  -1   5   11.86    0.86
   0   1   5    9.13    0.79
   0   1   5    9.40    0.79
   0  -1  -6  476.16    8.82
   0  -1   6  488.31    8.96
   0   1   6  479.05    9.88
   0  -1   6  486.85    9.81
   0  -1   6  492.40    9.90
   0   1   6  462.22    9.85
   0   1   7   13.48    1.15
   0  -1   7   11.77    1.08
   0  -1   7   11.79    1.04
   0   1   7   10.83    1.03
   0  -1  -8  623.49   11.35
   0   1   8  619.22   13.07
   0   1   8  585.40   12.91
   0  -1   8  622.76   12.98
   0  -1   9   89.64    3.63
   0  -1   9   82.65    3.41
   0   1   9   89.69    3.67
   0   1   9   87.71    3.58
   0  -1  10    3.03    0.70
   0   1  10    3.34    0.69
   0   1  10    3.55    0.73
   0  -1  10    1.96    0.59
   0   1  10    3.43    0.74
   0   1  10    3.18    0.75
   0  -1  10    3.85    0.79
   0  -1  10    2.84    0.70
   0  -1 -10    2.63    0.62
   0   1  10    2.28    0.57
   0  -1  10    3.95    0.85
   0   1  10    3.24    0.67
   0  -1  10    2.89    0.77
   0   1  10    3.12    0.76
   0   1 -10    3.18    0.54
   0   1  10    3.21    0.64
   0  -1  10    3.08    0.70
   0  -1  10    2.67    0.60
   0   1  10    2.12    0.56
   0  -1  10    2.53    0.62
   0   1  10    3.34    0.65
   0   1  10    1.67    0.54
   0   1  10    4.60    0.86
   0   1  11   44.24    2.66
   0  -1  11   41.73    2.61
   0   1  11   40.26    2.55
   0  -1  11   40.03    2.57
   0   1  11   40.54    2.74
   0  -1  11   42.32    2.77
   0  -1  11   41.62    2.63
   0   1  11   44.83    2.79
   0  -1 -11   45.30    2.53
   0   1  11   41.25    2.45
   0  -1  11   41.99    2.74
   0   1  11   44.17    2.35
   0   1  11   41.65    2.45
   0   1  11   44.36    2.75
   0  -1  11   36.47    2.52
   0  -1  11   42.09    2.72
   0   1  11   41.91    2.74
   0  -1  11   39.22    2.48
   0   1  11   41.61    2.57
   0   1  11   38.94    2.67
   0  -1  11   44.19    2.68
   0   1  11   44.71    2.58
   0  -1  11   39.92    2.53
   0   1  11   47.58    2.90
   0  -1  12  276.16    8.01
   0  -1  12  270.96    8.03
   0   1  12  275.99    8.02
   0   1  12  270.52    8.02
   0  -1  12  279.65    8.47
   0   1  12  260.87    8.36
   0  -1 -12  278.33    7.65
   0   1  12  276.24    7.77
   0   1  12  279.07    7.76
   0  -1  12  268.97    8.32
   0   1  12  280.93    8.29
   0  -1  12  284.37    8.43
   0  -1  12  261.44    8.11
   0   1  12  260.61    8.24
   0  -1  12  276.63    8.10
   0   1  12  289.53    8.21
   0   1  12  263.85    8.35
   0  -1  12  278.51    7.84
   0   1  12  267.05    7.76
   0  -1  12  255.69    7.86
   0   1  12  279.28    8.37
   0  -1  13   37.56    2.64
   0   1  13   31.42    2.41
   0  -1  13   33.47    2.52
   0   1  13   32.72    2.47
   0   1  13   34.45    2.76
   0  -1  13   34.02    2.73
   0  -1 -13   37.59    2.41
   0  -1  13   32.34    2.65
   0   1  13   36.00    2.47
   0   1  13   33.59    2.34
   0   1  13   32.94    2.64
   0   1  13   32.04    2.56
   0  -1  13   32.36    2.57
   0  -1  13   32.57    2.60
   0   1  13   30.26    2.42
   0   1  13   34.45    2.75
   0  -1  13   36.92    2.64
   0  -1  13   32.85    2.37
   0  -1  13   35.48    2.57
   0   1  13   36.63    2.53
   0   1  13   32.63    2.60
   0  -1  14   41.40    3.10
   0   1  14   39.90    3.06
   0   1  14   41.85    3.00
   0   1  14   39.13    2.62
   0  -1  14   42.32    3.08
   0   1  14   42.75    2.68
   0   1  14   41.24    3.02
   0   1  14   40.75    2.94
   0  -1  14   40.53    2.93
   0  -1  14   41.73    3.03
   0   1  14   45.31    3.19
   0  -1  14   41.09    2.84
   0  -1  14   37.29    2.61
   0   1  14   40.51    2.86
   0   1  14   42.14    2.79
   0  -1  14   43.69    2.91
   0   1  14   44.05    2.93
   0  -1  14   41.46    2.87
   0  -1  15    7.28    1.38
   0   1  15    4.46    1.09
   0   1  15    5.70    1.15
   0   1  15    4.21    0.87
   0  -1  15    5.61    1.12
   0   1  15    5.70    1.21
   0  -1  15    6.00    1.17
   0  -1  15    7.57    1.33
   0   1  15    6.14    1.17
   0  -1  15    5.00    0.96
   0  -1  15    5.58    1.01
   0   1  15    4.74    1.15
   0   1  15    4.68    1.08
   0  -1  15    3.58    0.87
   0   1  15    6.00    1.10
   0   1  15    5.64    1.10
   0  -1  15    7.56    1.24
   0   1  16    1.85    0.72
   0  -1  16    2.67    0.86
   0   1  16    3.22    0.77
   0  -1  16    2.43    0.72
   0   1  16    1.90    0.66
   0  -1  16    2.32    0.83
   0   1  16    1.53    0.74
   0   1  16    1.84    0.73
   0  -1  16    3.95    0.89
   0   1  16    3.83    1.06
   0  -1  16    2.23    0.70
   0  -1  16    1.62    0.60
   0  -1  16    2.01    0.72
   0  -1  17   15.22    1.64
   0   1  17   13.35    1.30
   0  -1  17   14.84    1.65
   0  -1  17   16.63    1.75
   0   1  17   13.40    1.60
   0   1  17   15.82    1.69
   0   1  17   14.67    1.71
   0  -1  17   14.02    1.45
   0   1  17   13.62    1.53
   0  -1  17   14.68    1.56
   0   1  17   12.85    1.45
   0  -1  18   69.10    3.23
   0   1  18   73.81    3.51
   0   1  18   69.86    3.20
   0   1  18   65.47    2.97
   0   1  18   68.83    3.35
   0  -1  18   66.90    3.29
   0  -1  18   74.74    3.24
   0   1  19    0.39    0.32
   0   1  19    0.92    0.37
   0  -2   0   41.71    1.77
   0  -2   0   38.01    1.60
   0  -2   0   42.07    1.57
   0  -2   1   11.16    0.90
   0  -2  -1   10.69    0.85
   0  -2   1   10.63    0.70
   0  -2  -1   10.16    0.77
   0  -2  -1   11.52    0.82
   0  -2  -2  302.87    6.67
   0  -2   2  311.29    6.86
   0  -2  -2  313.88    6.49
   0  -2  -2  315.41    6.77
   0  -2   2  309.61    6.06
   0  -2  -3  140.46    3.51
   0  -2   3  140.03    3.01
   0  -2  -3  137.47    3.89
   0  -2   3  145.59    3.92
   0  -2  -3  140.35    3.70
   0   2   3  133.71    3.02
   0  -2   3  136.05    3.01
   0  -2  -4   41.23    1.61
   0  -2  -4   44.60    2.01
   0  -2   4   39.26    1.15
   0  -2   4   36.65    1.75
   0   2   4   43.69    1.35
   0  -2  -4   41.16    1.70
   0   2   4   40.71    1.51
   0  -2   4   38.83    1.47
   0  -2  -5  210.91    4.72
   0  -2   5  216.48    5.22
   0   2   5  206.03    3.90
   0  -2  -5  210.43    4.81
   0   2   5  207.34    4.87
   0   2   5  216.10    4.97
   0  -2   5  211.10    4.78
   0  -2  -6   80.23    2.44
   0  -2  -6   83.46    3.19
   0  -2   6   80.23    2.80
   0  -2  -6   83.38    2.44
   0  -2   6   79.71    2.66
   0  -2   6   81.92    2.80
   0   2   6   77.54    2.73
   0   2   6   77.54    2.77
   0  -2  -7  729.66   13.26
   0  -2  -7  683.87   14.68
   0  -2   7  718.59   13.89
   0   2   7  711.93   14.31
   0   2   7  732.05   14.25
   0  -2   7  706.94   14.23
   0  -2   7  724.92   14.04
   0   2   8    5.41    0.84
   0  -2   8    2.84    0.57
   0  -2  -8    3.70    0.75
   0   2   8    5.53    0.91
   0  -2   8    3.60    0.82
   0   2   8    4.96    0.85
   0  -2   8    3.70    0.74
   0   2   8    5.09    0.96
   0  -2   8    3.96    0.58
   0   2   9    0.59    0.54
   0  -2   9   -0.09    0.36
   0   2   9    0.34    0.39
   0  -2   9   -0.05    0.44
   0  -2   9    1.54    0.56
   0   2   9    0.55    0.44
   0  -2  -9    0.60    0.47
   0   2   9    0.57    0.41
   0  -2   9    0.27    0.39
   0   2   9    0.89    0.47
   0   2   9    0.17    0.44
   0  -2   9   -0.26    0.37
   0  -2   9    1.17    0.57
   0   2   9   -0.14    0.36
   0   2   9    1.25    0.52
   0  -2   9    1.21    0.55
   0   2   9    0.65    0.50
   0  -2  10    4.55    0.88
   0  -2  10    4.18    0.83
   0   2  10    3.72    0.80
   0   2  10    4.21    0.76
   0   2  10    4.39    0.87
   0  -2  10    4.46    0.84
   0  -2 -10    3.37    0.77
   0   2  10    4.41    0.88
   0  -2  10    4.15    0.86
   0   2  10    1.81    0.65
   0  -2  10    4.76    0.88
   0   2  10    3.52    0.83
   0  -2  10    4.89    0.90
   0   2  10    4.39    0.84
   0   2  10    3.69    0.87
   0  -2  10    4.90    0.90
   0   2  10    3.19    0.80
   0   2  11  250.43    7.34
   0  -2  11  250.43    7.24
   0  -2  11  260.03    7.39
   0   2  11  255.18    7.26
   0  -2  11  244.63    7.57
   0   2  11  245.07    7.68
   0   2  11  256.13    7.51
   0  -2 -11  290.21    8.20
   0   2  11  263.60    7.66
   0  -2  11  242.77    7.99
   0   2  11  256.80    7.50
   0  -2  11  260.19    7.68
   0   2  11  232.59    7.46
   0  -2  11  246.06    7.42
   0   2  11  242.85    7.87
   0   2  11  266.56    7.83
   0  -2  11  248.18    7.64
   0   2 -11  263.34    6.98
   0   2  11  249.48    8.12
   0  -2  12   14.82    1.55
   0   2  12   14.28    1.49
   0   2  12   15.97    1.79
   0  -2  12   13.68    1.65
   0   2  12   15.50    1.63
   0  -2 -12   14.22    1.68
   0   2  12   16.65    1.73
   0   2  12   17.16    1.64
   0  -2  12   13.74    1.73
   0   2  12   17.48    1.83
   0  -2  12   14.33    1.62
   0   2  12   15.53    1.64
   0  -2  12   12.96    1.51
   0   2  12   16.39    1.73
   0   2  12   15.28    1.78
   0  -2  12   14.00    1.63
   0   2  12   15.45    1.87
   0  -2  13  168.35    5.82
   0   2  13  171.32    5.81
   0   2  13  152.13    6.16
   0  -2  13  167.71    6.30
   0  -2 -13  165.00    6.12
   0  -2  13  168.39    6.61
   0   2  13  172.52    5.66
   0   2  13  161.23    5.89
   0   2  13  160.39    6.09
   0  -2  13  165.83    6.01
   0  -2  13  167.85    6.13
   0   2  13  170.39    6.01
   0   2  13  170.56    6.53
   0   2  13  167.87    6.21
   0  -2  13  157.73    6.00
   0   2  13  164.14    6.52
   0  -2  14    7.13    1.14
   0   2  14    9.83    1.28
   0  -2 -14    9.57    1.46
   0  -2  14    5.06    1.16
   0   2  14    6.16    0.98
   0   2  14    9.15    1.34
   0  -2  14    8.22    1.25
   0  -2  14    6.21    1.08
   0   2  14    7.37    1.19
   0   2  14    7.12    1.21
   0   2  14    6.87    1.28
   0   2  14    7.45    1.35
   0  -2  14    5.68    1.10
   0   2  14    8.65    1.46
   0  -2  15   31.97    2.64
   0   2  15   38.07    2.55
   0  -2  15   30.99    2.40
   0   2  15   35.05    2.46
   0   2  15   34.76    2.58
   0  -2  15   27.39    2.24
   0   2  15   34.63    2.75
   0   2  15   33.42    2.55
   0  -2  15   30.38    2.39
   0   2  15   33.14    2.73
   0   2  16    0.82    0.49
   0  -2  16    2.15    0.83
   0   2  16    1.45    0.63
   0  -2  16    0.69    0.50
   0  -2  16    0.70    0.46
   0   2  16    1.15    0.45
   0   2  16    1.02    0.51
   0   2  16    0.99    0.62
   0  -2  16    1.05    0.52
   0   2  16    1.23    0.59
   0   2  17    9.26    1.21
   0   2  17    8.17    1.21
   0  -2  17    9.45    1.26
   0   2  17    8.14    1.00
   0  -2  17    7.86    1.08
   0   2  17    9.45    1.26
   0  -2  18   10.75    1.11
   0   2  18    9.47    1.09
   0   2  18    8.95    1.10
   0   2  18    9.72    1.11
   0  -2  19    1.64    0.38
   0   2  19    2.14    0.46
   0   2  19    2.49    0.53
   0   2  19    1.84    0.42
   0  -3   0   45.07    2.02
   0  -3   0   45.71    2.35
   0  -3   1  558.53   11.05
   0  -3  -1  556.12   11.49
   0  -3   1  550.65   11.96
   0  -3  -1  564.95   11.96
   0  -3  -2   10.07    1.03
   0  -3   2    8.15    0.73
   0  -3  -2    9.03    0.99
   0  -3   2    9.06    1.05
   0  -3   3   66.22    2.13
   0  -3  -3   69.71    2.70
   0  -3  -3   70.46    2.97
   0  -3   3   65.99    2.97
   0   3   3   66.80    2.43
   0  -3  -3   66.30    2.83
   0  -3  -4  176.52    4.85
   0  -3  -4  175.68    5.40
   0   3   4  182.90    4.42
   0  -3  -4  170.10    5.07
   0  -3   4  180.43    5.45
   0  -3  -5  872.07   16.49
   0   3   5  817.43   17.53
   0  -3  -5  869.09   17.66
   0  -3  -5  880.72   16.92
   0  -3   5  873.41   17.47
   0   3   6  643.13   14.42
   0  -3  -6  680.72   14.65
   0  -3  -6  696.48   13.19
   0   3   6  648.79   14.14
   0  -3   6  651.02   14.05
   0   3   6  643.01   14.60
   0  -3  -6  692.19   13.52
   0  -3   6  639.14   14.44
   0  -3  -7   16.93    1.65
   0   3   7   14.91    1.56
   0  -3   7   15.63    1.64
   0  -3   7   14.16    1.47
   0   3   7   17.05    1.51
   0   3   7   16.49    1.72
   0  -3   7   16.01    1.44
   0   3   8   51.12    2.98
   0  -3  -8   57.13    3.20
   0   3   8   52.14    2.95
   0   3   8   50.71    2.86
   0  -3   8   56.66    3.23
   0  -3   8   54.89    3.01
   0  -3   8   55.32    2.75
   0   3   8   52.37    3.17
   0   3   9    0.33    0.48
   0  -3  -9    0.13    0.43
   0  -3   9   -0.23    0.50
   0   3   9    0.20    0.44
   0   3   9   -0.16    0.38
   0  -3   9    0.15    0.42
   0   3   9    0.36    0.58
   0  -3 -10    8.04    1.32
   0   3  10    9.34    1.34
   0  -3  10    8.15    1.37
   0   3 -10    9.14    1.28
   0   3  10    8.57    1.27
   0  -3  10    9.43    1.32
   0   3  10   12.68    1.52
   0   3  10   10.17    1.52
   0  -3 -11  110.90    4.88
   0   3  11  107.80    4.52
   0   3  11  119.75    4.89
   0   3 -11  104.18    4.32
   0  -3 -12   49.18    3.34
   0   3  12   47.63    3.07
   0   3  12   51.30    3.22
   0   3  12   55.62    3.37
   0   3  12   56.40    3.32
   0  -3  12   51.35    3.38
   0  -3  12   49.03    3.13
   0   3  12   48.82    3.40
   0  -3 -13   78.33    4.21
   0   3  13   80.35    4.08
   0   3  13   71.86    3.92
   0   3  13   74.31    3.63
   0  -3  13   79.69    4.26
   0   3  13   75.51    3.87
   0  -3  13   81.24    4.02
   0   3  13   80.12    4.41
   0   3  14    0.28    0.60
   0   3  14    0.31    0.50
   0   3  14    2.10    0.77
   0  -3  14    0.45    0.52
   0   3  14   -0.38    0.45
   0  -3  14    0.15    0.45
   0   3  14    0.07    0.64
   0   3  15  324.23    9.02
   0   3  15  321.31    8.99
   0   3  15  323.70    8.04
   0   3  15  335.18    8.84
   0  -3  15  325.79    9.18
   0  -3  15  337.06    8.86
   0   3  15  338.31    9.57
   0   3  16  241.10    7.00
   0   3  16  266.21    7.28
   0   3  16  244.27    6.75
   0  -3  16  237.20    6.74
   0   3  16  251.88    7.47
   0   3  17   16.97    1.37
   0   3  17   18.42    1.48
   0   3  17   14.96    1.21
   0  -3  17   15.96    1.28
   0   3  17   16.46    1.48
   0  -3  18   33.03    1.55
   0   3  18   34.58    1.78
   0   3  18   35.34    1.74
   0   4   0  230.35    6.66
   0  -4   0  233.25    6.32
   0  -4   0  232.64    7.23
   0   4   0  234.92    6.67
   0   4   0  232.78    7.35
   0  -4  -1   19.30    1.58
   0   4   1   19.24    1.67
   0  -4   1   17.91    1.36
   0  -4   1   19.38    1.85
   0  -4  -1   17.93    1.76
   0   4   1   18.83    1.55
   0   4   1   19.49    1.85
   0   4  -1   19.37    1.86
   0   4   2  104.43    4.22
   0  -4  -2  106.79    4.15
   0   4  -2  104.14    4.54
   0   4   2  106.94    4.60
   0   4   2  104.31    3.85
   0  -4   2  107.69    4.59
   0  -4  -2  100.70    4.34
   0   4   3    3.41    0.77
   0  -4  -3    3.09    0.75
   0   4   3    4.94    1.01
   0   4  -3    4.83    0.99
   0  -4   3    3.18    0.80
   0  -4  -3    3.36    0.75
   0   4   3    3.65    0.66
   0  -4  -4  128.68    5.00
   0   4   4  124.66    4.89
   0  -4   4  119.83    4.98
   0  -4  -4  131.43    4.87
   0   4  -4  125.91    5.05
   0   4   4  128.44    5.08
   0  -4  -5   34.83    2.53
   0   4   5   36.76    2.54
   0  -4   5   36.63    2.59
   0  -4  -5   36.60    2.35
   0   4  -5   35.97    2.53
   0   4   5   35.37    2.51
   0   4   6    4.62    0.96
   0  -4  -6    3.79    0.91
   0   4  -6    5.58    1.05
   0   4   6    3.73    0.84
   0  -4   6    3.89    0.89
   0  -4   6    4.30    0.89
   0   4   6    5.03    1.07
   0  -4  -6    4.19    0.76
   0  -4  -7  147.56    5.82
   0   4   7  134.71    5.44
   0   4   7  147.32    5.45
   0   4  -7  146.69    5.29
   0  -4   7  142.60    5.36
   0   4   7  148.18    5.34
   0  -4   7  141.11    5.41
   0   4  -7  143.68    5.71
   0   4   7  139.88    5.52
   0  -4  -8    3.50    0.88
   0   4   8    4.56    0.98
   0   4   8    3.28    0.84
   0   4  -8    4.81    1.02
   0   4   8    3.20    0.75
   0  -4   8    3.88    0.94
   0   4   8    3.56    0.98
   0  -4  -9    0.35    0.46
   0   4   9    0.62    0.51
   0   4   9   -0.18    0.46
   0   4  -9   -0.06    0.40
   0  -4   9    1.09    0.65
   0   4   9    0.26    0.52
   0   4  10   33.24    2.50
   0  -4 -10   30.46    2.61
   0   4  10   31.95    2.45
   0  -4  10   34.49    2.53
   0   4  10   33.41    2.71
   0   4 -10   34.68    2.63
   0  -4 -11    1.57    0.65
   0   4  11    1.39    0.65
   0   4  11    2.35    0.73
   0   4  11    1.09    0.69
   0  -4  11    2.64    0.87
   0   4  11    1.19    0.63
   0   4  12   15.39    1.63
   0   4  12   16.60    1.73
   0  -4  12   15.79    1.64
   0   4  12   15.90    1.79
   0   4  12   17.52    1.75
   0   4  13   -0.37    0.42
   0   4  13    0.22    0.44
   0  -4  13   -0.11    0.37
   0   4  13    0.24    0.49
   0   4  13    0.27    0.44
   0   4  14  218.96    6.29
   0   4  14  205.03    5.73
   0  -4  14  198.34    5.90
   0   4  14  193.15    6.35
   0   4  14  208.75    6.22
   0   4  15    3.18    0.64
   0  -4  15    1.61    0.47
   0   4  15    2.57    0.65
   0   4  15    2.16    0.56
   0   4  16    0.27    0.26
   0   4  16    0.00    0.25
   0  -4  16   -0.04    0.24
   0   4  16    0.04    0.27
   0   5   0  101.33    4.89
   0   5   0  109.75    4.46
   0  -5   0  102.59    4.88
   0   5   1    7.60    1.09
   0   5  -1    3.97    1.05
   0   5   1    6.12    1.20
   0  -5   1    5.56    1.11
   0  -5  -1    6.76    1.19
   0   5   1    6.96    1.08
   0   5  -1    4.70    0.95
   0   5   2   92.91    4.00
   0  -5  -2   91.28    4.45
   0   5  -2   93.61    4.31
   0  -5   2   94.70    4.72
   0   5   2   90.39    4.54
   0   5  -2   97.12    4.68
   0   5   3   76.98    3.64
   0  -5  -3   76.06    3.76
   0  -5  -3   69.25    3.78
   0  -5   3   77.71    4.21
   0   5  -3   71.60    3.84
   0   5  -3   74.98    4.05
   0   5   3   78.91    4.11
   0  -5  -4   83.15    4.06
   0   5   4   83.90    3.88
   0   5  -4   76.97    4.11
   0   5   4   87.07    4.29
   0  -5   4   88.81    4.53
   0  -5  -4   82.56    4.04
   0   5  -4   96.36    4.55
   0  -5  -5   73.85    3.86
   0   5   5   71.39    3.60
   0  -5   5   70.30    3.46
   0   5  -5   75.74    3.91
   0   5   5   72.83    3.83
   0   5  -5   74.30    4.01
   0  -5   5   73.11    4.03
   0   5   5   76.94    3.46
   0  -5  -6  350.42    9.79
   0   5   6  326.07    9.11
   0   5  -6  325.57    9.20
   0   5   6  315.41    9.11
   0  -5   6  331.64    8.91
   0   5  -6  361.62   10.09
   0   5   6  354.15    8.90
   0   5   7   57.88    2.97
   0   5   7   59.69    3.23
   0   5  -7   55.11    3.00
   0  -5   7   54.28    2.97
   0   5   7   52.09    2.94
   0   5   8    8.85    1.16
   0   5   8    8.80    1.24
   0   5   8    6.95    1.00
   0  -5   8    8.24    1.15
   0   5   9    0.56    0.43
   0  -5   9    0.30    0.31
   0   5   9    0.73    0.44
   0   5  10   20.55    1.72
   0   5  10   21.72    1.69
   0   5  10   20.08    1.75
   0  -5  10   16.60    1.48
   0   5  10   19.55    1.59
   0   5  11   13.76    1.28
   0   5  11   11.92    1.28
   0  -5  11   13.09    1.22
   0   5  11   12.41    1.20
   0  -5  12   22.66    1.45
   0   5  12   24.78    1.71
   0   5  12   25.80    1.69
   0   5  12   23.58    1.57
   0  -5  13   47.66    1.86
   0   5  13   51.39    2.30
   0   5  13   53.02    2.19
   0   5  13   47.03    2.05
   0   5  14    3.46    0.50
   0   6   0  178.86    6.11
   0   6  -1  137.28    5.19
   0   6   1  134.68    5.15
   0   6  -2   47.19    2.81
   0   6   2   42.54    2.69
   0   6   3   11.87    1.40
   0   6  -3   10.01    1.26
   0   6  -4   20.35    1.72
   0   6   4   20.59    1.72
   0   6   5   61.77    2.46
   0   6  -5   57.67    2.82
   0   6   5   57.22    2.81
   0   6   6   18.78    1.42
   0   6   6   20.24    1.34
   0   6   6   19.16    1.45
   0   6  -6   16.07    1.32
   0   6   7   36.26    1.79
   0   6   7   36.62    1.94
   0   6   8   49.21    2.18
   0   6   9   31.63    1.60
   0   6  10   23.13    1.21
   0   6  10   23.98    1.31
   0   7   0    1.87    0.35
  -1   0  19    0.28    0.38
  -1   0  19    0.14    0.33
  -1   0  18   10.69    1.37
  -1   0  18   10.34    1.25
  -1   0  18   10.25    1.37
  -1   0  18   11.35    1.46
  -1   0  18   10.38    1.22
  -1   0  18   10.83    1.22
  -1   0  17    0.30    0.49
  -1   0  17    0.52    0.44
  -1   0  17   -0.62    0.65
  -1   0  17   -0.02    0.56
  -1   0  17    0.16    0.43
  -1   0  17   -0.05    0.39
  -1   0  17    0.22    0.41
  -1   0  17    0.25    0.47
  -1   0  16   15.49    1.58
  -1   0  16   16.31    1.62
  -1   0  16   15.84    1.76
  -1   0  16   13.94    1.77
  -1   0  16   13.41    1.74
  -1   0  16   13.34    1.72
  -1   0  16   14.15    1.66
  -1   0  16   16.43    1.72
  -1   0  16   14.09    1.67
  -1   0  15    0.97    0.67
  -1   0  15    0.81    0.56
  -1   0  15    0.73    0.61
  -1   0  15    0.90    0.58
  -1   0  15    0.47    0.60
  -1   0  15    1.61    0.76
  -1   0  15   -0.73    0.57
  -1   0  15   -0.31    0.55
  -1   0  15    0.24    0.45
  -1   0  15    1.01    0.62
  -1   0  14    3.33    0.96
  -1   0  14    4.62    1.08
  -1   0  14    4.74    0.96
  -1   0  14    2.98    0.70
  -1   0  14    4.63    1.03
  -1   0  14    3.53    0.99
  -1   0  14    4.58    1.08
  -1   0  14    5.29    1.10
  -1   0  14    3.57    0.92
  -1   0  14    5.11    0.93
  -1   0  14    4.80    1.05
  -1   0  13    0.18    0.47
  -1   0  13    0.05    0.46
  -1   0  13   -0.17    0.52
  -1   0  13    0.20    0.44
  -1   0  13    0.15    0.47
  -1   0  13    0.15    0.43
  -1   0  13   -0.16    0.47
  -1   0  13    0.86    0.73
  -1   0  13    0.40    0.42
  -1   0  13   -0.17    0.38
  -1   0  13   -0.13    0.43
  -1   0  13   -0.31    0.47
  -1   0  12   19.47    1.92
  -1   0  12   17.84    1.84
  -1   0  12   19.96    1.80
  -1   0  12   18.61    1.68
  -1   0  12   21.34    1.93
  -1   0  12   17.25    1.82
  -1   0  12   17.33    1.79
  -1   0  12   17.87    1.85
  -1   0  12   20.74    1.90
  -1   0  12   19.42    1.74
  -1   0  12   17.91    1.75
  -1   0  12   17.71    1.72
  -1   0  11   -0.07    0.43
  -1   0  11    0.12    0.40
  -1   0  11    0.08    0.40
  -1   0  11    0.86    0.42
  -1   0  11    0.10    0.30
  -1   0  11   -0.22    0.38
  -1   0  11   -0.19    0.43
  -1   0  11    0.41    0.38
  -1   0  11    0.24    0.34
  -1   0  11   -0.23    0.49
  -1   0  11   -0.30    0.45
  -1   0  11    0.71    0.86
  -1   0  10    3.75    0.76
  -1   0  10    2.51    0.74
  -1   0  10    3.25    0.76
  -1   0  10    3.73    0.73
  -1   0  10    4.44    0.87
  -1   0  10    2.80    0.70
  -1   0  10    3.50    0.74
  -1   0  10    4.41    0.79
  -1   0  10    2.95    0.67
  -1   0   9    0.50    0.38
  -1   0   9    0.52    0.48
  -1   0   9   -0.01    0.41
  -1   0   8   70.72    2.91
  -1   0   8   74.27    3.06
  -1   0   8   66.02    2.83
   1   0  -8   70.92    1.68
  -1   0   7   -0.09    0.25
  -1   0   7    0.05    0.27
  -1   0   7    0.36    0.27
   1   0  -7   -0.05    0.11
  -1   0   6  249.59    5.83
  -1   0   6  234.60    5.73
   1   0  -6  251.42    4.67
  -1   0   5    0.17    0.23
   1   0  -5    0.37    0.11
  -1   0   4  619.70   10.80
   1   0  -4  564.16    9.95
  -1   0   3    1.84    0.31
   1   0  -3    0.00    0.08
  -1   0   2  737.21   12.57
   1   0  -2  714.76   12.20
  -1   0   1    0.83    0.13
   1   0  -1    0.03    0.06
  -1   0   0   43.47    1.00
   1   0   0   43.91    1.01
   1   0   1   -0.05    0.09
  -1   0  -1    0.10    0.07
   1   0   1    0.04    0.04
   1   0   1    0.08    0.07
  -1   0  -2 1059.31   18.12
   1   0   2 1100.24   18.40
  -1   0  -3    0.32    0.12
   1   0   3    0.16    0.17
   1   0   3    0.11    0.18
  -1   0  -4    0.20    0.16
   1   0   4    0.04    0.04
   1   0   4    0.00    0.19
   1   0   4    0.28    0.26
   1   0   5    1.04    0.32
   1   0   5    0.05    0.27
  -1   0  -6  139.00    3.42
   1   0   6  143.41    4.08
   1   0   6  144.63    4.04
  -1   0  -7    0.20    0.14
   1   0   7    0.17    0.30
   1   0   7   -0.14    0.29
  -1   0  -8   23.86    1.28
   1   0   8   25.04    1.70
   1   0   8   23.27    1.70
  -1   0  -9    0.21    0.19
   1   0   9    0.14    0.36
   1   0   9    0.36    0.38
   1   0  10  153.85    5.22
   1   0  10  145.70    5.15
   1   0  10  148.56    5.31
  -1   0 -10  160.02    4.24
   1   0  10  141.89    5.04
   1   0  10  144.97    5.21
   1   0  10  149.20    5.36
   1   0  10  154.07    4.98
   1   0  10  153.85    5.31
   1   0  10  144.63    4.99
   1   0  10  149.67    5.09
   1   0  11    1.17    0.65
   1   0  11    0.04    0.41
   1   0  11    0.27    0.37
   1   0  11    0.56    0.38
   1   0  11    0.45    0.38
   1   0  11   -0.41    0.49
   1   0  11   -0.13    0.35
   1   0  11   -0.10    0.35
   1   0  11    0.59    0.58
   1   0  11    0.27    0.38
   1   0  11   -0.19    0.40
   1   0  12   13.94    1.72
   1   0  12   14.89    1.61
   1   0  12   16.19    1.69
   1   0  12   12.09    1.57
   1   0  12   15.27    1.75
   1   0  12   13.59    1.47
   1   0  12   16.83    1.77
   1   0  12   13.91    1.56
   1   0  12   12.58    1.55
   1   0  12   13.80    1.60
   1   0  13    0.73    0.51
   1   0  13   -0.25    0.55
   1   0  13   -0.20    0.44
   1   0  13   -0.25    0.48
   1   0  13    0.57    0.71
   1   0  13    0.03    0.52
   1   0  13   -0.27    0.45
   1   0  13    0.39    0.57
   1   0  13    0.55    0.55
   1   0  13    0.32    0.43
   1   0  14   31.00    2.72
   1   0  14   30.87    2.39
   1   0  14   32.26    2.48
   1   0  14   30.40    2.63
   1   0  14   34.13    2.74
   1   0  14   33.41    2.66
   1   0  14   28.49    2.26
   1   0  14   28.88    2.34
   1   0  14   28.66    2.42
   1   0  14   30.48    2.49
   1   0  15   -0.12    0.54
   1   0  15    0.25    0.42
   1   0  15   -0.06    0.47
   1   0  15   -0.15    0.55
   1   0  15    0.44    0.63
   1   0  15    0.63    0.61
   1   0  15    0.01    0.44
   1   0  15    0.51    0.57
   1   0  15   -0.10    0.49
   1   0  16  146.98    5.27
   1   0  16  139.70    5.77
   1   0  16  146.21    5.84
   1   0  16  145.55    5.46
   1   0  16  134.15    4.88
   1   0  16  145.69    5.25
   1   0  16  142.83    5.66
   1   0  17    0.45    0.49
   1   0  17    0.40    0.35
   1   0  17    0.41    0.61
   1   0  18   36.53    2.23
   1   0  18   36.46    2.37
   1   0  19    0.21    0.30
  -1   1  20  158.74    4.16
  -1   1  19  124.26    4.26
  -1   1  19  136.79    4.62
  -1  -1  19  129.00    4.20
  -1  -1  19  131.68    4.33
  -1  -1  18    0.28    0.42
  -1   1  18   -0.29    0.38
  -1  -1  18   -0.03    0.42
  -1   1  18   -0.03    0.38
  -1   1  18    1.11    0.54
  -1  -1  18    0.01    0.40
  -1   1  18    0.05    0.34
  -1   1  17   11.85    1.45
  -1   1  17   13.01    1.46
  -1  -1  17   13.83    1.62
  -1  -1  17   13.64    1.65
  -1  -1  17    9.98    1.41
  -1   1  17   14.85    1.58
  -1   1  17   11.31    1.50
  -1   1  17   12.43    1.59
  -1   1  17   12.40    1.55
  -1  -1  17   10.44    1.32
  -1  -1  17   13.28    1.42
  -1   1  17   11.79    1.59
  -1  -1  17   13.16    1.47
  -1  -1  17   11.71    1.43
  -1   1  16   23.26    2.16
  -1   1  16   24.91    2.08
  -1   1  16   27.69    2.07
  -1  -1  16   24.76    2.32
  -1  -1  16   24.05    2.25
  -1   1  16   21.95    2.20
  -1  -1  16   23.44    2.25
  -1   1  16   22.85    2.19
  -1   1  16   18.18    2.04
  -1  -1  16   24.04    2.05
  -1   1  16   26.49    2.35
  -1  -1  16   26.86    2.23
  -1  -1  16   23.26    2.06
  -1   1  16   26.01    2.20
  -1  -1  16   25.02    2.17
  -1   1  15  193.71    7.04
  -1   1  15  194.93    6.66
  -1   1  15  201.59    6.60
  -1  -1  15  211.22    7.46
  -1   1  15  206.63    7.33
  -1  -1  15  210.38    7.34
  -1  -1  15  187.90    7.00
  -1   1  15  201.90    7.18
  -1   1  15  205.70    7.42
  -1   1  15  199.60    7.06
  -1  -1  15  198.87    6.75
  -1  -1  15  194.07    6.85
  -1  -1  15  212.39    6.99
  -1   1  15  205.49    6.71
  -1  -1  15  205.21    7.03
  -1   1  15  209.17    7.05
  -1   1  14    3.36    0.90
  -1  -1  14    0.44    0.53
  -1   1  14    1.83    0.84
  -1   1  14    1.85    0.69
  -1   1  14    0.08    0.50
  -1  -1  14    1.07    0.72
  -1   1  14    1.65    0.61
  -1  -1  14    1.30    0.56
  -1   1  14    1.37    0.68
  -1  -1  14    2.06    0.85
  -1   1  14    2.49    0.79
  -1   1  14    0.99    0.63
  -1   1  14    0.50    0.57
  -1  -1  14    1.60    0.72
  -1  -1  14    1.56    0.68
  -1   1  14    0.72    0.41
  -1  -1  14    0.67    0.52
  -1   1  14    2.01    0.84
  -1  -1  14    0.83    0.64
  -1   1  13  244.30    7.66
  -1  -1  13  231.44    7.55
  -1   1  13  236.51    7.97
  -1  -1  13  244.40    8.04
  -1  -1  13  254.92    8.00
  -1   1  13  243.90    7.97
   1  -1 -13  248.15    7.34
  -1   1  13  253.02    7.54
  -1  -1  13  244.28    7.21
  -1   1  13  238.24    7.36
  -1  -1  13  254.08    8.14
  -1   1  13  240.99    6.98
  -1   1  13  224.02    7.70
  -1  -1  13  241.70    7.91
  -1  -1  13  240.73    7.83
  -1   1  13  245.92    7.86
  -1  -1  13  241.56    7.69
  -1  -1  13  244.47    7.54
  -1   1  13  225.90    7.83
  -1   1  13  238.56    7.68
  -1  -1  13  243.70    7.55
  -1   1  13  243.59    7.27
  -1   1  13  249.51    7.95
  -1  -1  12   26.68    2.19
  -1   1  12   28.99    2.37
  -1   1  12   22.10    2.09
  -1  -1  12   28.02    2.31
  -1   1  12   26.74    2.27
  -1  -1  12   24.44    2.17
  -1   1  12   25.28    2.04
  -1   1  12   25.06    2.01
  -1  -1  12   27.56    2.05
  -1   1  12   26.39    1.92
  -1   1  12   25.85    2.20
  -1  -1  12   26.09    2.22
  -1  -1  12   26.32    2.20
  -1   1  12   25.72    2.22
  -1   1  12   21.82    2.06
  -1  -1  12   28.70    2.26
  -1  -1  12   26.32    2.13
  -1   1  12   29.11    2.25
  -1  -1  12   26.24    2.11
  -1   1  12   30.67    2.14
  -1  -1  12   24.08    2.02
  -1   1  12   26.29    2.16
  -1  -1  12   26.06    2.11
  -1   1  12   21.04    1.91
  -1  -1  11   -0.02    0.37
  -1  -1  11    0.41    0.33
  -1   1  11    0.21    0.43
  -1   1  11    0.77    0.49
  -1   1  11    0.54    0.43
  -1   1  11    0.39    0.39
  -1   1  11    0.13    0.47
  -1   1  11    0.75    0.47
  -1  -1  11    0.14    0.34
  -1  -1  11    0.45    0.49
  -1  -1  11    0.09    0.42
  -1   1  11    1.39    0.59
  -1  -1  11    0.82    0.42
  -1   1  11    0.48    0.48
  -1   1  11    1.32    0.62
  -1  -1  11    1.35    0.67
  -1  -1  11    0.04    0.36
  -1   1  11    1.55    0.59
  -1  -1  11    0.12    0.37
  -1   1  11    0.84    0.55
  -1  -1  11    1.24    0.48
  -1  -1  11    0.63    0.53
  -1   1  11    0.16    0.41
  -1   1  11    0.07    0.40
  -1   1  10  588.26   13.00
  -1  -1  10  584.07   13.12
  -1   1  10  588.74   13.12
  -1  -1  10  600.53   13.04
  -1  -1  10  580.04   13.18
  -1  -1  10  616.36   13.41
  -1   1  10  561.79   13.22
  -1   1  10  580.34   13.27
  -1   1  10  603.07   12.86
  -1  -1  10  608.59   13.51
  -1   1  10  595.74   12.96
  -1   1  10  608.71   13.21
  -1  -1  10  593.90   13.11
  -1   1  10  580.59   13.43
  -1  -1  10  596.76   13.08
  -1   1  10  571.49   12.66
   1   1 -10  620.37   11.69
  -1   1  10  606.86   13.54
  -1  -1  10  608.49   13.41
  -1  -1  10  581.64   13.22
  -1   1  10  579.75   13.34
  -1   1  10  600.19   13.31
   1   1  -9  172.51    4.35
  -1  -1   9  172.30    5.29
  -1   1   9  158.43    5.26
  -1   1   9  152.63    5.11
  -1  -1   9  171.47    5.19
  -1  -1   9  173.06    5.35
  -1   1   9  155.78    5.16
   1   1  -8  589.24   11.38
  -1   1   8  568.94   12.29
  -1  -1   8  592.28   12.37
  -1   1   8  586.10   12.52
  -1  -1   8  610.69   12.33
  -1  -1   8  593.52   12.43
  -1   1   8  570.95   12.34
   1  -1  -7  193.81    3.64
  -1  -1   7  209.96    5.27
  -1  -1   7  210.93    5.41
  -1   1   7  201.45    5.35
  -1  -1   7  202.76    5.29
  -1   1   7  207.52    5.32
  -1   1   7  196.71    5.38
  -1  -1   6  246.98    5.62
  -1   1   6  234.53    5.64
  -1   1   6  228.54    5.62
  -1  -1   6  235.49    5.65
  -1  -1   5    4.73    0.46
  -1   1   5    2.76    0.45
  -1  -1   5    4.31    0.53
  -1  -1   5    3.39    0.48
  -1   1   5    3.21    0.46
  -1  -1   4   14.75    0.80
  -1   1   4   14.40    0.86
  -1   1   4   14.52    0.87
  -1  -1   4   13.11    0.80
  -1  -1   4   12.91    0.82
  -1  -1   3  671.42   11.76
   1  -1  -3  665.76   11.93
  -1  -1   3  680.97   12.09
  -1   1   3  657.31   11.98
  -1  -1   3  654.84   11.92
  -1  -1   3  673.64   12.00
  -1   1   3  696.54   12.04
  -1  -1   2  235.85    4.51
   1  -1  -2  222.17    4.58
  -1  -1   2  237.14    4.77
  -1  -1   2  234.17    4.45
  -1   1   2  226.74    4.46
  -1  -1   1    0.38    0.17
   1  -1  -1    0.47    0.17
  -1  -1   1    0.67    0.19
  -1  -1   0 1078.46   19.51
  -1  -1   0 1131.16   19.51
   1  -1   0 1112.37   19.47
  -1  -1  -1   35.07    1.25
   1  -1   1   32.84    1.16
  -1  -1  -1   32.92    1.15
   1   1   1   36.40    1.09
   1  -1   1   33.59    0.98
   1   1   1   35.87    0.99
  -1  -1  -2   17.82    0.91
   1  -1   2   18.19    0.84
  -1  -1  -2   15.77    0.59
   1  -1   2   18.05    0.76
   1  -1   2   18.48    0.81
   1   1   2   17.51    0.74
   1   1   2   14.86    0.74
  -1  -1  -2   16.69    0.74
   1   1   2   17.65    0.67
  -1  -1  -3   13.51    0.86
  -1  -1  -3   13.37    0.51
   1   1   3   12.32    0.78
   1   1   3   14.19    0.75
   1  -1   3   12.62    0.78
   1  -1   3   13.35    0.74
  -1  -1  -3   14.68    0.65
   1   1   3   13.91    0.55
  -1  -1  -4 1096.87   19.85
  -1  -1  -4 1129.27   18.67
   1   1   4 1153.29   19.84
   1   1   4 1156.72   19.60
   1  -1   4 1117.94   19.78
   1  -1   4 1046.54   19.53
   1   1   4 1093.41   19.74
   1  -1   4 1078.99   19.36
   1   1   4 1111.31   18.66
  -1  -1  -5  163.07    3.14
  -1  -1  -5  163.80    4.21
   1  -1   5  169.75    3.74
   1  -1   5  167.38    4.21
   1  -1   5  169.64    4.32
   1   1   5  172.26    4.31
   1   1   5  169.71    4.33
  -1  -1  -6    0.37    0.11
  -1  -1  -6    0.40    0.26
   1  -1   6    0.31    0.18
   1  -1   6    0.68    0.33
   1   1   6    0.07    0.27
   1   1   6    0.25    0.28
   1  -1   6    0.45    0.32
  -1  -1  -7   12.64    1.07
   1  -1   7   12.08    0.68
   1   1   7   12.77    1.15
   1  -1   7   11.45    1.06
   1   1   7   13.04    1.17
   1  -1   7   10.96    1.07
  -1  -1  -8  408.97    9.21
   1   1   8  408.55    9.62
   1  -1   8  421.70    9.65
   1  -1   9   21.42    1.70
   1   1   9   23.83    1.80
   1   1   9   22.38    1.73
   1  -1   9   22.26    1.69
   1   1   9   23.45    1.83
   1  -1   9   26.36    1.92
  -1  -1  -9   22.97    1.62
   1  -1   9   21.95    1.81
   1   1   9   23.15    1.78
   1   1   9   23.46    1.86
   1  -1   9   22.20    1.77
   1  -1   9   22.36    1.79
   1   1   9   22.66    1.69
   1   1   9   20.91    1.78
   1   1   9   26.56    1.82
   1  -1   9   24.73    1.80
   1   1   9   25.48    1.96
   1   1  10   93.03    4.01
   1  -1  10   94.55    3.95
   1  -1  10   96.65    4.07
   1   1  10  100.77    4.07
   1  -1  10   95.55    4.13
   1   1  10   90.07    4.06
  -1  -1 -10  100.20    3.79
   1   1  10   97.33    3.75
   1  -1  10   99.70    4.26
   1   1  10   96.22    3.74
   1  -1  10   98.80    4.15
   1  -1  10   93.40    4.13
   1   1  10   97.83    4.21
   1   1  10  103.10    4.22
   1   1  10   95.89    4.21
   1  -1  10  100.00    4.04
   1   1  10   94.06    3.91
   1  -1  10  103.02    3.68
   1   1  10  100.25    3.99
   1  -1  10   95.45    3.96
   1   1  10  107.24    4.41
   1  -1  11   95.13    4.11
   1   1  11   94.86    4.11
   1  -1  11   94.18    4.12
   1   1  11   94.86    4.18
   1   1  11   94.08    4.37
   1  -1  11   92.85    4.35
   1   1  11   93.54    3.78
  -1  -1 -11   99.04    3.88
   1  -1  11   99.47    4.43
   1   1  11   94.84    3.85
   1   1  11   95.40    4.24
   1   1  11   84.38    4.13
   1  -1  11   92.05    4.17
   1  -1  11   87.35    4.20
   1  -1  11   95.94    4.11
   1   1  11   98.16    4.44
   1   1  11   99.41    4.16
   1  -1  11   99.60    3.70
   1  -1  11   91.01    3.79
   1  -1  11   91.56    4.04
   1   1  11   96.67    4.08
   1   1  11   94.20    4.32
   1  -1  12  491.83   12.34
   1   1  12  509.63   12.51
   1   1  12  520.64   12.54
   1  -1  12  508.03   12.52
   1  -1  12  527.99   13.13
   1   1  12  490.26   12.96
  -1  -1 -12  552.43   12.00
   1  -1  12  509.69   12.90
   1   1  12  519.55   11.95
   1   1  12  526.78   12.83
   1   1  12  493.81   12.83
   1  -1  12  517.17   12.92
   1  -1  12  493.25   12.65
   1   1  12  518.09   13.08
   1  -1  12  494.52   11.86
   1   1  12  509.84   12.34
   1  -1  12  505.06   12.39
   1   1  12  532.02   12.51
   1  -1  12  495.72   12.40
   1   1  12  523.80   12.95
   1  -1  13  128.35    5.57
   1   1  13  116.94    5.40
   1   1  13  123.68    5.30
   1   1  13  122.86    4.69
   1  -1  13  123.22    5.33
   1   1  13  112.30    5.20
   1  -1  13  121.04    5.31
   1   1  13  127.07    5.35
   1  -1  13  115.01    5.13
   1  -1  13  115.78    4.87
   1   1  13  119.76    5.39
   1   1  13  117.21    4.93
   1  -1  13  119.13    4.64
   1  -1  13  114.82    4.94
   1   1  13  120.01    4.93
   1   1  13  124.11    5.09
   1   1  13  120.93    5.10
   1  -1  13  115.19    4.96
   1  -1  13  115.89    4.95
   1  -1  14    2.54    0.88
   1   1  14    3.22    0.95
   1   1  14    1.58    0.72
   1  -1  14    2.23    0.78
   1   1  14    4.37    0.93
   1  -1  14    3.51    0.90
   1   1  14    4.40    1.04
   1  -1  14    3.64    1.00
   1   1  14    2.47    0.87
   1  -1  14    3.28    0.91
   1   1  14    2.09    0.77
   1  -1  14    1.83    0.55
   1   1  14    4.08    1.01
   1   1  14    2.30    0.86
   1  -1  14    2.99    0.85
   1   1  14    2.49    0.78
   1  -1  14    1.99    0.74
   1   1  14    3.13    0.91
   1  -1  14    3.73    0.91
   1   1  15    0.12    0.53
   1  -1  15    0.17    0.43
   1   1  15    0.98    0.45
   1   1  15    0.00    0.47
   1  -1  15   -0.17    0.57
   1   1  15   -0.20    0.44
   1  -1  15    0.46    0.60
   1   1  15    0.70    0.47
   1  -1  15    0.37    0.51
   1   1  15    0.94    0.67
   1  -1  15   -0.48    0.54
   1   1  15    1.19    0.83
   1  -1  15    0.17    0.62
   1  -1  16   51.43    3.13
   1   1  16   45.46    2.97
   1  -1  16   46.54    3.03
   1  -1  16   55.09    3.30
   1   1  16   47.96    3.12
   1  -1  16   46.59    2.88
   1   1  16   45.12    2.91
   1   1  16   49.06    2.96
   1  -1  16   45.93    2.76
   1   1  16   49.74    3.20
   1  -1  17   95.43    4.14
   1   1  17   90.70    4.11
   1  -1  17   94.64    3.93
   1   1  17   90.48    3.85
   1   1  17   93.02    4.20
   1  -1  17   86.05    3.53
   1   1  17   91.69    3.86
   1   1  18    0.42    0.51
   1   1  18    0.42    0.37
   1   1  18   -0.14    0.43
   1  -1  18   -0.02    0.35
   1  -1  18    0.09    0.35
   1   1  19   32.88    1.82
  -1  -2  19    2.00    0.45
  -1   2  19    1.58    0.52
  -1   2  19    2.62    0.57
  -1  -2  18   91.79    3.79
  -1   2  18   90.80    3.39
  -1   2  18   89.48    3.71
  -1   2  18   84.25    3.67
  -1  -2  18   87.32    3.44
  -1   2  18   84.45    3.59
  -1   2  17   37.51    2.35
  -1  -2  17   42.77    2.78
  -1  -2  17   35.90    2.30
  -1   2  17   34.40    2.22
  -1   2  17   40.06    2.62
  -1   2  17   32.48    2.41
  -1  -2  17   35.02    2.31
  -1   2  17   37.75    2.58
  -1   2  16   43.57    2.75
  -1  -2  16   48.45    3.18
  -1   2  16   39.12    2.30
  -1  -2  16   44.26    2.76
  -1   2  16   46.69    2.80
  -1   2  16   46.20    3.02
  -1   2  16   44.50    3.02
  -1  -2  16   44.72    2.81
  -1   2  16   41.01    2.94
  -1   2  15  140.91    5.91
  -1   2  15  134.86    4.92
  -1   2  15  131.78    5.32
  -1  -2  15  147.01    6.04
  -1  -2  15  138.23    5.40
  -1  -2  15  139.06    5.39
  -1   2  15  135.79    5.44
  -1   2  15  130.92    5.20
  -1   2  15  140.93    5.84
  -1   2  15  141.87    5.69
  -1  -2  15  140.78    5.47
  -1   2  15  138.86    5.12
  -1  -2  15  134.05    5.12
  -1   2  14 1291.42   25.04
  -1  -2  14 1244.34   25.03
   1  -2 -14 1269.08   25.75
  -1  -2  14 1259.53   26.36
  -1   2  14 1237.66   24.73
  -1   2  14 1281.05   25.56
  -1  -2  14 1274.57   25.59
  -1   2  14 1255.17   25.63
  -1   2  14 1292.07   25.40
  -1  -2  14 1269.21   25.43
  -1   2  14 1214.00   26.06
  -1   2  14 1229.92   25.84
  -1  -2  14 1252.69   25.55
  -1   2  14 1215.97   26.25
  -1  -2  13  125.25    4.90
  -1   2  13  120.83    4.76
   1  -2 -13  116.92    5.13
  -1   2  13  127.70    4.89
  -1   2  13  130.67    5.21
  -1  -2  13  111.32    5.35
  -1  -2  13  123.54    5.03
  -1  -2  13  127.64    5.19
  -1   2  13  121.52    5.13
  -1   2  13  125.30    5.01
  -1   2  13  114.80    5.34
  -1   2  13  117.76    5.18
  -1  -2  13  113.75    5.02
  -1   2  13  131.18    5.73
  -1  -2  12  132.13    5.00
  -1   2  12  131.53    4.98
   1  -2 -12  131.49    5.32
  -1   2  12  135.45    5.05
  -1  -2  12  126.19    5.54
  -1   2  12  140.66    5.36
  -1  -2  12  149.47    5.51
  -1   2  12  130.04    5.25
  -1   2  12  140.31    5.23
  -1  -2  12  138.32    5.23
  -1   2  12  137.29    5.41
  -1   2  12  137.80    5.60
  -1  -2  12  123.96    5.13
  -1   2  12  139.15    5.79
  -1  -2  11   43.18    2.61
  -1   2  11   45.17    2.64
  -1  -2  11   47.36    2.72
  -1   2  11   48.01    2.92
  -1  -2  11   47.35    2.84
  -1   2  11   51.40    2.92
   1  -2 -11   50.96    3.07
  -1   2  11   46.57    2.79
  -1   2  11   46.64    2.86
  -1  -2  11   44.03    2.97
  -1  -2  11   47.68    2.87
  -1   2  11   42.77    2.65
  -1  -2  11   44.35    2.71
  -1   2  11   45.03    2.83
  -1   2  11   47.32    3.02
  -1  -2  11   40.70    2.57
  -1   2  11   44.71    2.83
  -1  -2  11   46.51    2.85
   1   2 -11   50.27    2.54
  -1   2  11   45.46    3.07
  -1  -2  10   22.98    1.80
  -1   2  10   22.93    1.76
  -1  -2  10   26.36    1.98
  -1  -2  10   24.61    1.82
  -1   2  10   24.02    1.87
  -1   2  10   25.21    1.98
  -1   2  10   28.55    2.09
  -1  -2  10   23.91    2.09
  -1   2  10   25.36    1.97
  -1  -2  10   22.47    1.84
  -1   2  10   24.67    1.90
  -1   2  10   24.67    1.96
  -1  -2  10   24.83    1.91
  -1   2  10   25.87    2.02
  -1  -2  10   23.05    1.81
  -1   2  10   24.96    2.06
  -1  -2  10   24.55    1.96
   1   2 -10   24.37    1.72
  -1   2  10   22.77    2.04
  -1  -2   9   12.15    1.20
  -1  -2   9   11.50    1.24
  -1   2   9   11.91    1.26
  -1   2   9   12.65    1.30
  -1  -2   9   10.48    1.33
  -1   2   9   12.87    1.35
  -1   2   9   12.41    1.38
  -1   2   9   11.12    1.26
   1  -2  -9   12.58    0.98
  -1  -2   9    9.40    1.20
   1   2  -9   10.25    1.09
  -1   2   9   12.12    1.42
  -1   2   8    3.19    0.62
  -1   2   8    2.34    0.57
  -1  -2   8    1.99    0.52
  -1  -2   8    2.30    0.52
  -1   2   8    2.98    0.68
  -1  -2   8    1.81    0.51
  -1   2   8    2.63    0.75
   1  -2  -8    3.78    0.55
  -1   2   8    3.61    0.74
   1  -2  -7  302.43    6.65
   1  -2  -7  317.94    6.40
  -1  -2   7  297.89    6.88
  -1   2   7  289.33    7.07
  -1   2   7  301.70    7.11
  -1  -2   7  292.41    6.91
  -1  -2   7  292.54    7.01
   1  -2  -6    1.76    0.38
   1  -2  -6    1.95    0.36
  -1  -2   6    2.34    0.46
  -1  -2   6    2.18    0.41
  -1  -2   6    2.54    0.46
  -1   2   6    1.87    0.47
  -1   2   6    1.96    0.44
  -1   2   6    1.98    0.47
   1  -2  -5   80.21    2.60
   1  -2  -5   81.19    2.62
  -1  -2   5   81.79    2.80
  -1   2   5   82.73    1.94
  -1  -2   5   77.34    2.43
  -1   2   5   78.97    2.53
  -1  -2   4  757.46   13.95
   1  -2  -4  816.69   14.63
  -1  -2   4  756.22   14.84
   1  -2  -4  789.24   14.71
  -1  -2   4  804.66   14.04
  -1   2   4  781.37   14.14
   1  -2  -3  237.29    5.38
  -1  -2   3  234.72    4.96
   1  -2  -3  226.58    5.48
  -1  -2   3  244.88    5.66
  -1  -2   3  245.80    4.64
  -1   2   3  224.27    4.68
  -1  -2   2 1720.70   29.95
   1  -2  -2 1785.98   30.34
  -1  -2   2 1770.33   28.99
  -1   2   2 1719.16   29.09
  -1  -2   1  294.28    6.61
  -1  -2   1  308.29    6.31
   1  -2  -1  297.93    6.44
  -1  -2   0 1157.40   19.87
   1  -2   0 1091.80   19.91
  -1  -2   0 1100.40   19.54
   1  -2   0 1132.45   19.18
  -1  -2  -1   25.98    1.34
   1  -2   1   28.23    1.39
   1  -2   1   28.82    1.08
   1  -2   1   30.06    1.54
   1   2   1   30.59    1.30
  -1  -2  -1   25.25    1.34
   1  -2   1   28.44    0.72
   1  -2   2  137.35    2.88
  -1  -2  -2  133.00    3.76
  -1  -2  -2  131.03    3.60
   1   2   2  138.28    3.34
   1  -2   2  142.27    3.91
   1  -2   2  130.25    2.87
   1   2   2  131.94    2.87
  -1  -2  -3    8.76    0.87
   1  -2   3    8.69    0.35
   1   2   3    8.94    0.62
   1  -2   3    7.48    0.78
  -1  -2  -3    8.91    0.76
   1  -2   3    8.49    0.61
   1   2   3    8.64    0.62
  -1  -2  -4  182.57    4.08
  -1  -2  -4  186.66    4.99
   1   2   4  180.18    4.32
   1  -2   4  186.22    4.35
  -1  -2  -4  186.56    4.42
   1   2   4  180.22    3.89
   1  -2   4  186.65    4.79
  -1  -2  -5  466.28    8.64
  -1  -2  -5  451.77    9.97
   1  -2   5  468.50    9.38
   1   2   5  446.89    9.33
   1  -2   5  459.32    9.59
  -1  -2  -5  458.86    8.97
   1   2   5  459.98    8.19
   1  -2   6    6.63    0.73
   1  -2   6    7.75    0.83
   1   2   6    5.93    0.74
  -1  -2  -7    0.41    0.42
   1  -2   7    0.40    0.28
   1   2   7    0.26    0.30
   1   2   8  153.84    5.04
   1  -2   8  162.00    5.09
   1   2   8  161.41    5.27
  -1  -2  -8  163.89    5.32
   1  -2   8  157.49    5.56
   1   2   8  166.87    5.50
   1  -2   8  165.82    5.25
   1   2   8  155.08    5.57
   1  -2   8  168.82    4.46
   1   2   9   78.98    3.34
   1   2   9   85.00    3.54
   1  -2   9   81.11    3.45
   1  -2   9   77.08    3.34
   1  -2   9   79.43    3.53
   1   2   9   78.80    3.57
   1   2   9   80.86    3.61
  -1  -2  -9   84.42    3.74
   1  -2   9   72.68    3.73
   1   2   9   80.00    3.61
   1   2   9   85.09    3.58
   1  -2   9   79.15    3.50
   1  -2   9   80.18    3.58
   1   2   9   81.04    3.66
   1   2   9   79.29    3.75
   1  -2   9   72.40    3.46
   1   2   9   80.23    3.92
   1  -2  10  216.84    6.39
   1   2  10  200.16    6.26
   1  -2  10  198.71    6.13
   1   2  10  194.02    6.06
   1   2  10  200.81    6.57
   1  -2  10  213.77    6.62
  -1  -2 -10  210.62    6.62
   1   2  10  202.01    6.37
   1  -2  10  199.87    6.88
   1  -2  10  198.13    6.31
   1   2  10  201.15    6.35
   1  -2  10  200.73    6.46
   1   2  10  191.12    6.41
   1   2  10  210.94    6.67
   1   2  10  195.61    6.69
   1  -2  10  206.18    6.53
   1   2  10  204.44    6.98
   1  -2  11  181.00    5.92
   1   2  11  184.54    6.09
   1  -2  11  182.41    6.02
   1   2  11  176.69    6.36
   1  -2  11  189.84    6.44
   1   2  11  188.55    6.16
  -1  -2 -11  180.75    6.29
   1   2  11  185.18    6.16
   1  -2  11  180.82    6.68
   1   2  11  177.06    6.09
   1   2  11  177.53    6.29
   1   2  11  189.34    6.01
   1  -2  11  185.85    6.30
   1  -2  11  179.22    6.11
   1   2  11  183.77    6.36
   1  -2  11  192.35    5.72
   1   2  11  179.75    6.57
   1  -2  11  187.46    6.35
   1   2  11  186.04    6.81
   1   2  12   16.86    1.71
   1  -2  12   18.47    1.76
   1  -2  12   18.29    1.88
   1   2  12   19.66    2.00
  -1  -2 -12   16.50    1.77
   1   2  12   20.67    1.86
   1   2  12   19.92    1.67
   1   2  12   18.32    1.77
   1  -2  12   17.86    2.00
   1  -2  12   18.65    1.85
   1  -2  12   15.32    1.69
   1   2  12   16.41    1.79
   1   2  12   18.68    1.81
   1   2  12   17.75    1.98
   1   2  12   20.30    1.95
   1  -2  12   18.75    1.90
   1   2  12   17.28    2.02
   1  -2  13  105.88    4.49
   1   2  13  107.34    5.00
   1  -2  13  110.44    5.00
  -1  -2 -13  114.16    4.89
   1   2  13  112.06    4.22
   1   2  13  113.84    4.66
   1  -2  13  106.77    5.10
   1   2  13  106.32    4.80
   1   2  13  112.34    4.75
   1  -2  13  114.77    4.91
   1  -2  13  107.93    4.71
   1   2  13  119.52    5.03
   1   2  13  112.40    5.19
   1  -2  13  109.75    4.84
   1   2  13  123.40    5.49
   1   2  14  149.71    6.11
   1   2  14  141.47    5.23
   1  -2  14  142.32    5.87
   1   2  14  139.57    5.54
   1  -2  14  129.43    5.22
   1  -2  14  136.29    5.39
   1   2  14  129.63    5.19
   1   2  14  144.85    5.60
   1   2  14  137.76    5.82
   1  -2  14  139.13    5.45
   1  -2  14  132.75    5.59
   1   2  14  134.48    5.74
   1  -2  15   14.10    1.67
   1   2  15   12.16    1.38
   1   2  15   12.86    1.51
   1  -2  15   13.23    1.56
   1   2  15   13.49    1.62
   1   2  15   13.19    1.72
   1  -2  15   13.19    1.55
   1   2  15   12.77    1.66
   1   2  16  442.28   10.38
   1  -2  16  482.72   11.59
   1   2  16  446.28   10.97
   1  -2  16  435.67   10.78
   1   2  16  476.16   11.29
   1   2  16  453.45   11.54
   1   2  16  442.49   11.46
   1  -2  16  450.19   10.96
   1   2  17   29.45    2.17
   1   2  17   31.50    2.09
   1   2  17   30.39    2.14
   1  -2  17   32.48    2.05
   1   2  18   33.63    2.01
   1   2  18   34.95    1.89
   1   2  18   34.13    1.92
   1  -2  18   36.65    1.89
   1   2  19    3.00    0.49
  -1   3  18    6.92    0.85
  -1   3  18    7.54    0.78
  -1  -3  18    8.43    0.84
  -1   3  18    8.17    0.95
  -1   3  17   13.50    1.35
  -1   3  17   13.40    1.26
  -1   3  17   14.12    1.30
  -1  -3  17   12.50    1.19
  -1   3  17   13.06    1.39
  -1   3  16    6.89    1.06
  -1   3  16    6.43    1.07
  -1   3  16    7.48    0.95
  -1  -3  16    7.65    1.18
  -1   3  16    5.27    0.91
  -1  -3  16    7.71    1.07
  -1   3  16    7.39    1.20
  -1   3  15   20.35    1.89
  -1   3  15   20.47    1.93
  -1  -3  15   22.41    2.07
  -1   3  15   20.42    1.72
  -1   3  15   25.30    2.06
  -1  -3  15   19.65    1.83
  -1   3  15   21.71    2.13
  -1   3  14   17.45    1.84
  -1   3  14   19.09    1.96
  -1  -3  14   18.91    2.01
  -1   3  14   18.64    1.87
  -1   3  14   16.69    1.65
  -1  -3  14   19.96    1.92
  -1   3  14   18.32    2.05
   1  -3 -13  358.66   10.48
  -1   3  13  364.46   10.20
  -1   3  13  364.91   10.24
  -1   3  13  373.49    9.90
  -1  -3  13  378.24   10.71
  -1   3  13  382.91   10.28
  -1  -3  13  369.64   10.19
  -1   3  13  361.13   10.83
  -1   3  12   68.13    3.65
   1  -3 -12   66.89    3.87
  -1   3  12   75.11    3.90
  -1  -3  12   66.78    3.89
  -1   3  12   71.10    3.78
  -1   3  12   70.83    3.81
  -1  -3  12   69.00    3.73
  -1   3  12   60.84    3.88
   1   3 -12   70.40    3.48
   1  -3 -11    2.35    0.70
  -1   3  11    1.85    0.69
  -1  -3  11    2.37    0.88
  -1   3  11    3.31    0.87
   1   3 -11    2.71    0.78
  -1   3  11    3.84    0.98
  -1   3  11    1.82    0.71
  -1  -3  11    2.23    0.69
  -1   3  11    2.91    0.97
   1  -3 -10   53.87    3.32
  -1   3  10   58.53    3.27
  -1   3  10   57.71    3.26
  -1   3  10   52.87    3.13
  -1  -3  10   56.19    3.45
  -1  -3  10   59.05    3.34
  -1   3  10   56.53    3.56
   1   3 -10   63.17    3.34
   1  -3  -9   86.61    4.08
  -1   3   9   89.13    3.97
  -1   3   9   88.31    3.91
  -1   3   9   89.71    3.96
  -1  -3   9   89.14    4.18
  -1  -3   9   89.74    4.01
  -1   3   9   88.83    4.34
   1  -3  -8   14.59    1.60
  -1   3   8   14.21    1.50
  -1   3   8   15.22    1.52
  -1  -3   8   14.69    1.59
  -1   3   8   14.38    1.42
  -1  -3   8   12.63    1.43
  -1   3   8   15.31    1.69
   1   3  -8   14.93    1.51
   1  -3  -7    0.33    0.28
   1  -3  -7    0.07    0.40
  -1   3   7    0.63    0.45
  -1   3   7   -0.63    0.57
  -1   3   7    0.22    0.36
   1   3  -7    1.10    0.58
  -1  -3   7    0.65    0.37
  -1   3   7   -0.12    0.48
   1  -3  -7    0.37    0.41
  -1  -3   7   -0.34    0.41
   1  -3  -6   21.24    1.49
  -1   3   6   21.84    1.78
   1  -3  -6   23.69    1.86
  -1   3   6   26.17    1.88
  -1   3   6   25.12    2.02
   1  -3  -6   22.75    1.55
  -1  -3   6   23.64    1.75
  -1  -3   6   22.12    1.83
   1  -3  -5  186.88    5.71
  -1   3   5  181.53    5.62
   1  -3  -5  187.66    5.20
  -1  -3   5  188.13    5.63
   1  -3  -5  186.90    5.34
  -1   3   5  179.02    5.61
  -1  -3   4   -0.09    0.22
   1  -3  -4    0.19    0.29
   1  -3  -4    0.37    0.29
   1  -3  -4   -0.11    0.31
  -1  -3   4   -0.01    0.29
  -1  -3   3   37.07    1.67
   1  -3  -3   36.94    1.98
   1  -3  -3   35.18    1.99
   1  -3  -3   36.14    2.07
  -1  -3   3   39.72    2.24
  -1  -3   2  138.10    3.92
   1  -3  -2  146.41    4.33
   1  -3  -2  138.09    4.29
   1  -3  -2  137.56    4.50
  -1  -3   2  143.94    4.63
  -1  -3   1  847.58   16.28
   1  -3  -1  832.34   16.65
   1  -3  -1  873.30   16.36
  -1  -3   1  858.94   17.12
   1  -3  -1  880.97   17.16
   1  -3   0   43.21    1.87
  -1  -3   0   41.63    2.03
   1   3   0   37.78    1.97
   1  -3   0   42.56    2.31
  -1  -3   0   38.55    2.17
   1  -3   1  178.68    4.40
  -1  -3  -1  186.81    5.17
  -1  -3  -1  181.77    5.31
   1   3   1  177.30    4.85
   1  -3   1  180.74    5.42
   1  -3   2  110.46    2.94
  -1  -3  -2  108.95    3.86
  -1  -3  -2  111.00    3.85
   1  -3   2  113.94    4.08
   1   3   2  114.69    3.49
  -1  -3  -3   35.83    2.13
   1   3   3   37.35    1.72
  -1  -3  -3   35.51    2.00
   1  -3   3   35.64    2.18
  -1  -3  -4  117.94    4.28
   1   3   4  106.52    4.20
  -1  -3  -4  115.02    3.87
   1   3   4  119.18    3.27
   1  -3   4  116.11    4.21
   1   3   5  427.99   10.39
  -1  -3  -5  440.71   10.42
   1  -3   5  413.80    9.87
   1   3   5  432.21   10.38
   1  -3   5  433.24   10.09
  -1  -3  -5  442.63    9.50
   1  -3   5  402.91   10.17
   1   3   6    1.53    0.50
  -1  -3  -6    1.58    0.61
   1  -3   6    1.52    0.62
   1  -3   6    1.90    0.61
   1   3   6    0.44    0.42
   1   3   6    2.00    0.65
   1  -3   6    1.95    0.59
   1   3   7   44.42    2.77
  -1  -3  -7   47.90    2.87
   1   3   7   46.26    2.65
   1  -3   7   45.78    2.85
   1  -3   7   47.37    2.68
   1   3   7   45.41    2.87
   1  -3   7   45.50    2.51
   1   3   8  333.85    9.28
  -1  -3  -8  350.72    9.62
   1   3   8  338.18    9.09
   1  -3   8  334.39    9.50
   1  -3   8  340.08    9.06
   1   3   8  347.17    9.70
   1  -3   8  349.26    8.61
   1   3   9  132.17    5.24
  -1  -3  -9  132.48    5.41
   1   3   9  133.73    5.22
   1   3   9  134.63    5.32
   1  -3   9  137.32    5.59
   1  -3   9  145.75    5.32
   1   3   9  137.20    5.67
   1   3  10   95.17    4.32
  -1  -3 -10   88.38    4.42
   1   3  10   87.84    4.26
   1   3  10   87.79    4.24
   1  -3  10   92.33    4.54
   1  -3  10   89.05    4.18
   1   3  10   89.45    4.57
  -1  -3 -11  338.64    9.92
   1   3  11  355.99    9.58
   1   3  11  332.19    9.50
   1   3  11  321.38    9.52
   1  -3  11  332.86    9.88
   1  -3  11  343.76    9.50
   1   3  11  313.82    9.94
  -1   3 -11  342.28    9.26
  -1  -3 -12  153.89    6.10
   1   3  12  150.14    5.64
   1   3  12  154.62    5.76
   1  -3  12  153.49    6.14
   1  -3  12  155.29    5.79
   1   3  12  146.33    6.22
   1  -3  12  156.58    5.02
   1   3  12  148.63    5.79
   1   3  12  144.16    5.82
   1  -3  13    9.61    1.48
   1   3  13   10.26    1.36
   1   3  13    8.39    1.13
   1  -3  13    8.67    1.30
   1   3  13    9.42    1.46
   1   3  13   11.06    1.57
   1   3  13   10.58    1.45
   1   3  14   20.05    1.56
   1   3  14   16.11    1.62
   1  -3  14   17.40    1.70
   1   3  14   18.06    2.00
   1   3  14   17.07    1.77
   1   3  14   22.61    2.02
   1   3  15  372.36    9.00
   1  -3  15  354.92    8.99
   1   3  15  342.31    9.69
   1   3  15  349.84    9.38
   1   3  15  365.96    9.39
   1   3  16   31.45    1.86
   1  -3  16   30.05    1.89
   1   3  16   32.11    2.22
   1   3  16   29.85    2.01
   1   3  16   34.14    2.14
   1  -3  17    1.87    0.39
   1   3  17    1.52    0.46
   1   3  17    1.99    0.51
   1   3  17    1.42    0.43
  -1   4  17    2.72    0.42
  -1   4  16    2.67    0.55
  -1  -4  16    3.13    0.56
  -1   4  16    2.68    0.58
  -1   4  16    2.78    0.55
  -1   4  15   35.13    1.91
  -1   4  15   31.78    2.03
  -1  -4  15   31.91    1.94
  -1   4  15   31.68    2.14
  -1   4  15   34.35    2.10
  -1   4  14    7.31    1.03
  -1   4  14    5.85    0.91
  -1  -4  14    8.51    1.11
  -1   4  14    6.14    1.07
  -1   4  14    7.26    1.04
  -1   4  13   79.17    3.74
  -1   4  13   72.98    3.50
  -1  -4  13   79.58    3.70
  -1   4  13   71.92    3.83
  -1   4  13   79.04    3.69
  -1   4  12    1.72    0.65
  -1   4  12    0.85    0.51
  -1  -4  12    0.80    0.59
  -1   4  12    0.53    0.49
   1  -4 -11    0.67    0.42
  -1   4  11    0.55    0.46
  -1   4  11    0.13    0.48
  -1   4  11    0.65    0.59
   1   4 -11    0.02    0.65
  -1  -4  11    0.16    0.43
  -1   4  11    0.03    0.46
   1  -4 -10   37.86    2.87
  -1   4  10   36.31    2.59
  -1  -4  10   43.87    2.89
   1   4 -10   37.08    2.72
  -1   4  10   35.76    2.84
  -1   4  10   37.58    2.61
  -1   4   9  313.46    8.95
   1  -4  -9  313.09    9.44
  -1   4   9  315.67    8.35
  -1  -4   9  309.01    8.97
   1   4  -9  315.53    9.29
  -1   4   9  306.66    9.34
  -1   4   9  315.00    8.81
  -1   4   8   39.50    2.73
   1  -4  -8   37.22    2.80
  -1   4   8   39.74    2.56
  -1  -4   8   45.09    2.94
   1   4  -8   38.45    2.57
  -1   4   8   34.82    2.67
   1   4  -8   40.30    2.85
  -1   4   8   41.00    2.64
  -1   4   7  464.27   11.74
   1  -4  -7  476.55   12.19
  -1  -4   7  470.97   11.82
  -1   4   7  461.28   11.58
   1   4  -7  482.53   11.81
   1   4  -7  489.61   12.32
  -1   4   7  470.80   11.94
  -1   4   7  478.73   11.45
   1  -4  -6   19.06    1.88
  -1   4   6   18.79    1.78
  -1   4   6   22.75    1.84
  -1   4   6   22.10    1.99
   1   4  -6   21.79    1.98
   1  -4  -6   22.13    1.83
   1   4  -6   21.77    2.02
  -1  -4   6   21.25    1.95
  -1   4   6   21.33    1.96
   1  -4  -5    2.31    0.67
  -1   4   5    1.39    0.57
  -1   4   5    1.47    0.73
   1   4  -5    1.09    0.47
  -1  -4   5    2.28    0.76
   1  -4  -5    2.70    0.70
   1   4  -5    3.86    0.89
   1  -4  -4   56.55    3.07
  -1   4   4   52.67    2.92
  -1  -4   4   51.16    3.11
   1   4  -4   49.24    3.00
   1  -4  -4   58.85    3.13
  -1   4   4   58.35    3.28
   1   4  -4   59.15    3.35
   1  -4  -3   29.48    2.09
  -1   4   3   29.14    2.06
  -1   4   3   30.59    1.88
   1   4  -3   30.96    2.25
   1  -4  -3   27.96    2.16
  -1  -4   3   31.12    2.35
  -1   4   3   28.69    2.29
   1   4  -3   27.41    2.26
  -1   4   2   25.22    1.88
  -1  -4   2   20.54    1.48
   1  -4  -2   22.67    1.76
   1   4  -2   19.60    1.66
   1   4  -2   22.00    1.84
  -1  -4   2   22.55    1.97
   1  -4  -2   23.85    2.01
  -1   4   2   24.40    2.09
   1   4  -2   23.82    2.11
   1  -4  -1   46.76    2.40
   1   4  -1   47.96    2.67
  -1  -4   1   47.35    2.42
   1   4  -1   46.16    2.65
  -1  -4   1   48.70    2.92
   1  -4  -1   45.61    2.86
   1   4  -1   46.90    2.95
  -1   4   1   43.30    2.82
  -1  -4   0  155.55    5.04
   1   4   0  152.64    5.33
   1  -4   0  159.84    4.68
   1   4   0  164.67    5.89
  -1   4   0  157.07    5.75
  -1  -4   0  152.63    5.57
   1   4   0  158.48    5.17
   1  -4   0  148.51    5.60
  -1  -4  -1    2.50    0.65
   1   4   1    2.09    0.55
   1   4   1    1.27    0.65
  -1   4  -1    0.81    0.54
  -1  -4  -1    2.13    0.65
   1  -4   1    1.27    0.62
   1   4   1    0.93    0.42
  -1  -4  -2    6.70    1.03
   1   4   2    8.90    1.24
  -1   4  -2    5.85    1.09
   1   4   2    5.02    0.98
   1   4   2    8.68    1.00
  -1  -4  -2    5.34    0.96
   1  -4   2    7.12    1.14
  -1  -4  -3    7.67    1.17
   1   4   3    5.45    1.00
  -1   4  -3    5.15    0.97
   1   4   3    5.82    1.05
  -1  -4  -3    5.51    0.95
   1  -4   3    5.85    1.08
   1   4   3    7.08    0.89
   1   4   4    2.96    0.77
  -1  -4  -4    4.25    0.86
  -1  -4  -4    3.45    0.79
   1  -4   4    3.98    0.90
   1   4   4    3.75    0.84
  -1   4  -4    3.64    0.89
   1   4   5    5.02    1.04
  -1  -4  -5    5.84    1.09
   1  -4   5    5.69    1.07
   1   4   5    4.23    0.90
  -1   4  -5    4.25    0.82
   1  -4   5    4.92    0.94
   1   4   6    0.73    0.46
  -1  -4  -6    1.42    0.69
   1   4   6    1.54    0.65
   1  -4   6    1.65    0.61
   1  -4   6    1.19    0.57
   1   4   6    1.59    0.55
  -1   4  -6    2.84    0.79
   1   4   7    8.37    1.32
  -1  -4  -7    9.56    1.42
   1   4   7    8.01    1.14
   1  -4   7    8.74    1.21
   1   4   7    8.98    1.37
   1  -4   7    8.67    1.24
   1   4   8   20.28    1.99
  -1  -4  -8   22.05    2.19
   1   4   8   22.87    2.07
   1  -4   8   23.59    1.98
   1  -4   8   23.67    2.02
   1   4   8   23.62    2.22
  -1  -4  -9    2.14    0.79
   1   4   9    2.05    0.80
   1   4   9    2.20    0.70
  -1   4  -9    2.71    0.83
   1  -4   9    2.50    0.63
   1   4   9    2.47    0.83
  -1  -4 -10  110.33    5.16
   1   4  10  111.53    4.79
   1   4  10  106.88    4.68
   1  -4  10  108.19    4.53
   1   4  10  116.57    5.17
  -1   4 -10  110.01    4.90
   1   4  11  195.33    6.48
   1   4  11  179.81    6.38
   1   4  11  192.00    6.51
   1  -4  11  195.73    6.27
   1   4  11  177.81    6.68
   1   4  12   30.69    2.24
   1   4  12   28.27    2.17
   1   4  12   28.27    1.99
   1   4  12   30.56    2.25
   1  -4  12   26.57    2.00
   1   4  12   27.39    2.31
   1   4  13  106.68    4.25
   1   4  13  100.04    3.71
   1   4  13  104.31    3.81
   1   4  13  103.40    4.13
   1  -4  13   99.49    3.85
   1   4  13  100.66    4.40
   1   4  14    0.12    0.35
   1   4  14    0.25    0.35
   1  -4  14    0.30    0.35
   1   4  14    0.02    0.42
   1   4  15    8.42    0.97
   1   4  15   11.34    1.03
   1  -4  15    9.48    0.85
   1   4  15    8.41    0.99
   1   4  16    0.51    0.27
   1   4  16    0.16    0.19
   1   4  16   -0.02    0.27
  -1   5  14   17.90    1.20
  -1   5  14   19.06    1.15
  -1  -5  13    8.40    0.87
  -1   5  13   10.00    1.02
  -1   5  13    9.33    0.95
  -1   5  13    8.17    0.82
  -1  -5  12   14.66    1.29
  -1   5  12   14.32    1.32
  -1   5  12   17.68    1.45
  -1   5  12   14.39    1.19
  -1  -5  11    0.88    0.41
  -1   5  11    1.32    0.51
  -1   5  11    1.17    0.44
  -1  -5  10    3.80    0.80
  -1   5  10    2.67    0.72
  -1   5  10    3.99    0.77
  -1   5   9   51.65    2.93
  -1   5   9   50.92    2.63
  -1   5   9   49.99    2.80
  -1   5   9   47.94    2.48
  -1  -5   9   52.25    2.89
  -1   5   8    8.91    1.11
  -1  -5   8   10.75    1.37
  -1   5   8    8.98    1.14
   1   5  -8   11.23    1.32
  -1   5   8    8.35    1.16
  -1   5   7   10.14    1.14
  -1   5   7    9.16    1.25
   1   5  -7    7.28    1.17
  -1  -5   7    8.59    1.22
  -1   5   7   10.41    1.32
   1   5  -7    8.85    1.34
  -1   5   6   27.94    2.11
   1  -5  -6   28.42    2.32
   1   5  -6   26.16    2.30
  -1   5   6   23.87    2.10
  -1  -5   6   25.50    2.12
   1   5  -6   22.90    2.13
  -1   5   5  367.63    9.30
   1  -5  -5  343.98    9.62
   1   5  -5  350.73   10.00
  -1   5   5  345.37    9.84
   1   5  -5  349.15    9.96
   1  -5  -4    1.03    0.53
  -1   5   4    0.19    0.37
   1   5  -4    0.09    0.50
  -1   5   4    0.03    0.52
   1  -5  -4    0.15    0.55
   1   5  -4    0.21    0.44
  -1   5   3   56.75    2.91
   1  -5  -3   50.25    3.23
  -1  -5   3   49.27    3.34
   1   5  -3   55.89    3.29
  -1   5   3   54.15    3.42
   1   5  -3   56.04    3.48
  -1  -5   2   43.41    3.10
   1  -5  -2   44.66    3.07
   1   5  -2   46.92    2.93
   1   5  -2   43.63    3.11
  -1   5   2   47.46    3.19
   1   5  -1  112.34    4.33
  -1   5   1  104.75    4.90
   1   5  -1  109.00    5.04
   1   5  -1  105.11    4.45
  -1  -5   1  105.60    4.98
   1  -5  -1   98.47    4.79
  -1   5   1  102.90    4.27
   1   5   0    1.53    0.61
  -1   5   0    0.55    0.57
   1   5   0    0.77    0.60
  -1  -5   0    0.01    0.49
  -1   5   0    0.03    0.47
   1   5   0    0.24    0.52
   1   5   1  189.69    6.24
  -1   5  -1  178.63    6.26
  -1  -5  -1  185.66    6.72
   1  -5   1  178.87    6.84
  -1   5  -1  184.21    6.77
   1   5   1  186.84    6.86
  -1  -5  -2  182.99    6.22
   1   5   2  188.01    6.30
  -1   5  -2  177.54    6.36
   1  -5   2  178.00    6.82
  -1   5  -2  180.20    6.64
   1   5   2  185.23    6.74
   1   5   3   21.20    1.97
  -1  -5  -3   21.22    1.96
   1  -5   3   25.26    1.85
  -1   5  -3   19.75    2.02
   1   5   3   24.72    2.25
   1  -5   3   22.38    2.23
  -1   5  -3   23.14    2.15
   1   5   4   12.48    1.51
  -1  -5  -4    9.99    1.42
   1  -5   4   10.47    1.24
  -1   5  -4    9.65    1.38
   1   5   4    9.90    1.39
   1  -5   4   11.83    1.65
  -1   5  -4   10.37    1.50
  -1  -5  -5  251.60    8.06
   1   5   5  244.25    7.71
   1  -5   5  263.24    7.20
  -1   5  -5  251.79    7.74
   1   5   5  255.89    7.83
  -1   5  -5  273.39    8.47
   1  -5   5  262.08    8.32
  -1  -5  -6   -0.22    0.80
   1   5   6    0.01    0.40
   1   5   6    0.24    0.43
  -1   5  -6    0.56    0.61
  -1   5  -6    1.01    0.62
   1  -5   6    0.62    0.47
   1   5   6   -0.07    0.35
   1  -5   6    0.45    0.47
   1   5   7   20.21    1.79
   1   5   7   19.84    1.87
   1   5   7   21.06    1.72
  -1   5  -7   23.93    1.81
   1  -5   7   20.93    1.66
   1   5   8   13.68    1.44
   1   5   8   16.33    1.64
   1  -5   8   12.28    1.26
   1   5   8   14.06    1.29
   1   5   9    1.38    0.58
   1  -5   9    1.34    0.51
   1   5   9    1.77    0.57
   1   5  10   32.05    2.12
   1   5  10   30.62    2.02
   1   5  10   29.38    2.09
   1  -5  10   31.05    1.81
   1   5  10   30.45    1.91
   1   5  11   16.93    1.42
   1   5  11   20.21    1.61
   1  -5  11   19.61    1.28
   1   5  11   19.28    1.42
   1   5  12  142.35    4.29
   1   5  12  150.50    4.49
   1   5  12  146.31    4.23
   1   5  13   15.67    1.00
   1   5  13   18.53    1.25
   1   5  13   17.72    1.17
  -1   6  10   -0.26    0.24
  -1   6   9    0.96    0.37
  -1   6   9    0.98    0.34
  -1   6   8    5.62    0.69
  -1  -6   8    4.31    0.55
  -1   6   7  335.15    7.61
   1   6  -7  325.76    7.63
  -1   6   7  336.74    7.71
  -1  -6   7  330.92    7.46
  -1   6   6   11.98    1.03
   1   6  -6   10.04    1.12
  -1  -6   6    9.26    0.95
  -1   6   6   12.77    1.21
  -1   6   5   56.50    2.42
  -1   6   5   56.21    2.82
   1   6  -5   58.56    2.91
  -1  -6   5   52.11    2.43
  -1   6   4  221.95    6.55
   1   6  -4  216.90    6.59
  -1  -6   4  206.30    5.75
  -1  -6   3    4.13    0.72
   1   6  -3    4.50    0.89
  -1   6   3    4.10    0.83
  -1   6   2   13.15    1.48
   1   6  -2   12.01    1.45
  -1   6   1   37.46    2.52
   1   6  -1   35.44    2.47
  -1   6   0   23.72    2.00
   1   6   0   26.96    2.17
  -1   6  -1   15.76    1.62
   1   6   1   21.21    1.90
  -1   6  -2   22.23    1.87
   1   6   2   24.51    1.99
   1   6   3  350.87    8.03
   1   6   3  337.58    8.87
  -1   6  -3  342.22    8.86
   1   6   4   13.32    1.16
   1   6   4   15.90    1.48
  -1   6  -4   12.93    1.31
   1   6   5   78.36    2.96
   1   6   5   73.69    3.09
  -1   6  -5   72.60    3.00
   1   6   6    0.46    0.28
  -1   6  -6   -0.41    0.34
   1   6   6    0.31    0.31
   1   6   7   10.91    0.99
   1   6   7   12.65    1.13
   1   6   8    0.78    0.35
   1   6   9    1.02    0.34
   1   6  10   23.72    1.19
  -2   0  20    2.99    0.58
  -2   0  19   -0.09    0.39
  -2   0  19    0.01    0.41
  -2   0  19   -0.11    0.31
  -2   0  18   23.59    1.76
  -2   0  18   25.08    1.98
  -2   0  18   21.07    1.96
  -2   0  18   22.94    1.95
  -2   0  18   19.20    1.87
  -2   0  18   23.40    1.83
  -2   0  18   26.42    2.09
  -2   0  17   -0.31    0.60
  -2   0  17    0.24    0.43
  -2   0  17    1.06    0.67
  -2   0  17    0.96    0.74
  -2   0  17    0.01    0.46
  -2   0  17    0.17    0.59
  -2   0  17   -0.46    0.58
  -2   0  17    0.26    0.54
  -2   0  16  365.00    9.78
  -2   0  16  391.57   10.74
  -2   0  16  374.70   10.15
  -2   0  16  383.15   10.87
  -2   0  16  376.17   10.87
  -2   0  16  379.10   10.68
  -2   0  16  369.19   10.70
  -2   0  16  405.55   10.29
  -2   0  16  390.10   10.65
  -2   0  15   -0.23    0.51
  -2   0  15    0.00    0.42
  -2   0  15   -0.12    0.49
  -2   0  15    0.63    0.51
  -2   0  15    0.04    0.53
  -2   0  15    0.77    0.64
  -2   0  15    0.03    0.50
  -2   0  15    0.46    0.61
  -2   0  15    0.71    0.52
  -2   0  15   -0.31    0.62
  -2   0  14  694.26   16.52
  -2   0  14  699.06   15.57
  -2   0  14  692.99   16.11
  -2   0  14  663.27   14.95
  -2   0  14  685.06   15.56
  -2   0  14  680.56   16.20
  -2   0  14  666.11   16.20
  -2   0  14  665.00   15.97
  -2   0  14  681.13   16.21
  -2   0  14  665.88   15.24
  -2   0  14  693.24   16.06
  -2   0  13   -0.44    0.42
  -2   0  13   -0.14    0.49
  -2   0  13    0.59    0.55
  -2   0  13    0.14    0.52
  -2   0  13   -0.03    0.49
  -2   0  13   -0.49    0.64
  -2   0  13   -0.09    0.46
  -2   0  13    0.55    0.64
  -2   0  13    0.13    0.46
  -2   0  13    1.25    0.64
  -2   0  13    0.78    0.53
  -2   0  13    0.18    0.36
  -2   0  13   -0.15    0.48
  -2   0  12   83.65    4.05
  -2   0  12   83.34    4.10
  -2   0  12   81.59    3.77
  -2   0  12   75.34    3.43
  -2   0  12   83.18    3.95
  -2   0  12   77.18    3.67
  -2   0  12   78.83    3.96
  -2   0  12   76.39    3.90
  -2   0  12   79.50    3.54
  -2   0  12   80.60    4.00
  -2   0  12   82.74    3.95
  -2   0  12   87.94    3.75
  -2   0  12   79.68    3.90
  -2   0  11    0.34    0.38
  -2   0  11    0.09    0.40
  -2   0  11    0.09    0.37
  -2   0  11    0.70    0.53
  -2   0  11    0.34    0.36
  -2   0  11    0.42    0.39
  -2   0  11    0.19    0.44
  -2   0  11   -0.09    0.31
  -2   0  11   -0.03    0.54
  -2   0  11    0.49    0.35
  -2   0  11    0.13    0.36
  -2   0  11   -0.28    0.32
  -2   0  11    0.39    0.42
  -2   0  11    0.03    0.43
  -2   0  10   17.11    1.62
  -2   0  10   21.52    1.75
  -2   0  10   21.25    1.81
  -2   0  10   21.12    1.75
  -2   0  10   22.77    1.83
  -2   0  10   20.13    1.72
  -2   0  10   24.05    1.86
  -2   0  10   19.35    1.65
  -2   0   9    0.20    0.38
  -2   0   9    0.31    0.33
  -2   0   9   -0.02    0.33
   2   0  -8  503.32    9.13
  -2   0   8  526.41   11.24
  -2   0   8  518.11   11.04
  -2   0   8  512.32   11.00
   2   0  -7    0.54    0.17
  -2   0   7    0.28    0.31
  -2   0   7   -0.26    0.26
  -2   0   7    0.41    0.28
   2   0  -6  441.67    8.08
  -2   0   6  427.14    9.15
   2   0  -5    0.11    0.14
  -2   0   5    0.06    0.23
   2   0  -4 9999.00  162.65
  -2   0   4 9629.12  163.38
   2   0  -3    2.73    0.28
   2   0  -2  229.95    4.40
   2   0  -1    0.10    0.12
  -2   0   1   -0.01    0.11
   2   0   0 1008.47   16.69
  -2   0   0  941.90   16.64
   2   0   1    0.05    0.12
   2   0   1   -0.07    0.08
  -2   0  -1    0.12    0.15
   2   0   1   -0.15    0.20
   2   0   2  904.06   15.12
  -2   0  -2  901.38   15.54
   2   0   2  890.41   15.93
  -2   0  -3    0.01    0.12
   2   0   3    0.18    0.18
  -2   0  -4  959.58   17.11
   2   0   4 1014.93   17.78
   2   0   4  988.82   17.90
  -2   0  -5   -0.16    0.17
   2   0   5    0.06    0.23
   2   0   5   -0.28    0.26
  -2   0  -6 4165.99   70.04
   2   0   6 4141.72   71.00
   2   0   6 4286.42   71.44
  -2   0  -7    0.46    0.22
   2   0   7   -0.28    0.35
  -2   0  -8    2.82    0.45
   2   0   8    1.87    0.55
   2   0   9    0.49    0.54
  -2   0  -9    1.19    0.35
   2   0   9   -0.11    0.39
   2   0   9   -0.48    0.34
   2   0   9    0.47    0.44
   2   0   9    0.32    0.50
   2   0   9    0.15    0.38
   2   0   9    0.41    0.41
   2   0  10    0.61    0.50
   2   0  10   -0.27    0.45
   2   0  10    0.29    0.36
   2   0  10    1.07    0.59
   2   0  10    0.35    0.43
   2   0  10    0.97    0.37
   2   0  10   -0.09    0.31
   2   0  10    0.22    0.34
   2   0  10   -0.57    0.44
   2   0  10    0.80    0.48
   2   0  10    1.56    0.57
   2   0  11   -0.54    0.65
   2   0  11    0.17    0.41
   2   0  11    0.01    0.41
   2   0  11    0.25    0.48
   2   0  11    0.54    0.54
   2   0  11    0.42    0.34
   2   0  11   -0.10    0.39
   2   0  11   -0.64    0.52
   2   0  11   -0.28    0.45
   2   0  11   -0.08    0.47
   2   0  11    0.32    0.47
   2   0  12   45.52    3.20
   2   0  12   49.30    2.99
   2   0  12   51.80    3.05
   2   0  12   48.54    3.17
   2   0  12   51.36    3.12
   2   0  12   46.57    3.18
   2   0  12   50.27    2.74
   2   0  12   49.43    3.15
   2   0  12   45.82    2.73
   2   0  12   51.56    3.06
   2   0  12   44.88    2.99
   2   0  13    0.45    0.66
   2   0  13   -0.39    0.58
   2   0  13    0.36    0.49
   2   0  13   -0.40    0.58
   2   0  13    0.43    0.57
   2   0  13    0.25    0.38
   2   0  13    0.01    0.46
   2   0  13    0.01    0.47
   2   0  13   -0.22    0.50
   2   0  14    5.33    1.17
   2   0  14    5.14    0.99
   2   0  14    4.84    1.03
   2   0  14    4.42    1.07
   2   0  14    4.60    0.95
   2   0  14    4.51    0.92
   2   0  14    7.14    1.21
   2   0  14    5.46    1.19
   2   0  14    4.72    1.01
   2   0  15   -0.19    0.63
   2   0  15    0.70    0.42
   2   0  15   -0.20    0.48
   2   0  15    0.16    0.56
   2   0  15    0.17    0.52
   2   0  15    0.33    0.50
   2   0  15    0.05    0.50
   2   0  15    0.46    0.59
   2   0  15   -0.22    0.57
   2   0  16  563.76   13.22
   2   0  16  551.02   12.14
   2   0  17    0.07    0.37
   2   0  17   -0.21    0.49
   2   0  18   10.37    1.05
   2   0  18   10.45    1.19
  -2   1  20    1.92    0.52
  -2  -1  20    3.85    0.59
  -2   1  19    2.09    0.57
  -2   1  19    2.20    0.66
  -2  -1  19    1.40    0.51
  -2   1  19    1.62    0.52
  -2  -1  19    1.55    0.45
  -2  -1  19    1.94    0.59
  -2   1  18    2.69    0.67
  -2  -1  18    4.45    0.95
  -2   1  18    3.51    0.72
  -2  -1  18    5.49    0.99
  -2   1  18    5.25    1.00
  -2   1  18    3.58    0.84
  -2   1  18    5.47    1.04
  -2  -1  18    4.11    0.81
  -2   1  18    2.34    0.64
  -2  -1  18    5.02    0.93
  -2   1  17   22.18    2.00
  -2  -1  17   22.32    2.13
  -2   1  17   23.85    1.87
  -2   1  17   19.96    1.84
  -2  -1  17   22.19    2.07
  -2   1  17   24.95    2.19
  -2   1  17   19.74    2.04
  -2   1  17   21.89    2.09
  -2  -1  17   23.62    2.01
  -2  -1  17   21.90    1.93
  -2   1  17   22.18    1.97
  -2  -1  17   22.49    2.00
  -2   1  16   26.51    2.32
  -2   1  16   29.16    2.34
  -2   1  16   25.20    2.08
  -2  -1  16   29.00    2.53
  -2  -1  16   23.12    1.96
  -2  -1  16   28.92    2.47
  -2   1  16   27.10    2.42
  -2   1  16   31.12    2.54
  -2  -1  16   26.57    2.40
  -2  -1  16   30.19    2.39
  -2   1  16   24.59    2.35
  -2  -1  16   26.87    2.28
  -2   1  16   25.28    2.33
  -2   1  16   28.29    2.17
  -2  -1  16   26.68    2.22
  -2  -1  16   27.42    2.32
  -2   1  16   29.53    2.39
  -2   1  15   46.17    3.29
  -2  -1  15   51.12    3.41
  -2   1  15   42.71    3.05
  -2  -1  15   45.32    2.87
  -2   1  15   44.84    2.76
  -2   1  15   46.41    3.03
  -2   1  15   44.11    2.88
  -2  -1  15   50.85    3.45
  -2  -1  15   50.19    3.32
  -2   1  15   50.06    3.31
  -2   1  15   46.56    3.25
  -2  -1  15   47.27    3.25
  -2  -1  15   50.50    3.22
  -2   1  15   45.95    3.29
  -2  -1  15   45.42    3.03
  -2   1  15   49.21    3.30
  -2  -1  15   51.11    3.12
  -2   1  15   48.96    2.90
  -2   1  15   46.47    3.11
  -2  -1  15   47.66    3.14
  -2  -1  14   75.33    4.00
  -2   1  14   84.56    4.21
  -2  -1  14   87.26    4.41
  -2   1  14   77.26    4.27
   2  -1 -14   78.46    3.86
  -2   1  14   80.31    3.99
  -2   1  14   84.40    3.85
  -2   1  14   78.41    3.99
  -2  -1  14   84.21    4.44
  -2  -1  14   78.06    3.86
  -2   1  14   80.78    4.26
  -2  -1  14   85.16    4.38
  -2   1  14   77.82    4.19
  -2  -1  14   72.51    4.05
  -2  -1  14   77.64    4.08
  -2   1  14   85.76    4.35
  -2  -1  14   75.40    4.04
  -2   1  14   77.06    3.60
  -2   1  14   80.29    4.35
  -2   1  14   83.35    3.83
  -2  -1  14   82.59    4.02
  -2   1  14   87.03    4.39
  -2   1  13  420.58   11.45
  -2  -1  13  428.02   11.34
  -2   1  13  418.39   11.29
  -2   1  13  426.72   10.90
  -2   1  13  424.24   10.53
  -2  -1  13  412.22   11.37
  -2   1  13  432.90   11.03
  -2  -1  13  404.14   10.65
  -2  -1  13  424.29   11.33
  -2  -1  13  406.83   11.19
  -2   1  13  422.72   11.29
  -2   1  13  413.88   11.26
  -2  -1  13  417.56   11.09
  -2   1  13  425.15   10.34
  -2   1  13  404.23   11.36
  -2  -1  13  423.66   11.10
  -2   1  13  416.74   11.18
  -2  -1  13  428.38   10.85
  -2   1  13  432.80   10.48
  -2   1  13  425.98   11.09
  -2  -1  13  414.35   11.04
  -2  -1  12   46.95    3.04
  -2  -1  12   45.27    2.95
  -2   1  12   48.62    3.09
  -2   1  12   43.42    2.93
  -2   1  12   50.75    3.14
  -2   1  12   48.55    2.87
  -2  -1  12   46.16    3.03
  -2   1  12   48.86    2.91
  -2   1  12   46.94    2.69
  -2  -1  12   42.54    2.70
  -2   1  12   52.11    3.12
  -2   1  12   46.58    2.99
  -2  -1  12   48.51    3.01
  -2  -1  12   44.44    2.91
  -2  -1  12   48.20    2.95
  -2   1  12   49.13    2.67
  -2   1  12   49.91    3.13
  -2  -1  12   48.86    3.02
  -2   1  12   50.22    3.03
  -2  -1  12   52.15    2.94
  -2   1  12   51.17    2.74
  -2  -1  12   44.61    2.86
  -2   1  12   52.48    3.05
  -2  -1  11    0.98    0.51
  -2  -1  11    1.05    0.53
  -2   1  11    1.10    0.50
  -2  -1  11    0.72    0.36
  -2   1  11    0.81    0.45
  -2   1  11    0.25    0.36
  -2   1  11    0.65    0.50
  -2   1  11    0.94    0.56
  -2  -1  11    0.52    0.37
  -2  -1  11    0.48    0.39
  -2   1  11    0.62    0.42
  -2   1  11    1.10    0.58
  -2   1  11    0.27    0.45
  -2  -1  11    0.33    0.41
  -2   1  11    1.09    0.69
  -2  -1  11    0.78    0.61
  -2   1  11    0.16    0.35
  -2  -1  11    0.76    0.48
  -2   1  11    0.41    0.39
  -2  -1  11    1.22    0.56
  -2   1  11    0.78    0.52
  -2  -1  11    0.57    0.41
  -2   1  11    0.37    0.45
  -2  -1  11    0.96    0.54
  -2  -1  10  168.52    5.57
  -2  -1  10  171.21    5.50
  -2   1  10  150.12    5.31
  -2   1  10  147.13    5.25
  -2   1  10  156.61    5.51
  -2  -1  10  162.22    5.37
  -2   1  10  171.74    5.68
   2   1 -10  172.49    4.31
  -2  -1  10  157.26    5.44
  -2   1  10  164.04    5.11
  -2   1  10  167.50    5.32
  -2   1  10  148.40    5.30
  -2  -1  10  167.65    5.50
  -2   1  10  156.58    5.32
  -2  -1  10  152.64    5.29
  -2  -1  10  157.29    5.33
  -2   1  10  157.14    5.48
  -2  -1  10  160.49    5.41
  -2   1  10  150.49    5.19
  -2  -1  10  163.82    5.21
  -2   1  10  157.06    5.30
  -2  -1  10  156.07    5.27
   2   1  -9  147.38    3.88
  -2   1   9  131.68    4.60
  -2  -1   9  143.44    4.67
  -2   1   9  138.83    4.83
  -2  -1   9  135.92    4.65
  -2   1   9  138.27    4.71
  -2  -1   9  138.47    4.74
   2   1  -8   89.75    2.81
  -2   1   8   87.01    3.35
  -2  -1   8   85.62    3.37
  -2  -1   8   94.17    3.38
  -2   1   8   91.13    3.41
  -2   1   8   88.30    3.46
  -2  -1   8   89.66    3.35
   2   1  -7   17.33    1.07
  -2   1   7   15.75    1.28
  -2   1   7   17.56    1.30
  -2  -1   7   16.69    1.24
  -2  -1   7   18.61    1.33
  -2  -1   7   17.23    1.28
  -2   1   7   16.70    1.25
  -2  -1   6   53.63    2.18
  -2   1   6   54.58    2.27
  -2   1   6   55.52    2.22
  -2  -1   6   55.02    2.17
  -2  -1   6   54.89    2.20
  -2   1   6   50.79    2.14
   2   1  -6   53.52    1.95
  -2  -1   5  787.95   14.72
  -2   1   5  789.72   14.79
   2   1  -5  806.63   14.55
  -2  -1   4  250.64    5.50
  -2   1   4  254.64    5.56
   2   1  -4  260.92    5.47
  -2  -1   4  258.01    5.31
  -2  -1   3 6249.00  110.41
  -2   1   3 6315.16  110.48
   2   1  -3 6938.56  110.60
  -2  -1   3 7120.21  110.48
   2   1  -2 7000.79  118.41
  -2  -1   2 7359.70  118.41
   2  -1  -2 7101.17  118.36
   2   1  -1  862.29   15.26
   2  -1  -1  888.28   15.29
  -2  -1   1  849.61   15.34
   2   1   0  100.66    2.49
  -2  -1   0  101.84    2.64
   2  -1   0  104.42    2.56
   2  -1   1  722.75   12.84
   2   1   1  724.60   12.82
   2   1   1  719.58   12.78
   2  -1   1  725.83   12.91
  -2  -1  -1  719.45   13.14
   2   1   2    0.29    0.18
   2  -1   2    0.44    0.21
   2   1   2    0.50    0.18
  -2  -1  -2    0.51    0.24
   2  -1   2    0.16    0.17
   2  -1   3    0.83    0.24
   2   1   3    0.69    0.25
   2   1   3    0.51    0.17
   2  -1   3    0.71    0.22
  -2  -1  -3    0.53    0.28
   2  -1   4    3.10    0.49
   2   1   4    3.26    0.44
   2  -1   4    3.34    0.48
   2   1   4    3.36    0.52
   2   1   4    3.04    0.31
  -2  -1  -4    3.73    0.52
  -2  -1  -5  397.13    8.32
   2   1   5  403.76    8.30
   2  -1   5  386.08    8.47
   2  -1   5  401.94    8.34
   2   1   5  374.76    8.44
  -2  -1  -6    6.18    0.74
   2  -1   6    5.56    0.52
   2  -1   6    3.86    0.67
   2   1   6    4.55    0.70
  -2  -1  -7  384.09    8.80
   2  -1   7  416.94    7.71
   2  -1   7  385.73    9.22
   2   1   7  389.40    9.25
  -2  -1  -8  595.40   12.18
   2   1   8  560.73   12.83
   2   1   8  563.00   12.44
   2   1   8  550.15   12.63
   2   1   9    3.38    0.66
   2  -1   9    2.50    0.69
   2  -1   9    3.43    0.67
   2   1   9    3.17    0.74
   2   1   9    3.39    0.82
   2  -1   9    3.62    0.82
  -2  -1  -9    2.81    0.60
   2   1   9    2.81    0.66
   2  -1   9    3.70    0.79
   2   1   9    3.20    0.81
   2  -1   9    2.19    0.62
   2  -1   9    3.31    0.77
   2   1   9    3.57    0.80
   2  -1   9    3.42    0.69
   2   1   9    1.38    0.50
   2  -1   9    2.98    0.64
   2   1   9    4.42    0.84
   2  -1   9    2.34    0.56
   2   1   9    4.07    0.83
   2   1   9    2.72    0.76
   2   1  10  115.42    4.69
   2  -1  10  118.08    4.72
   2   1  10  127.84    4.76
   2  -1  10  113.86    4.53
   2   1  10  121.01    4.97
   2  -1  10  124.84    4.96
  -2  -1 -10  126.15    4.35
   2   1  10  119.79    4.27
   2  -1  10  125.75    4.97
   2   1  10  120.10    4.28
   2   1  10  122.05    4.81
   2  -1  10  117.77    4.74
   2  -1  10  128.82    5.00
   2   1  10  120.08    4.91
   2  -1  10  124.65    4.36
   2  -1  10  121.43    4.60
   2   1  10  133.09    4.71
   2   1  10  134.29    5.13
   2   1  10  122.73    4.66
   2  -1  10  114.62    4.51
   2   1  10  123.26    4.97
   2   1  11   33.61    2.46
   2  -1  11   30.51    2.34
   2  -1  11   33.58    2.57
   2   1  11   31.23    2.54
   2   1  11   31.63    2.08
  -2  -1 -11   36.56    2.20
   2   1  11   32.55    2.13
   2  -1  11   31.28    2.43
   2  -1  11   32.14    2.47
   2   1  11   30.17    2.28
   2  -1  11   27.72    2.28
   2   1  11   35.68    2.57
   2   1  11   31.59    2.50
   2  -1  11   30.25    2.28
   2  -1  11   34.99    2.21
   2  -1  11   36.46    2.45
   2   1  11   37.68    2.45
   2   1  11   34.95    2.63
   2   1  11   31.32    2.32
   2  -1  11   30.71    2.28
   2   1  11   34.15    2.58
   2  -1  12  146.15    6.11
   2   1  12  152.23    6.24
   2   1  12  167.51    6.28
   2   1  12  167.86    5.45
   2  -1  12  157.96    6.12
   2   1  12  172.68    6.31
   2   1  12  155.16    6.19
   2  -1  12  150.28    6.10
   2  -1  12  163.03    6.18
   2   1  12  168.88    5.86
   2  -1  12  166.98    5.90
   2   1  12  170.24    6.41
   2  -1  12  174.19    5.52
   2   1  12  166.74    5.94
   2  -1  12  161.26    5.89
   2  -1  12  169.62    6.08
   2   1  12  159.91    6.01
   2   1  13   82.58    4.52
   2  -1  13   88.50    4.63
   2   1  13   85.04    4.36
   2   1  13   89.50    3.75
   2  -1  13   88.50    4.44
   2  -1  13   83.06    4.29
   2   1  13   84.04    4.32
   2   1  13   82.21    4.38
   2  -1  13   93.39    4.62
   2   1  13   89.39    4.14
   2  -1  13   85.68    4.10
   2  -1  13   86.79    3.70
   2   1  13   84.53    4.45
   2  -1  13   84.83    4.13
   2   1  13   79.37    4.11
   2  -1  13   86.90    4.26
   2  -1  14   62.13    3.86
   2   1  14   51.13    3.60
   2   1  14   55.95    3.46
   2  -1  14   57.44    3.47
   2  -1  14   56.18    3.45
   2   1  14   56.96    3.51
   2  -1  14   54.01    3.46
   2   1  14   53.18    3.47
   2   1  14   55.85    3.22
   2   1  14   56.92    3.59
   2  -1  14   51.80    3.09
   2  -1  14   54.63    3.28
   2   1  14   52.52    3.26
   2  -1  14   56.66    3.35
   2   1  15    5.07    1.09
   2  -1  15    7.02    1.16
   2  -1  15    6.82    1.09
   2   1  15    9.20    1.29
   2   1  15    7.61    1.29
   2  -1  15    6.63    1.26
   2  -1  15    8.38    1.28
   2   1  15    8.13    1.35
   2   1  15    7.52    1.20
   2  -1  15    7.24    1.17
   2   1  16    5.92    1.08
   2  -1  16    7.53    1.19
   2  -1  16    5.98    1.06
   2   1  16    5.90    1.01
   2   1  16    7.79    1.26
   2   1  16    7.46    1.11
   2  -1  16    7.26    1.03
   2  -1  17   12.94    1.44
   2   1  17   15.28    1.54
   2  -1  17   13.40    1.37
   2   1  17   15.36    1.40
   2   1  17   16.26    1.59
   2   1  17   15.69    1.37
   2  -1  18    0.27    0.31
   2   1  18    0.82    0.47
   2   1  18    0.50    0.35
   2   1  19    1.52    0.36
  -2   2  20    9.58    0.82
  -2  -2  20    9.93    0.77
  -2   2  19    0.15    0.36
  -2  -2  19    0.21    0.27
  -2  -2  19    0.55    0.38
  -2   2  19   -0.19    0.25
  -2  -2  18    0.31    0.42
  -2   2  18    1.16    0.48
  -2   2  18    0.71    0.34
  -2  -2  18    1.15    0.46
  -2   2  18    0.83    0.45
  -2   2  18    0.62    0.45
  -2  -2  18    0.94    0.47
  -2   2  18    1.13    0.53
  -2   2  17   30.60    1.94
  -2  -2  17   32.20    2.48
  -2   2  17   33.59    2.35
  -2  -2  17   30.94    2.18
  -2   2  17   32.30    2.17
  -2   2  17   33.71    2.48
  -2   2  17   34.89    2.51
  -2  -2  17   32.54    2.26
  -2   2  17   32.64    2.44
  -2   2  16  139.43    5.72
  -2   2  16  134.02    5.33
  -2   2  16  129.36    4.84
  -2  -2  16  138.23    5.78
  -2  -2  16  144.57    5.38
  -2   2  16  153.70    5.42
  -2   2  16  131.84    5.55
  -2   2  16  142.05    5.66
  -2  -2  16  149.76    5.45
  -2  -2  16  144.64    5.19
  -2   2  16  140.39    5.02
  -2  -2  15   98.93    4.29
  -2   2  15   94.71    4.12
   2  -2 -15   87.97    4.39
  -2   2  15   90.97    4.09
  -2   2  15   96.02    4.49
  -2  -2  15   94.72    4.79
  -2  -2  15   96.86    4.39
  -2   2  15   94.67    4.30
  -2   2  15   85.80    4.51
  -2   2  15   92.40    4.55
  -2  -2  15   93.51    4.37
  -2   2  15   94.16    4.75
  -2   2  14    4.66    0.95
  -2  -2  14    3.03    0.83
   2  -2 -14    2.62    0.77
  -2  -2  14    3.42    0.96
  -2   2  14    3.46    0.90
  -2   2  14    4.66    1.03
  -2  -2  14    2.71    0.81
  -2  -2  14    2.03    0.67
  -2   2  14    4.05    0.98
  -2   2  14    2.87    0.77
  -2   2  14    3.52    1.11
  -2   2  14    2.15    0.82
  -2   2  14    4.76    0.85
  -2  -2  14    2.09    0.80
  -2   2  14    2.26    0.85
  -2  -2  13    3.25    0.84
  -2   2  13    1.97    0.64
  -2   2  13    3.29    0.85
  -2  -2  13    4.00    0.92
   2  -2 -13    2.25    0.72
  -2  -2  13    2.58    0.87
  -2   2  13    2.02    0.67
  -2   2  13    3.19    0.84
  -2  -2  13    1.90    0.66
  -2   2  13    3.04    0.85
  -2  -2  13    2.44    0.82
  -2   2  13    2.56    0.79
  -2   2  13    2.82    0.70
  -2   2  13    1.86    0.71
  -2   2  13    1.80    0.67
  -2  -2  13    2.34    0.77
  -2   2  13    1.72    0.77
  -2   2  12   10.90    1.43
  -2  -2  12   12.58    1.49
  -2   2  12   12.17    1.65
  -2   2  12   12.81    1.50
  -2   2  12   11.15    1.46
  -2  -2  12   11.28    1.58
  -2  -2  12   11.35    1.43
  -2   2  12   12.58    1.53
  -2   2  12   12.46    1.48
  -2  -2  12    9.97    1.35
  -2   2  12   10.33    1.44
  -2   2  12   10.74    1.50
  -2  -2  12   12.33    1.52
  -2   2  12   12.12    1.40
  -2  -2  12   11.62    1.37
  -2  -2  11  296.60    8.19
  -2   2  11  312.68    8.55
   2   2 -11  310.32    7.68
  -2   2  11  312.82    9.16
  -2   2  11  316.13    8.62
  -2  -2  11  287.36    8.75
  -2  -2  11  275.82    8.12
  -2   2  11  296.07    8.30
  -2   2  11  304.26    8.54
  -2  -2  11  298.08    8.40
  -2   2  11  305.21    8.58
  -2   2  11  295.18    8.72
  -2  -2  11  300.04    8.43
  -2   2  11  293.84    8.10
  -2  -2  11  287.91    8.08
  -2   2  10    2.11    0.62
  -2  -2  10    2.40    0.70
  -2   2  10    1.98    0.61
  -2  -2  10    1.49    0.53
  -2   2  10    2.99    0.69
   2  -2 -10    1.29    0.40
  -2  -2  10    1.67    0.56
  -2   2  10    1.68    0.56
  -2  -2  10    2.27    0.75
  -2  -2  10    0.86    0.44
   2   2 -10    2.64    0.56
  -2   2  10    1.68    0.36
  -2   2  10    1.64    0.74
  -2  -2  10    2.29    0.59
  -2   2  10    1.57    0.47
  -2   2  10    1.44    0.59
  -2  -2  10    2.56    0.77
  -2   2  10    1.61    0.73
  -2  -2   9   85.58    3.48
  -2   2   9   78.78    3.38
  -2  -2   9   79.65    3.28
  -2   2   9   82.12    3.54
  -2  -2   9   79.34    3.70
  -2   2   9   80.21    3.53
  -2   2   9   80.62    3.50
  -2   2   9   79.77    3.63
  -2  -2   9   80.18    3.51
   2   2  -9   81.67    3.23
  -2   2   9   84.11    3.94
  -2   2   9   77.06    3.44
   2  -2  -9   79.44    2.93
  -2  -2   8   83.67    3.26
  -2   2   8   82.54    3.26
  -2  -2   8   74.49    3.02
  -2   2   8   84.14    3.39
  -2  -2   8   79.90    3.36
   2   2  -8   81.11    3.19
   2  -2  -8   88.74    2.69
  -2   2   8   85.24    3.77
  -2   2   8   81.28    3.36
   2  -2  -8   83.13    2.94
   2  -2  -7  166.79    4.53
   2   2  -7  163.52    4.82
   2  -2  -7  170.58    4.39
  -2   2   7  165.07    4.89
  -2  -2   7  170.99    4.79
  -2   2   7  172.31    4.78
  -2  -2   7  167.06    4.61
   2  -2  -6   71.91    2.58
   2   2  -6   65.19    2.66
  -2  -2   6   70.55    2.46
  -2   2   6   70.33    2.54
  -2   2   6   66.29    2.62
  -2  -2   6   69.39    2.58
  -2  -2   5  588.01   11.18
   2  -2  -5  597.89   11.67
   2   2  -5  572.04   11.82
  -2  -2   5  592.51   11.83
  -2   2   5  595.57   11.38
  -2  -2   5  593.62   11.25
  -2  -2   4   46.98    1.76
   2  -2  -4   43.46    1.89
  -2  -2   4   44.59    2.00
   2   2  -4   45.26    1.99
  -2  -2   4   44.77    1.58
  -2   2   4   42.39    1.62
  -2  -2   3  301.54    6.24
   2  -2  -3  294.38    6.47
   2   2  -3  292.48    6.60
  -2  -2   3  299.22    6.66
  -2  -2   3  287.87    5.67
   2  -2  -2  331.65    7.09
  -2  -2   2  328.83    6.92
  -2   2   2  310.62    6.21
  -2  -2   2  325.35    6.14
   2   2  -2  343.77    7.18
  -2  -2   2  352.01    7.35
  -2  -2   1    0.26    0.22
   2  -2  -1    0.87    0.30
   2  -2  -1    0.34    0.12
   2   2  -1    0.15    0.09
  -2  -2   1    0.48    0.31
   2   2  -1    0.31    0.27
  -2  -2   0   36.01    1.65
   2  -2   0   33.00    1.57
  -2  -2   0   31.91    1.59
   2   2   0   35.83    1.55
   2  -2   0   32.87    1.06
   2   2   0   36.57    1.08
   2  -2   1   13.98    0.70
   2  -2   1   12.62    0.95
  -2  -2  -1   12.16    0.98
  -2  -2  -1   12.81    0.96
   2   2   1   11.94    0.85
   2   2   1   13.82    0.66
   2  -2   1   13.95    0.69
   2   2   1   12.49    0.68
  -2  -2  -2  109.20    3.39
   2  -2   2  107.02    2.18
   2  -2   2  107.08    3.23
  -2  -2  -2   99.98    3.07
   2   2   2  108.53    2.90
   2   2   2  101.76    2.70
   2  -2   2  104.61    2.65
   2   2   2  107.53    2.62
   2  -2   2  108.07    2.76
  -2  -2  -3  755.61   15.19
   2   2   3  787.36   14.45
   2  -2   3  774.14   14.29
   2  -2   3  807.89   14.48
   2   2   3  810.02   14.26
   2   2   3  779.93   14.23
  -2  -2  -4  370.45    8.47
   2   2   4  371.56    7.86
   2  -2   4  385.29    7.90
   2  -2   4  369.90    8.25
   2   2   4  367.25    7.21
  -2  -2  -5  261.83    6.76
   2   2   5  262.95    6.31
   2  -2   5  265.55    6.30
   2  -2   5  271.54    6.42
   2   2   5  261.71    5.22
  -2  -2  -6  115.70    4.12
   2  -2   6  116.70    3.82
   2   2   6  113.26    3.82
   2  -2   6  122.09    3.71
  -2  -2  -7   53.56    2.74
   2   2   7   54.46    2.79
   2  -2   7   48.84    2.82
   2   2   7   58.18    2.97
   2   2   7   55.02    2.67
   2  -2   7   53.81    2.60
   2   2   7   53.67    2.96
   2  -2   7   51.64    2.24
   2  -2   8    1.48    0.51
   2   2   8    2.15    0.63
   2   2   8    2.15    0.59
   2  -2   8    2.54    0.63
   2   2   8    2.48    0.66
  -2  -2  -8    1.74    0.56
   2  -2   8    2.10    0.63
   2  -2   8    3.14    0.76
   2   2   8    3.01    0.78
   2  -2   8    2.40    0.71
   2   2   8    3.91    0.79
   2   2   8    1.91    0.58
   2  -2   8    2.32    0.61
   2   2   8    1.94    0.56
   2  -2   8    3.25    0.56
   2   2   9  659.93   14.75
   2  -2   9  697.12   14.82
   2  -2   9  703.46   15.05
   2   2   9  684.61   15.07
  -2  -2  -9  710.14   15.24
   2   2   9  689.01   14.98
   2  -2   9  680.92   15.61
   2  -2   9  649.42   14.76
   2  -2   9  707.58   15.12
   2   2   9  670.33   14.79
   2   2   9  659.34   14.98
   2   2   9  704.12   15.24
   2   2   9  682.69   15.48
   2  -2   9  676.47   14.89
   2   2   9  678.91   15.72
   2  -2  10   85.75    3.79
   2   2  10   80.85    3.74
   2  -2  10   85.36    3.98
   2   2  10   86.46    4.08
  -2  -2 -10   65.86    3.59
   2   2  10   89.20    3.88
   2  -2  10   89.90    4.37
   2  -2  10   87.61    4.01
   2  -2  10   78.29    3.74
   2   2  10   81.54    3.79
   2   2  10   85.21    4.00
   2   2  10   82.92    4.14
   2   2  10   84.83    3.98
   2  -2  10   84.51    3.89
   2   2  10   86.10    4.34
   2  -2  11   98.90    4.22
   2   2  11   87.77    4.08
   2  -2  11   95.96    4.44
   2   2  11   90.68    4.43
  -2  -2 -11   98.72    4.39
   2   2  11   96.25    4.14
   2   2  11   95.12    4.13
   2  -2  11   92.60    4.60
   2   2  11   94.23    4.39
   2  -2  11   96.62    4.38
   2   2  11   88.79    4.10
   2  -2  11   91.71    4.20
   2   2  11   95.09    4.34
   2   2  11   97.29    4.65
   2  -2  11   98.33    3.99
   2  -2  11   93.06    4.25
   2   2  11  102.31    4.86
   2   2  12   31.50    2.35
   2  -2  12   29.97    2.26
   2   2  12   28.82    2.47
   2  -2  12   25.43    2.30
   2   2  12   28.50    2.18
  -2  -2 -12   29.28    2.34
   2  -2  12   26.23    2.42
   2   2  12   27.60    2.13
   2  -2  12   24.89    2.17
   2   2  12   32.67    2.51
   2   2  12   29.52    2.38
   2  -2  12   29.53    2.07
   2   2  12   30.85    2.62
   2  -2  12   26.85    2.23
   2   2  12   29.07    2.59
   2   2  13  179.67    6.85
   2  -2  13  186.18    6.82
   2   2  13  206.37    7.37
   2  -2  13  195.52    7.04
   2   2  13  194.41    6.25
   2  -2  13  189.88    6.61
   2   2  13  189.87    6.71
   2   2  13  198.10    6.75
   2  -2  13  191.14    5.83
   2   2  13  188.39    7.04
   2  -2  13  195.43    6.63
   2   2  13  194.59    6.47
   2  -2  13  188.33    6.30
   2  -2  14   69.67    3.85
   2   2  14   73.43    3.41
   2   2  14   71.36    3.74
   2  -2  14   65.17    3.55
   2   2  14   75.36    3.79
   2   2  14   74.48    4.05
   2  -2  14   66.79    3.55
   2   2  14   70.97    4.03
   2   2  15   24.58    1.78
   2  -2  15   22.35    1.92
   2   2  15   23.02    1.96
   2  -2  15   26.67    2.05
   2   2  15   26.34    2.26
   2   2  15   22.00    1.92
   2   2  15   26.27    2.27
   2   2  16   18.55    1.63
   2  -2  16   20.75    1.67
   2  -2  16   21.74    1.71
   2   2  16   20.94    1.86
   2   2  16   20.65    1.87
   2   2  16   19.13    1.66
   2  -2  17   13.83    1.19
   2   2  17   13.29    1.35
   2   2  17   13.92    1.24
   2   2  17   13.37    1.33
   2  -2  17   14.54    1.24
   2   2  18   34.74    1.84
   2   2  18   32.77    1.52
   2   2  18   30.20    1.59
  -2  -3  18   14.98    1.19
  -2   3  18   15.67    1.30
  -2   3  18   16.70    1.26
  -2   3  17   65.81    3.11
  -2   3  17   62.54    2.89
  -2  -3  17   63.05    3.10
  -2   3  17   68.92    3.08
  -2  -3  17   68.00    3.00
  -2   3  17   72.57    3.37
  -2   3  16    7.50    1.08
  -2   3  16    6.40    1.04
  -2  -3  16    8.83    1.22
  -2   3  16    8.44    1.06
  -2   3  16    9.85    1.26
  -2  -3  16    7.82    1.10
  -2   3  16    7.61    1.24
  -2   3  15    1.74    0.75
  -2   3  15    1.16    0.53
  -2   3  15    2.03    0.66
  -2   3  15    1.88    0.69
  -2  -3  15    1.23    0.64
  -2  -3  15    3.68    0.84
  -2   3  15    1.06    0.62
  -2   3  14   28.00    1.96
  -2   3  14   26.15    2.22
  -2   3  14   27.15    2.30
  -2   3  14   28.28    2.21
  -2  -3  14   26.12    2.35
  -2   3  14   27.89    2.33
  -2  -3  14   27.77    2.27
  -2   3  14   23.68    2.38
   2  -3 -13   21.31    2.14
  -2   3  13   22.63    2.12
  -2   3  13   28.10    2.33
  -2   3  13   23.64    2.12
  -2  -3  13   24.75    2.35
  -2   3  13   26.25    2.28
  -2  -3  13   22.72    2.13
  -2   3  13   23.83    2.39
   2  -3 -12   69.79    3.96
  -2  -3  12   67.47    3.91
  -2   3  12   73.89    3.87
  -2   3  12   71.59    3.80
  -2   3  12   75.84    3.90
  -2  -3  12   71.68    3.81
   2   3 -12   75.57    3.59
  -2   3  12   70.10    4.16
  -2   3  11    8.42    1.27
   2  -3 -11    6.95    1.25
  -2  -3  11   10.21    1.49
  -2   3  11   10.21    1.40
   2   3 -11    9.79    1.30
  -2   3  11   10.47    1.38
  -2   3  11   10.28    1.37
  -2  -3  11    9.14    1.32
  -2   3  11    9.25    1.47
   2  -3 -10    4.84    1.02
  -2   3  10    3.45    0.85
  -2  -3  10    4.08    0.94
  -2   3  10    4.00    0.95
   2   3 -10    4.56    0.92
  -2   3  10    3.88    0.87
  -2   3  10   11.00    1.37
  -2  -3  10    3.02    0.90
  -2   3  10    4.56    0.84
  -2   3  10    9.72    1.43
   2  -3  -9  183.41    6.26
  -2   3   9  175.58    5.89
   2  -3  -9  184.52    5.22
  -2  -3   9  169.65    6.05
  -2   3   9  173.42    5.74
  -2   3   9  173.84    5.77
  -2   3   9  172.12    5.43
  -2  -3   9  172.24    5.92
  -2   3   9  163.37    6.24
   2  -3  -8    3.44    0.64
  -2   3   8    1.80    0.64
  -2  -3   8    2.16    0.62
   2   3  -8    2.49    0.64
  -2   3   8    4.06    0.81
  -2  -3   8    2.23    0.66
  -2   3   8    3.52    0.76
  -2   3   8    3.70    0.85
   2  -3  -7   45.01    2.35
  -2   3   7   44.61    2.56
  -2   3   7   49.99    2.62
  -2  -3   7   49.64    2.81
  -2   3   7   45.78    2.57
   2  -3  -7   50.23    2.44
   2   3  -7   49.20    2.74
  -2   3   7   42.65    2.78
   2  -3  -6   40.88    2.20
  -2   3   6   36.87    2.25
  -2   3   6   38.12    2.31
  -2  -3   6   42.81    2.41
  -2   3   6   36.91    2.43
   2   3  -6   39.94    2.38
   2  -3  -6   41.56    2.24
  -2   3   6   36.54    2.13
   2  -3  -5  183.92    5.31
  -2  -3   5  173.31    4.62
   2  -3  -5  182.37    5.41
   2   3  -5  177.59    5.52
  -2  -3   5  182.49    5.60
  -2   3   5  186.74    5.72
  -2  -3   4  165.94    4.52
   2  -3  -4  170.40    5.04
  -2   3   4  170.45    5.42
   2   3  -4  172.36    5.25
  -2  -3   4  156.66    5.12
   2  -3  -4  171.59    5.21
   2   3  -3    0.71    0.40
   2  -3  -3    1.05    0.37
  -2  -3   3    0.56    0.31
   2  -3  -3    1.40    0.47
  -2  -3   3    0.99    0.46
   2  -3  -3    0.76    0.37
   2  -3  -2  243.45    6.29
  -2  -3   2  227.68    5.88
   2  -3  -2  236.40    5.96
   2   3  -2  240.69    6.31
  -2  -3   2  229.36    6.39
   2  -3  -2  234.76    6.51
   2  -3  -1   93.79    3.08
   2  -3  -1   92.62    3.45
  -2  -3   1   98.94    3.39
  -2  -3   1   89.59    3.51
   2   3  -1   93.05    3.38
   2  -3  -1   93.92    3.68
   2  -3   0  312.09    7.72
   2  -3   0  321.91    6.92
  -2  -3   0  311.97    7.60
   2  -3   0  319.11    8.11
   2   3   0  323.57    7.52
  -2  -3   0  317.48    7.89
   2  -3   1  623.84   11.62
   2  -3   1  594.96   12.88
  -2  -3  -1  632.85   13.01
   2   3   1  629.50   12.51
  -2  -3  -1  598.24   12.93
   2  -3   1  632.57   13.44
  -2  -3  -2   40.24    2.26
   2   3   2   38.07    1.86
  -2  -3  -2   37.92    2.10
   2  -3   2   41.70    2.38
   2   3   3  470.91   11.15
  -2  -3  -3  499.97   11.14
   2   3   3  489.28    9.88
  -2  -3  -3  461.48   10.49
   2  -3   3  485.65   11.12
   2   3   4    7.13    0.70
  -2  -3  -4    6.82    1.04
   2  -3   4    6.76    0.97
   2   3   4    6.18    0.95
   2   3   5  363.10    9.40
  -2  -3  -5  376.25    9.45
   2  -3   5  362.56    9.00
   2   3   5  352.12    9.30
   2  -3   5  356.68    8.63
   2   3   5  348.61    8.83
  -2  -3  -6    1.29    0.57
   2   3   6    1.55    0.62
   2  -3   6    1.38    0.53
   2   3   6    0.43    0.44
   2   3   6    0.57    0.53
   2  -3   6    1.02    0.42
  -2  -3  -7   11.68    1.48
   2   3   7    8.55    1.27
   2  -3   7    8.23    1.26
   2   3   7    9.16    1.19
   2  -3   7    8.66    1.11
   2   3   7    8.14    1.28
   2  -3   7    8.84    1.09
   2   3   8   29.01    2.30
  -2  -3  -8   30.20    2.41
   2   3   8   26.69    2.15
   2  -3   8   23.61    2.15
   2  -3   8   27.34    2.07
   2  -3   8   26.66    1.88
   2   3   8   27.35    2.36
  -2  -3  -9   22.50    2.13
   2   3   9   21.32    1.97
   2   3   9   23.60    2.09
   2   3   9   24.95    2.16
   2  -3   9   19.68    2.03
   2  -3   9   18.54    1.77
   2   3   9   22.43    2.20
  -2  -3 -10  423.14   11.54
   2   3  10  436.65   11.23
   2  -3  10  435.22   10.94
   2   3  10  498.17   12.50
   2   3  10  444.53   11.40
   2   3  10  371.12   10.93
  -2  -3 -11 1016.88   21.71
   2   3  11 1026.59   21.10
   2   3  11  973.89   21.42
   2   3  11 1020.56   21.39
   2  -3  11  997.43   20.85
   2   3  11  993.33   22.01
  -2  -3 -12  145.15    5.83
   2   3  12  143.89    5.43
   2  -3  12  144.74    4.95
   2   3  12  158.03    5.83
   2   3  12  152.78    5.93
   2   3  12  146.24    5.45
   2  -3  12  145.50    5.43
   2   3  12  146.20    6.13
   2   3  13    1.62    0.59
   2  -3  13    3.35    0.65
   2   3  13    1.11    0.54
   2   3  13    0.94    0.36
   2   3  13    2.43    0.71
   2   3  13    2.16    0.77
   2  -3  13    2.61    0.70
   2   3  13    1.42    0.61
   2   3  14   12.44    1.41
   2   3  14   10.83    1.41
   2   3  14   11.57    1.26
   2  -3  14   10.40    1.22
   2   3  14   13.54    1.65
   2   3  15    8.12    1.08
   2   3  15    7.64    1.10
   2   3  15    8.44    0.97
   2   3  15    8.38    1.21
   2  -3  15    9.03    1.05
   2   3  16    4.07    0.71
   2   3  16    4.36    0.74
   2   3  16    3.76    0.80
   2  -3  16    4.06    0.61
   2   3  17   16.30    1.14
   2   3  17   18.12    1.18
  -2  -4  17    1.18    0.32
  -2   4  17    0.92    0.29
  -2  -4  16   11.37    1.05
  -2   4  16   10.22    1.01
  -2   4  16   11.67    1.12
  -2   4  16   10.35    0.93
  -2   4  15   86.42    3.49
  -2   4  15   90.02    3.45
  -2   4  15   85.89    3.57
  -2  -4  15   82.71    3.40
  -2   4  15   84.95    3.71
  -2   4  14   10.42    1.23
  -2   4  14   11.72    1.35
  -2   4  14   11.27    1.29
  -2  -4  14   11.95    1.35
  -2   4  14    9.69    1.33
  -2   4  13    7.89    1.14
  -2   4  13    8.04    1.15
  -2   4  13    9.53    1.31
  -2  -4  13    8.09    1.18
  -2   4  13    8.60    1.29
  -2   4  12    9.24    1.25
  -2  -4  12    8.51    1.24
  -2   4  12    8.23    1.25
  -2  -4  12    8.31    1.30
  -2   4  12    8.39    1.34
   2  -4 -11   33.91    2.70
  -2   4  11   37.37    2.55
  -2  -4  11   37.91    2.61
  -2   4  11   38.31    2.69
  -2  -4  11   42.22    2.85
   2   4 -11   35.91    2.60
  -2   4  11   38.96    2.95
  -2   4  10   41.03    2.74
   2  -4 -10   44.18    3.09
  -2   4  10   46.56    2.83
  -2   4  10   42.97    2.87
  -2  -4  10   40.22    2.68
  -2  -4  10   40.92    2.85
  -2   4  10   39.50    2.40
   2   4 -10   44.37    2.95
  -2   4  10   40.05    3.00
   2  -4  -9  387.10   10.66
  -2   4   9  358.06    9.86
  -2   4   9  383.08    9.80
  -2  -4   9  380.80    9.82
  -2   4   9  352.28    9.43
  -2  -4   9  361.01   10.14
   2   4  -9  388.77    9.98
  -2   4   9  369.80   10.49
   2   4  -9  375.33   10.33
  -2   4   8   29.69    2.28
   2  -4  -8   28.55    2.39
  -2   4   8   26.77    2.04
  -2   4   8   28.71    2.22
  -2  -4   8   29.50    2.37
   2   4  -8   27.12    2.25
   2   4  -8   26.07    2.26
  -2   4   8   24.92    2.23
  -2   4   7   -0.07    0.46
   2  -4  -7    0.24    0.38
   2  -4  -7   -0.08    0.46
  -2   4   7   -0.13    0.50
  -2   4   7    0.65    0.52
  -2   4   7    0.00    0.45
   2   4  -7   -0.10    0.41
   2  -4  -6   77.59    3.55
  -2   4   6   80.58    3.69
   2  -4  -6   82.34    3.95
   2  -4  -6   78.12    3.66
  -2   4   6   73.24    3.65
   2   4  -6   83.27    4.03
  -2   4   6   75.91    3.82
   2   4  -6   76.60    3.97
  -2   4   5   18.20    1.68
   2  -4  -5   22.96    1.97
   2  -4  -5   25.04    1.99
   2  -4  -5   21.22    1.89
   2   4  -5   19.84    1.89
   2   4  -5   19.52    1.98
  -2   4   5   21.55    1.98
   2  -4  -4   23.52    1.91
   2  -4  -4   26.48    2.07
  -2   4   4   19.45    1.67
   2   4  -4   26.29    2.00
   2  -4  -4   25.73    2.13
  -2  -4   4   21.88    2.02
   2   4  -4   24.99    2.06
   2   4  -4   21.58    2.06
  -2   4   4   26.56    2.19
   2  -4  -3   47.00    2.60
  -2  -4   3   45.13    2.34
   2   4  -3   50.98    2.84
   2  -4  -3   44.06    2.82
   2   4  -3   43.17    2.67
  -2  -4   3   44.80    2.86
   2   4  -3   42.89    2.91
  -2   4   3   48.68    3.01
  -2  -4   2   27.61    1.87
   2   4  -2   31.75    2.26
   2  -4  -2   28.56    1.91
   2   4  -2   30.39    2.42
  -2   4   2   24.43    2.14
   2  -4  -2   30.14    2.31
  -2  -4   2   35.02    2.55
   2   4  -2   30.42    2.16
   2  -4  -1    1.61    0.48
  -2  -4   1    1.77    0.56
   2   4  -1    2.33    0.64
   2   4  -1    1.24    0.62
  -2   4   1    1.35    0.57
  -2  -4   1    0.51    0.37
   2  -4  -1    1.55    0.63
   2   4  -1    1.99    0.68
   2   4   0   17.13    1.71
  -2  -4   0   17.16    1.58
   2  -4   0   20.48    1.98
   2   4   0   21.53    1.71
  -2  -4   0   17.66    1.74
   2   4   0   16.67    1.76
  -2   4   0   15.11    1.65
   2   4   1   40.60    2.66
  -2  -4  -1   38.94    2.49
   2  -4   1   45.34    2.91
   2   4   1   41.71    2.34
  -2  -4  -1   40.56    2.64
   2   4   1   43.42    2.85
  -2   4  -1   42.78    2.79
   2   4   2  800.67   17.67
  -2  -4  -2  825.65   17.57
   2   4   2  855.86   16.53
   2  -4   2  761.19   17.71
  -2   4  -2  789.68   17.61
   2   4   2  849.15   17.99
   2   4   3   90.73    4.22
  -2  -4  -3   96.58    4.28
   2  -4   3   89.37    4.24
  -2   4  -3   87.86    4.09
   2   4   3   88.62    4.14
   2   4   4   18.17    1.83
  -2  -4  -4   20.12    1.95
   2  -4   4   18.36    1.85
  -2   4  -4   17.27    1.74
   2   4   4   17.76    1.76
   2   4   5    0.55    0.54
  -2  -4  -5   -0.40    0.49
   2  -4   5    0.72    0.50
  -2   4  -5   -0.25    0.42
   2   4   5    0.31    0.35
  -2  -4  -6    1.70    0.82
   2   4   6    0.42    0.42
   2   4   6    1.05    0.51
   2  -4   6    0.44    0.48
   2   4   6    0.50    0.44
   2  -4   6    0.16    0.54
  -2  -4  -7  101.18    4.83
   2   4   7  100.57    4.68
   2   4   7  100.27    4.06
   2  -4   7   99.34    4.10
   2  -4   7  101.23    4.44
   2   4   7  108.42    4.79
  -2  -4  -8   43.94    3.10
   2   4   8   48.92    3.17
   2  -4   8   47.05    2.73
   2  -4   8   43.88    2.76
   2   4   8   48.32    3.16
   2   4   8   50.13    3.11
  -2  -4  -9  207.82    7.43
   2   4   9  220.21    7.23
   2  -4   9  217.35    6.56
   2   4   9  220.40    7.47
   2   4   9  210.01    7.12
   2   4  10    0.50    0.45
   2   4  10    0.97    0.66
   2  -4  10    1.67    0.62
   2   4  10    1.80    0.69
   2   4  10    0.92    0.65
   2   4  11  127.66    4.91
   2   4  11  119.94    4.86
   2   4  11  124.84    4.61
   2  -4  11  119.34    4.39
   2   4  11  126.04    5.21
   2   4  12  236.82    6.88
   2   4  12  235.00    7.06
   2  -4  12  241.57    6.23
   2   4  12  231.45    6.57
   2   4  12  244.85    6.99
   2  -4  12  230.77    6.37
   2   4  12  220.65    7.21
   2   4  13    3.84    0.75
   2   4  13    3.84    0.77
   2   4  13    4.46    0.77
   2  -4  13    4.51    0.71
   2   4  13    5.18    0.97
   2   4  14   13.13    1.23
   2   4  14   10.89    0.96
   2   4  14   14.82    1.22
   2  -4  14   12.38    0.94
   2   4  14   13.87    1.34
   2   4  15    9.55    0.93
   2   4  15    8.73    0.92
   2   4  15   10.27    0.84
  -2  -5  14    3.82    0.53
  -2   5  14    5.58    0.68
  -2   5  14    4.87    0.65
  -2  -5  13    0.26    0.31
  -2   5  13    0.04    0.33
  -2   5  13    0.37    0.30
  -2  -5  12    1.09    0.47
  -2   5  12    0.81    0.47
  -2   5  12    0.93    0.45
  -2  -5  11    0.15    0.34
  -2   5  11    0.22    0.44
  -2   5  11    0.45    0.46
  -2   5  10   25.95    1.68
  -2  -5  10   26.84    2.03
  -2   5  10   24.05    1.89
  -2  -5   9   51.13    2.93
   2   5  -9   48.64    2.70
  -2   5   9   48.07    2.59
  -2   5   9   52.77    2.92
  -2   5   8    2.30    0.70
  -2  -5   8    2.43    0.75
   2   5  -8    0.97    0.55
  -2   5   8    1.57    0.53
  -2   5   8    2.24    0.72
  -2   5   7   92.39    3.79
  -2   5   7   83.01    3.80
  -2   5   7   75.40    3.77
  -2  -5   7   81.43    3.93
   2   5  -7   82.95    4.05
   2   5  -7   79.46    4.12
   2   5  -6    5.15    1.04
  -2   5   6    4.35    0.92
   2  -5  -6    5.31    1.04
  -2   5   6    4.62    0.82
   2   5  -6    3.72    0.92
  -2   5   5    0.57    0.41
   2   5  -5    0.46    0.49
  -2   5   5    0.05    0.52
   2  -5  -5    0.52    0.50
   2   5  -5    0.50    0.52
   2  -5  -4   21.84    2.10
   2   5  -4   24.40    2.14
  -2   5   4   21.45    2.11
   2   5  -4   27.53    2.41
   2   5  -3  132.92    4.83
   2  -5  -3  122.00    5.35
   2   5  -3  123.06    5.06
  -2   5   3  129.36    5.46
   2   5  -3  125.57    5.50
   2   5  -2  138.65    5.07
  -2   5   2  127.58    5.50
   2   5  -2  134.62    5.69
   2  -5  -2  122.41    5.46
   2   5  -2  134.22    5.18
   2   5  -1    2.02    0.80
   2  -5  -1    1.07    0.72
  -2   5   1   -0.23    0.65
   2   5  -1   -0.44    0.47
   2   5   0  506.18   12.31
   2   5   0  512.12   11.95
   2  -5   0  488.56   13.15
  -2   5   0  487.12   12.16
  -2   5   0  494.37   12.86
   2   5   0  540.10   13.32
  -2  -5  -1  275.66    8.19
   2   5   1  299.77    8.59
  -2   5  -1  289.94    8.52
   2  -5   1  281.22    9.10
  -2   5  -1  300.09    8.94
   2   5   1  297.03    9.04
   2   5   2   77.90    3.91
  -2  -5  -2   74.17    3.79
   2  -5   2   77.05    4.26
  -2   5  -2   74.91    3.97
   2   5   2   81.14    4.16
  -2  -5  -3  414.29   11.25
   2   5   3  431.35   11.26
   2  -5   3  445.07   11.98
  -2   5  -3  444.19   11.34
   2   5   3  429.67   11.41
   2   5   4    5.72    1.08
  -2  -5  -4    4.87    0.98
   2  -5   4    4.18    0.94
  -2   5  -4    6.20    1.07
   2   5   4    6.12    1.10
  -2  -5  -5   77.71    4.12
   2   5   5   80.10    3.98
  -2   5  -5   83.73    3.78
   2   5   5   77.89    3.79
   2  -5   5   82.35    4.22
  -2   5  -5   89.56    4.41
  -2   5  -6   81.39    3.49
   2   5   6   83.00    3.66
   2   5   6   78.72    3.90
   2   5   6   81.74    3.83
   2   5   7   21.36    1.62
   2   5   7   22.19    1.96
   2   5   7   22.36    1.90
   2   5   8    6.14    1.02
   2   5   8    5.28    0.96
   2   5   9    8.11    1.12
   2   5   9    6.77    1.02
   2   5  10    0.52    0.42
   2   5  10    0.51    0.38
   2   5  10    1.12    0.47
   2   5  11  198.82    5.55
   2   5  11  183.41    5.32
   2   5  11  187.89    5.39
   2   5  12    2.80    0.55
   2   5  12    2.45    0.44
   2   5  12    1.93    0.46
   2   5  13   19.77    1.14
   2   5  13   18.27    1.10
  -2   6  10    8.36    0.80
  -2   6   9    0.36    0.30
  -2  -6   9    0.08    0.29
  -2   6   8    3.35    0.63
  -2   6   8    3.21    0.53
   2   6  -8    3.48    0.55
  -2  -6   8    3.64    0.62
   2   6  -7    0.02    0.33
  -2   6   7    0.18    0.30
  -2  -6   7   -0.45    0.32
  -2   6   6   31.12    1.93
  -2  -6   6   27.15    1.74
   2   6  -6   28.78    1.93
  -2   6   5  214.56    6.25
  -2  -6   5  208.98    5.88
   2   6  -5  214.74    6.40
  -2   6   4   22.50    1.82
   2   6  -4   24.72    1.97
  -2  -6   4   23.00    1.67
   2   6  -3   84.58    3.88
  -2   6   3   91.39    3.90
   2   6  -2   99.22    4.25
  -2   6   2   97.17    4.14
  -2   6   1   82.15    3.77
   2   6  -1   88.74    3.99
  -2   6   0    3.64    0.81
   2   6   0    2.43    0.73
   2   6   1    2.30    0.52
  -2   6  -1    0.98    0.46
   2   6   1    1.82    0.63
   2   6   2    3.86    0.69
  -2   6  -2    2.94    0.69
   2   6   2    4.35    0.87
   2   6   3    0.86    0.42
  -2   6  -3    0.63    0.41
   2   6   3   -0.11    0.38
   2   6   4   38.73    2.06
  -2   6  -4   35.11    2.00
   2   6   4   36.02    2.11
   2   6   5  150.47    4.52
  -2   6  -5  151.65    4.23
   2   6   5  149.46    4.46
   2   6   6   36.03    1.89
   2   6   7    2.43    0.52
   2   6   7    2.72    0.53
   2   6   8    0.24    0.30
   2   6   9    2.57    0.46
  -3   0  20   19.00    1.46
  -3   0  19    0.31    0.34
  -3   0  19    0.79    0.56
  -3   0  19   -0.51    0.44
  -3   0  19    0.09    0.36
  -3   0  18   88.66    3.88
  -3   0  18   93.00    4.16
  -3   0  18   95.15    4.32
  -3   0  18   90.56    4.15
  -3   0  18   92.62    3.75
  -3   0  18  102.90    4.33
  -3   0  17   -0.20    0.54
  -3   0  17    0.00    0.44
  -3   0  17    0.04    0.49
  -3   0  17   -0.01    0.48
  -3   0  17    0.08    0.68
  -3   0  17   -0.26    0.40
  -3   0  17   -0.81    0.62
  -3   0  16  237.07    8.20
  -3   0  16  225.18    7.02
  -3   0  16  211.45    7.26
  -3   0  16  236.75    7.84
  -3   0  16  213.90    7.66
  -3   0  16  229.72    7.81
  -3   0  16  223.99    7.70
  -3   0  16  224.10    7.00
  -3   0  16  229.53    7.66
  -3   0  15    0.31    0.64
  -3   0  15    0.62    0.48
  -3   0  15    1.26    0.71
  -3   0  15   -0.56    0.52
  -3   0  15    0.31    0.57
  -3   0  15   -0.03    0.52
  -3   0  15   -0.09    0.50
  -3   0  15   -0.40    0.57
  -3   0  15    1.98    0.92
  -3   0  15    0.14    0.47
  -3   0  15    0.10    0.61
  -3   0  14    1.03    0.69
  -3   0  14    1.36    0.58
  -3   0  14    0.51    0.56
  -3   0  14    0.05    0.47
  -3   0  14    0.39    0.53
  -3   0  14    0.53    0.56
  -3   0  14    1.74    0.77
  -3   0  14   -0.27    0.68
  -3   0  14    0.39    0.64
  -3   0  14    0.89    0.52
  -3   0  14    1.42    0.67
  -3   0  13    0.45    0.55
  -3   0  13    0.34    0.49
  -3   0  13    0.40    0.50
  -3   0  13    0.24    0.43
  -3   0  13   -0.26    0.56
  -3   0  13    0.46    0.50
  -3   0  13    0.24    0.47
  -3   0  13   -0.04    0.51
  -3   0  13   -0.24    0.42
  -3   0  13   -0.08    0.54
  -3   0  13   -0.36    0.58
  -3   0  13    0.01    0.39
  -3   0  13    0.57    0.59
  -3   0  12  335.91    9.38
  -3   0  12  311.88    9.08
  -3   0  12  308.85    8.58
  -3   0  12  312.34    8.69
  -3   0  12  321.87    8.95
  -3   0  12  287.52    8.20
  -3   0  12  303.06    8.90
  -3   0  12  312.72    8.97
  -3   0  12  314.65    9.03
  -3   0  12  305.96    8.38
  -3   0  12  312.69    8.94
  -3   0  12  295.30    8.06
  -3   0  12  305.17    8.83
  -3   0  11    0.02    0.39
  -3   0  11   -0.38    0.48
  -3   0  11    0.39    0.42
  -3   0  11   -0.04    0.36
  -3   0  11    0.25    0.33
  -3   0  11   -0.37    0.42
  -3   0  11    0.29    0.37
  -3   0  11    0.33    0.42
  -3   0  11   -0.06    0.48
  -3   0  11    0.99    0.59
  -3   0  11    0.52    0.29
  -3   0  11   -0.27    0.32
  -3   0  11    0.38    0.52
  -3   0  10   45.80    2.59
  -3   0  10   47.53    2.63
  -3   0  10   45.86    2.69
  -3   0  10   43.94    2.58
  -3   0  10   51.27    2.79
  -3   0  10   44.93    2.70
  -3   0  10   46.12    2.63
  -3   0  10   44.56    2.62
  -3   0  10   42.19    2.53
  -3   0   9    0.02    0.39
  -3   0   9    0.10    0.32
   3   0  -9    0.26    0.16
  -3   0   8   19.31    1.47
   3   0  -8   18.23    0.89
  -3   0   8   17.97    1.47
  -3   0   7    0.37    0.30
  -3   0   7    0.13    0.36
   3   0  -7    0.07    0.16
  -3   0   6   33.07    1.71
   3   0  -6   32.76    1.23
  -3   0   6   31.41    1.68
  -3   0   5   -0.13    0.30
   3   0  -5   -0.03    0.14
   3   0  -4 1364.99   23.43
   3   0  -3    0.20    0.17
  -3   0   2 3683.05   61.29
   3   0  -2 3648.62   61.10
  -3   0   1    0.36    0.21
   3   0  -1   -0.13    0.18
  -3   0   0  135.31    3.13
   3   0   0  135.09    3.14
  -3   0  -1   -0.10    0.15
   3   0   1    0.02    0.22
  -3   0  -2 2081.81   35.94
   3   0   2 2142.59   35.42
   3   0   2 2150.55   36.48
  -3   0  -3    0.08    0.15
   3   0   3    0.13    0.24
  -3   0  -4  488.30    9.29
   3   0   4  499.43    9.99
  -3   0  -5    0.60    0.24
   3   0   5    0.55    0.32
   3   0   5    0.06    0.31
  -3   0  -6  210.00    4.70
   3   0   6  212.38    5.80
  -3   0  -7   -0.18    0.26
   3   0   7   -0.45    0.42
   3   0   7    0.21    0.32
   3   0   8  208.28    6.38
   3   0   8  204.10    6.29
   3   0   8  208.29    6.44
   3   0   8  223.26    6.09
   3   0   8  211.56    6.28
   3   0   8  194.70    5.91
   3   0   8  212.58    6.45
   3   0   9    0.06    0.45
   3   0   9    0.04    0.36
   3   0   9    0.10    0.40
   3   0   9    0.51    0.41
   3   0   9   -0.22    0.56
   3   0   9    1.84    0.48
   3   0   9    0.43    0.44
   3   0   9   -0.23    0.42
   3   0   9   -0.20    0.38
   3   0  10    0.38    0.48
   3   0  10   -0.65    0.59
   3   0  10    0.14    0.66
   3   0  10    0.20    0.44
   3   0  10    0.80    0.57
   3   0  10    0.53    0.41
   3   0  10    0.05    0.42
   3   0  10    0.46    0.61
   3   0  10    0.03    0.41
   3   0  10   -0.01    0.48
   3   0  11   -0.14    0.51
   3   0  11   -0.14    0.39
   3   0  11    0.33    0.52
   3   0  11   -0.01    0.49
   3   0  11    0.10    0.48
   3   0  11    0.63    0.45
   3   0  11   -0.23    0.51
   3   0  11   -0.41    0.47
   3   0  11    0.02    0.48
   3   0  11   -0.13    0.49
   3   0  12   11.07    1.61
   3   0  12   14.02    1.60
   3   0  12   14.92    1.60
   3   0  12   13.89    1.47
   3   0  12   14.51    1.74
   3   0  12   14.04    1.45
   3   0  12   13.89    1.70
   3   0  12   14.04    1.59
   3   0  12   15.57    1.92
   3   0  12   11.97    1.55
   3   0  13    0.01    0.68
   3   0  13    0.26    0.54
   3   0  13   -0.14    0.43
   3   0  13    0.67    0.58
   3   0  13    0.21    0.52
   3   0  13    0.54    0.60
   3   0  14   81.66    4.55
   3   0  14   80.19    3.83
   3   0  14   85.21    4.25
   3   0  14   81.11    4.38
   3   0  14   80.39    3.99
   3   0  14   73.42    3.99
   3   0  15    0.88    0.66
   3   0  15   -0.48    0.37
   3   0  15    0.14    0.48
   3   0  15   -0.01    0.43
   3   0  16   10.10    1.28
   3   0  16   12.30    1.39
   3   0  16   10.05    1.36
   3   0  17    0.30    0.38
   3   0  17   -0.04    0.36
   3   0  18    0.97    0.47
  -3   1  20   15.15    1.26
  -3   1  20   15.50    1.21
  -3  -1  20   13.00    1.15
  -3  -1  20   14.09    1.17
  -3   1  19    2.47    0.61
  -3  -1  19    2.68    0.66
  -3  -1  19    2.52    0.66
  -3   1  19    2.86    0.67
  -3   1  19    2.38    0.68
  -3  -1  19    1.97    0.54
  -3  -1  19    2.31    0.60
  -3   1  19    3.88    0.74
  -3   1  18    2.78    0.73
  -3  -1  18    1.44    0.62
  -3   1  18    2.76    0.73
  -3  -1  18    3.01    0.84
  -3   1  18    2.40    0.71
  -3   1  18    2.22    0.76
  -3   1  18    2.96    0.83
  -3  -1  18    2.30    0.68
  -3  -1  18    3.00    0.76
  -3   1  18    2.16    0.64
  -3   1  17  307.79    8.96
  -3   1  17  317.82    8.70
  -3  -1  17  335.65    9.69
  -3  -1  17  322.19    8.71
  -3   1  17  310.31    9.00
  -3  -1  17  322.44    9.34
  -3   1  17  335.00    9.39
  -3   1  17  316.59    9.47
  -3  -1  17  319.99    9.14
  -3   1  17  337.59    9.58
  -3  -1  17  317.72    8.74
  -3  -1  17  328.15    9.17
  -3   1  17  324.42    9.02
  -3  -1  16  153.38    6.21
  -3   1  16  151.20    6.23
  -3   1  16  145.67    5.82
  -3  -1  16  154.40    6.25
  -3  -1  16  138.88    5.45
  -3   1  16  148.23    5.59
  -3   1  16  153.38    5.90
  -3   1  16  151.05    5.99
  -3  -1  16  149.83    6.01
  -3   1  16  142.79    6.01
  -3   1  16  146.72    6.01
  -3   1  16  140.35    5.15
  -3  -1  16  156.72    5.97
  -3   1  16  146.38    5.18
  -3  -1  16  149.82    5.57
  -3  -1  16  155.77    5.93
  -3   1  16  148.89    5.77
  -3   1  15   53.09    3.53
  -3  -1  15   50.15    3.42
  -3   1  15   47.79    3.24
  -3  -1  15   51.64    3.47
  -3   1  15   50.25    3.04
  -3  -1  15   45.94    3.03
  -3   1  15   55.01    3.28
  -3   1  15   46.08    3.13
  -3  -1  15   51.83    3.40
  -3  -1  15   44.49    3.16
  -3   1  15   53.53    3.43
  -3   1  15   47.96    3.34
  -3   1  15   51.37    2.99
  -3  -1  15   53.20    3.35
  -3  -1  15   47.99    3.20
  -3   1  15   50.59    3.40
  -3   1  15   51.80    2.90
  -3  -1  15   48.78    3.00
  -3   1  15   48.66    3.18
  -3  -1  15   48.61    3.20
  -3   1  14  140.22    5.96
  -3  -1  14  135.81    5.78
  -3   1  14  137.45    5.70
  -3   1  14  134.81    5.26
  -3   1  14  131.60    5.47
  -3   1  14  133.61    5.38
  -3  -1  14  129.37    5.36
  -3  -1  14  146.93    6.06
  -3  -1  14  125.57    5.55
  -3  -1  14  129.44    5.62
  -3   1  14  133.35    5.68
  -3   1  14  144.73    5.85
  -3   1  14  143.34    5.27
  -3  -1  14  126.81    5.52
  -3   1  14  128.09    5.72
  -3   1  14  147.57    5.90
  -3  -1  14  138.58    5.68
  -3   1  14  140.11    5.01
  -3  -1  14  135.24    5.29
  -3  -1  14  132.08    5.55
  -3   1  14  152.65    5.86
  -3  -1  13  124.64    5.31
  -3   1  13  116.55    5.23
  -3   1  13  117.11    5.14
  -3   1  13  118.03    4.76
  -3  -1  13  112.08    4.84
  -3  -1  13  116.34    5.21
  -3   1  13  119.61    4.91
  -3   1  13  115.48    4.96
  -3   1  13  113.73    5.02
  -3   1  13  111.27    5.02
  -3  -1  13  116.43    5.07
  -3  -1  13  115.84    5.10
  -3  -1  13  112.82    4.96
  -3   1  13  112.07    4.59
  -3   1  13  107.27    5.06
  -3  -1  13  112.11    4.99
  -3   1  13  115.52    5.06
  -3  -1  13  121.70    4.81
  -3   1  13  116.58    4.40
  -3  -1  13  113.05    4.94
  -3   1  13  116.76    4.97
  -3  -1  12    0.04    0.44
  -3   1  12    0.42    0.49
  -3  -1  12    0.50    0.53
  -3   1  12   -0.04    0.47
  -3   1  12   -0.21    0.50
  -3  -1  12   -0.12    0.48
  -3   1  12    0.38    0.41
  -3   1  12   -0.14    0.39
  -3  -1  12    0.65    0.46
  -3   1  12   -0.07    0.41
  -3  -1  12   -0.03    0.44
  -3   1  12    0.64    0.41
  -3   1  12    0.05    0.40
  -3  -1  12   -0.10    0.58
  -3   1  12   -0.29    0.43
  -3  -1  12    0.42    0.42
  -3   1  12   -1.29    0.53
  -3  -1  12    0.30    0.43
  -3   1  12    1.74    0.65
  -3   1  12   -0.23    0.36
  -3  -1  12    1.04    0.42
  -3  -1  12    0.32    0.41
  -3   1  12    0.25    0.41
  -3  -1  11    2.81    0.74
  -3   1  11    4.70    0.97
  -3   1  11    4.83    0.95
  -3  -1  11    3.12    0.79
  -3   1  11    1.64    0.61
  -3   1  11    6.81    1.00
  -3  -1  11    1.75    0.65
  -3   1  11    1.23    0.52
  -3   1  11    3.06    0.80
  -3  -1  11    2.03    0.72
  -3  -1  11    1.75    0.65
  -3   1  11    3.18    0.78
  -3   1  11    2.26    0.77
  -3  -1  11    0.98    0.39
  -3   1  11    0.64    0.38
  -3  -1  11    2.41    0.80
  -3  -1  11    1.68    0.63
  -3  -1  11    1.74    0.67
  -3   1  11    1.15    0.52
  -3   1  11    1.24    0.36
  -3  -1  11    1.78    0.55
  -3  -1  11    3.60    0.84
  -3   1  11    2.73    0.73
  -3   1  10    5.00    0.89
  -3  -1  10    3.98    0.82
  -3   1  10    4.34    0.87
  -3  -1  10    3.35    0.71
  -3   1  10    4.50    0.90
  -3  -1  10    4.68    0.89
  -3  -1  10    4.06    0.83
  -3   1  10    4.39    0.80
  -3   1  10    4.51    0.81
  -3   1  10    4.47    0.83
   3   1 -10    4.98    0.62
  -3   1  10    3.72    0.77
  -3   1  10    3.99    0.76
  -3  -1  10    4.40    0.83
  -3  -1  10    4.07    0.79
  -3   1  10    5.54    0.98
  -3  -1  10    4.17    0.84
  -3  -1  10    3.45    0.80
  -3   1  10    4.42    0.80
  -3  -1  10    3.38    0.74
  -3  -1  10    3.29    0.71
  -3  -1  10    3.81    0.79
  -3   1  10    4.13    0.77
  -3  -1   9  170.71    5.29
  -3   1   9  160.51    5.30
  -3  -1   9  167.62    5.42
  -3   1   9  162.80    5.43
   3   1  -9  179.74    4.53
   3   1  -8   22.36    1.30
  -3  -1   8   23.05    1.60
  -3   1   8   19.71    1.52
  -3  -1   8   23.15    1.65
  -3   1   8   20.12    1.57
   3   1  -7  303.55    6.64
  -3  -1   7  310.08    7.25
  -3   1   7  288.85    7.22
  -3  -1   7  300.58    7.27
  -3   1   7  314.57    7.43
   3   1  -6   50.81    1.93
  -3  -1   6   48.95    2.14
  -3   1   6   47.93    2.16
  -3  -1   6   50.74    2.16
  -3   1   6   46.35    2.13
  -3   1   5    0.87    0.37
  -3  -1   5    1.35    0.37
   3   1  -5    1.21    0.35
  -3  -1   4 9466.18  154.83
   3   1  -4 9574.29  154.83
  -3  -1   3 3530.23   58.88
   3   1  -3 3461.15   58.75
  -3  -1   2  421.49    8.22
   3  -1  -2  417.14    8.06
   3   1  -2  400.90    8.05
  -3  -1   1  529.81   10.30
   3  -1  -1  549.45   10.19
   3   1  -1  549.72   10.20
   3   1   0  359.47    7.01
   3  -1   0  370.46    7.04
   3   1   1   34.00    1.33
   3   1   1   35.48    1.44
   3  -1   1   34.45    1.43
  -3  -1  -1   33.12    1.48
   3  -1   1   35.62    1.37
   3   1   2   11.92    0.74
   3  -1   2   11.98    0.85
   3   1   2   12.14    0.84
   3  -1   2   11.47    0.74
  -3  -1  -2   10.37    0.83
   3   1   3  877.53   15.34
   3   1   3  883.72   15.91
   3  -1   3  836.91   15.85
   3  -1   3  877.01   15.45
  -3  -1  -3  820.38   15.91
   3   1   4   88.92    2.43
   3  -1   4   90.53    2.95
   3   1   4   92.46    2.96
  -3  -1  -4   89.64    2.94
   3  -1   5   33.07    1.76
   3   1   5   35.73    1.81
   3   1   5   32.52    1.86
   3  -1   5   34.97    1.90
  -3  -1  -5   32.16    1.70
   3   1   6  237.73    6.11
   3  -1   6  235.00    6.11
   3   1   6  222.99    6.27
   3  -1   6  244.02    6.39
  -3  -1  -6  236.60    5.97
   3   1   7   59.77    2.99
  -3  -1  -7   58.63    2.58
   3   1   7   56.06    2.83
   3  -1   7   59.88    2.92
   3   1   8   34.61    2.32
   3  -1   8   38.32    2.43
  -3  -1  -8   35.64    2.02
   3  -1   8   35.97    2.39
   3   1   8   35.22    2.37
   3   1   8   36.64    2.35
   3  -1   8   31.18    2.18
   3  -1   8   40.11    2.50
   3   1   8   35.74    2.16
   3  -1   8   37.21    2.18
   3   1   8   34.01    2.34
   3   1   8   34.11    2.20
   3  -1   8   35.30    2.14
   3  -1   8   34.85    2.31
   3   1   8   34.01    2.31
   3   1   9    3.93    0.87
   3  -1   9    4.20    0.88
   3  -1   9    4.20    0.90
   3   1   9    5.08    0.99
   3   1   9    4.84    0.78
  -3  -1  -9    5.02    0.80
   3  -1   9    5.41    1.03
   3  -1   9    4.34    0.94
   3   1   9    3.73    0.80
   3  -1   9    5.23    0.96
   3   1   9    5.30    1.04
   3  -1   9    4.86    0.91
   3   1   9    3.70    0.77
   3   1   9    3.79    0.79
   3   1   9    5.06    0.92
   3  -1   9    5.67    0.94
   3  -1   9    6.48    1.02
   3   1   9    4.83    1.00
   3  -1  10  193.55    6.50
   3   1  10  192.23    6.54
   3   1  10  188.07    6.70
   3  -1  10  197.92    6.81
   3   1  10  194.31    5.73
  -3  -1 -10  214.29    5.93
   3  -1  10  195.71    6.60
   3   1  10  184.43    6.58
   3   1  10  193.77    6.55
   3  -1  10  184.52    6.46
   3  -1  10  186.28    6.56
   3   1  10  200.86    6.79
   3   1  10  197.50    6.18
   3  -1  10  188.81    6.14
   3  -1  10  191.01    6.07
   3  -1  10  177.25    6.00
   3   1  10  207.50    6.91
   3   1  11  261.87    8.12
   3  -1  11  261.71    8.10
   3   1  11  255.49    8.38
   3  -1  11  274.70    8.51
   3   1  11  259.64    7.07
   3  -1  11  265.24    8.16
   3  -1  11  235.66    7.86
   3   1  11  255.52    8.30
   3   1  11  267.30    8.20
   3  -1  11  267.39    8.34
   3   1  11  288.55    8.61
   3   1  11  271.70    7.70
   3  -1  11  250.01    7.62
   3  -1  11  265.82    7.54
   3  -1  11  249.04    7.64
   3   1  11  277.49    8.49
   3   1  12   24.31    2.35
   3  -1  12   23.26    2.29
   3   1  12   28.68    2.48
   3  -1  12   30.19    2.44
   3   1  12   14.06    1.85
   3  -1  12   23.71    2.28
   3   1  12   22.88    1.99
   3  -1  12   25.76    2.01
   3  -1  12   28.50    2.20
   3   1  12   25.97    2.36
   3  -1  12   27.43    2.33
   3   1  12   12.21    1.69
   3   1  13   72.52    4.27
   3  -1  13   83.34    4.50
   3   1  13   77.93    4.15
   3  -1  13   79.84    4.06
   3  -1  13   77.11    3.79
   3   1  13   79.80    3.79
   3  -1  13   73.29    3.49
   3   1  13   74.71    4.15
   3  -1  13   81.02    4.09
   3   1  13   78.90    4.08
   3  -1  13   76.64    3.83
   3   1  13   75.56    4.19
   3  -1  13   71.42    4.07
   3   1  14   35.87    2.96
   3  -1  14   35.91    2.90
   3   1  14   33.62    2.62
   3  -1  14   34.73    2.40
   3   1  14   37.54    2.84
   3   1  14   35.86    2.43
   3   1  14   36.68    2.84
   3  -1  14   35.21    2.75
   3  -1  14   35.71    2.53
   3  -1  14   37.96    2.69
   3   1  14   34.47    2.58
   3   1  15   55.54    3.20
   3   1  15   61.74    3.48
   3  -1  15   52.16    2.79
   3   1  15   58.35    2.99
   3   1  15   48.21    3.14
   3  -1  15   54.43    3.26
   3  -1  15   56.81    3.09
   3   1  15   58.30    3.21
   3  -1  15   49.76    2.97
   3   1  16   15.86    1.61
   3  -1  16   19.27    1.77
   3   1  16   17.55    1.60
   3   1  16   16.21    1.37
   3   1  16   18.61    1.76
   3   1  17    0.85    0.45
   3  -1  17    1.74    0.57
   3   1  17    0.90    0.46
   3   1  18   27.29    1.58
   3   1  18   28.24    1.62
  -3   2  20    5.16    0.65
  -3  -2  20    4.99    0.55
  -3   2  19   30.55    1.94
  -3  -2  19   34.42    1.85
  -3  -2  19   38.37    2.17
  -3   2  19   36.14    1.97
  -3  -2  18  213.12    6.59
  -3   2  18  197.50    6.14
  -3   2  18  215.59    5.93
  -3  -2  18  208.98    5.98
  -3   2  18  204.03    6.39
  -3  -2  18  208.71    6.00
  -3   2  18  203.59    6.33
  -3   2  17    0.52    0.49
  -3   2  17   -0.29    0.42
  -3  -2  17    0.30    0.57
  -3   2  17    0.16    0.45
  -3  -2  17    0.12    0.50
  -3   2  17    0.33    0.34
  -3   2  17    0.45    0.57
  -3   2  17   -0.16    0.56
  -3  -2  17   -0.29    0.44
  -3  -2  17    0.16    0.35
  -3   2  17    0.31    0.37
  -3   2  16   71.89    3.98
  -3   2  16   75.64    3.90
  -3  -2  16   71.99    4.03
  -3   2  16   73.19    3.58
  -3  -2  16   71.67    3.64
  -3   2  16   73.13    3.61
  -3   2  16   66.61    3.82
  -3   2  16   73.78    3.32
  -3   2  16   77.46    4.04
  -3  -2  16   71.77    3.63
  -3  -2  16   74.11    3.58
  -3   2  16   72.63    3.46
  -3   2  15  102.55    4.33
  -3  -2  15   97.02    4.31
   3  -2 -15   99.02    4.73
  -3   2  15   97.85    4.39
  -3  -2  15   89.71    4.72
  -3   2  15   96.50    4.61
  -3  -2  15   91.75    4.33
  -3   2  15   95.41    4.35
  -3   2  15   95.83    4.72
  -3   2  15   96.58    4.11
  -3   2  15  100.71    4.75
  -3  -2  15  100.42    4.48
  -3   2  15   93.46    4.77
  -3   2  14    0.09    0.47
  -3  -2  14    0.22    0.39
  -3   2  14    0.20    0.52
  -3  -2  14    0.08    0.49
   3  -2 -14    0.62    0.52
  -3  -2  14    0.18    0.62
  -3   2  14    0.08    0.44
  -3   2  14    0.69    0.46
  -3  -2  14    0.07    0.54
  -3   2  14    0.59    0.40
  -3   2  14   -0.26    0.38
  -3   2  14    0.04    0.50
  -3   2  14    0.56    0.54
  -3  -2  14    0.13    0.43
  -3   2  14    0.74    0.52
  -3  -2  13   32.16    2.49
  -3   2  13   37.63    2.74
  -3   2  13   36.55    2.93
  -3   2  13   36.38    2.60
  -3   2  13   39.94    2.83
  -3  -2  13   36.01    2.86
  -3   2  13   38.27    2.49
  -3  -2  13   34.72    2.56
  -3   2  13   36.16    2.58
  -3   2  13   35.14    2.77
  -3   2  13   38.82    2.83
  -3  -2  13   39.59    2.72
  -3  -2  13   36.34    2.57
  -3   2  13   39.00    2.59
  -3   2  12   43.85    2.90
  -3  -2  12   44.58    2.83
   3   2 -12   45.77    2.40
  -3   2  12   42.95    3.10
  -3   2  12   43.46    2.81
  -3  -2  12   40.98    2.95
  -3   2  12   44.66    2.91
  -3   2  12   48.60    2.77
  -3  -2  12   38.42    2.62
  -3   2  12   45.28    2.85
  -3   2  12   41.59    2.84
  -3   2  12   44.12    3.01
  -3  -2  12   42.58    2.76
  -3   2  12   42.64    2.67
  -3  -2  12   35.82    2.51
  -3  -2  11    2.82    0.77
  -3   2  11    0.57    0.45
  -3  -2  11    0.38    0.40
  -3  -2  11    1.08    0.51
  -3   2  11    2.27    0.68
  -3   2  11    2.52    0.73
   3  -2 -11    0.83    0.33
  -3   2  11    1.06    0.51
  -3  -2  11    0.60    0.45
  -3   2  11    0.72    0.44
  -3   2  11    0.91    0.42
   3   2 -11    1.05    0.51
  -3  -2  11    1.24    0.57
  -3   2  11    0.61    0.56
  -3   2  11    0.15    0.43
  -3   2  11    0.52    0.44
  -3  -2  11    0.87    0.45
  -3   2  11    1.93    0.87
  -3  -2  10  184.70    5.90
  -3   2  10  188.12    5.88
  -3  -2  10  187.99    5.97
  -3   2  10  189.87    6.18
  -3   2  10  194.27    6.12
  -3  -2  10  188.48    5.90
   3  -2 -10  182.92    5.33
  -3   2  10  186.57    5.73
  -3   2  10  189.34    6.10
  -3  -2  10  187.36    6.22
  -3  -2  10  185.05    6.32
  -3  -2  10  179.30    5.89
  -3   2  10  183.82    5.89
  -3   2  10  188.66    6.07
  -3   2  10  177.76    6.18
  -3   2  10  174.32    5.36
  -3  -2  10  188.24    6.01
   3   2 -10  202.74    5.66
  -3   2  10  184.43    6.55
  -3   2   9   53.71    2.71
  -3  -2   9   50.67    2.68
  -3  -2   9   47.55    2.60
  -3  -2   9   54.37    2.67
  -3   2   9   56.53    2.92
  -3   2   9   56.98    2.83
   3  -2  -9   52.05    2.45
  -3   2   9   45.49    2.61
  -3  -2   9   52.26    2.94
  -3   2   9   50.11    2.76
  -3  -2   9   52.05    2.73
  -3   2   9   53.69    2.72
  -3   2   9   52.79    2.78
  -3   2   9   55.98    2.97
  -3   2   9   50.51    2.51
  -3  -2   9   50.86    2.74
   3   2  -9   53.58    2.56
  -3   2   9   53.45    3.12
  -3   2   8  999.03   19.66
  -3   2   8  971.41   19.52
  -3   2   8 1026.07   19.40
  -3  -2   8 1031.51   19.19
  -3  -2   8  955.75   19.24
  -3   2   8  999.63   19.53
   3  -2  -8  971.87   18.88
  -3   2   8  986.94   20.31
   3   2  -8  998.76   19.18
   3   2  -7    0.00    0.31
   3  -2  -7    0.84    0.35
  -3   2   7    0.03    0.42
  -3  -2   7    0.32    0.33
  -3   2   7    0.50    0.38
  -3  -2   7    0.40    0.28
   3  -2  -6  534.25   11.08
  -3  -2   6  524.35   10.97
  -3   2   6  529.11   11.14
  -3  -2   6  544.84   10.89
  -3   2   6  545.27   11.05
   3   2  -6  550.27   11.27
  -3   2   5  210.50    5.24
  -3  -2   5  217.04    5.16
   3   2  -5  223.13    5.61
  -3  -2   5  219.69    5.26
   3  -2  -5  210.26    5.41
  -3  -2   4  145.40    3.77
  -3   2   4  145.65    3.86
   3   2  -4  153.52    4.26
  -3  -2   4  147.94    4.03
   3  -2  -4  148.15    4.15
  -3  -2   3   24.28    1.19
  -3   2   3   21.36    1.17
  -3  -2   3   26.06    1.43
   3  -2  -3   24.90    1.44
   3   2  -3   26.33    1.47
  -3  -2   2  299.14    6.86
   3  -2  -2  309.44    6.94
   3   2  -2  317.25    6.94
   3  -2  -1    3.14    0.52
  -3  -2   1    2.86    0.50
   3   2  -1    2.83    0.38
   3  -2  -1    2.68    0.37
   3   2  -1    2.20    0.45
   3   2   0   11.39    0.72
   3  -2   0   10.57    0.71
   3   2   0   13.06    0.93
   3  -2   0    9.78    0.88
  -3  -2   0   11.51    0.99
   3  -2   1  221.12    4.94
   3   2   1  238.38    4.96
   3  -2   1  226.71    5.54
  -3  -2  -1  230.02    5.73
   3   2   1  222.41    5.26
   3  -2   2 1479.67   27.74
  -3  -2  -2 1465.74   28.08
   3   2   2 1637.57   27.24
   3  -2   2 1623.25   27.32
   3   2   2 1552.99   27.35
   3  -2   3  311.93    7.23
  -3  -2  -3  328.46    7.71
   3  -2   3  316.17    6.93
   3   2   3  332.77    6.91
   3   2   3  321.83    7.12
   3  -2   3  320.80    7.08
   3   2   3  321.52    6.75
  -3  -2  -4   86.70    3.30
   3   2   4   83.31    2.77
   3  -2   4   84.24    2.84
   3   2   4   79.19    2.91
   3  -2   4   80.42    2.90
   3   2   4   82.00    2.45
   3  -2   5  275.48    6.82
   3   2   5  267.05    6.81
   3   2   5  276.68    5.76
  -3  -2  -5  281.50    7.25
   3  -2   5  286.29    6.88
   3  -2   6    1.89    0.60
   3  -2   6    1.62    0.46
   3   2   6    1.38    0.46
  -3  -2  -6    1.34    0.49
   3   2   6    1.39    0.49
   3  -2   6    1.20    0.38
   3   2   7    3.96    0.86
   3  -2   7    3.02    0.67
   3   2   7    4.69    0.84
   3  -2   7    3.96    0.79
   3   2   7    3.57    0.77
  -3  -2  -7    3.28    0.71
   3  -2   7    3.92    0.82
   3  -2   7    2.46    0.74
   3   2   7    2.19    0.58
   3   2   7    2.35    0.62
   3  -2   7    2.72    0.64
   3   2   7    3.60    0.89
   3  -2   7    3.11    0.55
   3   2   8   72.77    3.43
   3  -2   8   75.82    3.45
   3   2   8   72.50    3.50
   3  -2   8   75.98    3.52
  -3  -2  -8   78.35    3.61
   3   2   8   76.25    3.52
   3  -2   8   75.48    3.79
   3  -2   8   77.07    3.55
   3   2   8   69.97    3.45
   3   2   8   69.77    3.65
   3  -2   8   74.65    3.35
   3   2   8   77.08    3.93
   3   2   9  110.58    4.55
   3  -2   9  119.09    4.60
   3   2   9  119.37    4.86
   3  -2   9  119.71    4.77
  -3  -2  -9  128.35    4.88
   3   2   9  118.57    4.59
   3  -2   9  123.48    5.14
   3   2   9  113.33    4.70
   3  -2   9  120.09    4.77
   3   2   9  110.88    4.90
   3   2   9  117.70    4.73
   3  -2   9  112.68    4.45
   3   2   9  116.88    5.14
   3   2  10  452.73   11.35
   3  -2  10  456.55   11.27
   3   2  10  437.24   11.63
   3  -2  10  449.13   11.55
  -3  -2 -10  470.57   11.53
   3   2  10  470.59   11.22
   3  -2  10  439.93   11.92
   3   2  10  455.94   11.65
   3  -2  10  465.84   11.59
   3   2  10  462.75   12.09
   3  -2  10  464.51   11.17
   3   2  10  469.38   11.58
   3  -2  10  450.11   11.19
   3   2  10  471.83   12.37
   3   2  11  140.04    5.29
   3  -2  11  120.68    4.88
   3   2  11  127.80    5.42
   3  -2  11  125.74    5.30
  -3  -2 -11  133.13    5.16
   3   2  11  124.86    4.78
   3  -2  11  131.17    5.49
   3   2  11  125.87    4.77
   3   2  11  138.98    5.50
   3  -2  11  115.94    5.02
   3   2  11  135.35    5.28
   3  -2  11  115.96    4.66
   3   2  11  117.08    5.34
   3  -2  11  122.06    4.93
   3   2  11  136.04    5.77
   3   2  12  445.29   11.28
   3  -2  12  440.91   11.14
   3   2  12  431.30   11.92
   3  -2  12  435.82   11.78
   3   2  12  445.13   10.81
   3   2  12  457.51   10.88
   3   2  12  447.67   11.69
   3  -2  12  434.97   11.45
   3   2  12  472.14   11.58
   3  -2  12  435.85   10.79
   3   2  12  444.43   12.08
   3  -2  12  443.96   11.25
   3   2  12  479.96   12.55
   3  -2  13  186.19    6.83
   3   2  13  208.41    7.30
   3   2  13  195.68    5.98
   3   2  13  198.98    6.78
   3  -2  13  189.55    6.56
   3   2  13  194.43    6.50
   3  -2  13  196.91    6.02
   3   2  13  180.36    6.84
   3  -2  13  194.07    6.42
   3  -2  13  182.34    6.18
   3   2  13  196.19    6.45
   3   2  14    0.68    0.55
   3   2  14    0.39    0.39
   3  -2  14    0.36    0.38
   3   2  14   -0.28    0.46
   3  -2  14    0.14    0.51
   3   2  14    0.33    0.47
   3   2  14    0.48    0.57
   3  -2  14    0.24    0.49
   3  -2  14    0.79    0.50
   3   2  14    0.18    0.46
   3  -2  15    9.07    1.14
   3   2  15   10.19    1.24
   3  -2  15   10.06    1.20
   3   2  15    7.87    1.20
   3   2  15   10.87    1.39
   3   2  15   10.33    1.22
   3   2  16    1.97    0.54
   3  -2  16    0.94    0.42
   3   2  16    1.02    0.42
   3   2  16    1.38    0.53
   3   2  16    1.62    0.56
   3  -2  16    1.72    0.49
   3   2  17   25.50    1.68
   3   2  17   26.27    1.64
  -3  -3  19    1.55    0.35
  -3   3  19    1.64    0.38
  -3   3  19    1.34    0.33
  -3  -3  18   76.73    2.89
  -3   3  18   77.20    3.05
  -3   3  18   80.04    3.08
  -3   3  17    3.63    0.82
  -3  -3  17    5.12    0.88
  -3   3  17    5.25    0.80
  -3   3  17    4.65    0.86
  -3  -3  17    3.96    0.72
  -3   3  17    4.87    0.93
  -3   3  16    1.38    0.57
  -3   3  16    1.51    0.59
  -3  -3  16    1.77    0.60
  -3   3  16    1.47    0.64
  -3  -3  16    1.56    0.56
  -3   3  16    0.97    0.64
  -3   3  15    3.80    0.91
  -3   3  15    5.66    1.03
  -3   3  15    5.36    0.89
  -3   3  15    5.27    1.08
  -3  -3  15    4.08    1.01
  -3   3  15    4.54    0.93
  -3  -3  15    4.62    0.93
  -3   3  15    5.35    1.13
  -3   3  14  106.62    4.33
  -3   3  14  108.18    4.78
  -3   3  14  113.56    4.77
  -3   3  14  107.35    4.65
  -3   3  14  105.07    4.74
  -3  -3  14  105.56    4.90
  -3  -3  14  111.00    4.75
  -3   3  14  108.15    5.19
   3  -3 -13   36.25    2.82
  -3   3  13   36.32    2.65
  -3   3  13   30.32    2.45
  -3   3  13   36.06    2.61
  -3   3  13   31.77    2.53
  -3  -3  13   36.84    2.82
  -3  -3  13   30.30    2.44
  -3   3  13   34.14    2.87
   3  -3 -12   55.36    3.49
  -3   3  12   53.62    3.23
  -3   3  12   44.16    2.92
  -3   3  12   56.84    3.35
  -3   3  12   53.05    3.25
  -3  -3  12   53.53    3.44
  -3  -3  12   54.58    3.28
   3   3 -12   56.77    3.06
  -3   3  12   54.88    3.64
   3  -3 -11  162.37    6.25
  -3   3  11  168.51    5.98
  -3   3  11  160.75    5.85
  -3  -3  11  160.73    6.19
  -3   3  11  163.83    6.05
  -3   3  11  162.94    5.29
  -3  -3  11  166.78    6.07
   3   3 -11  162.32    5.68
  -3   3  11  164.71    6.56
   3  -3 -10  155.57    5.13
  -3   3  10  165.24    5.73
  -3   3  10  154.78    5.58
  -3   3  10  160.77    5.82
  -3  -3  10  155.85    5.93
  -3  -3  10  170.09    5.97
  -3   3  10  155.01    5.23
  -3   3  10  161.93    6.39
   3   3 -10  158.47    5.58
  -3   3   9   30.69    2.24
   3  -3  -9   33.55    2.15
  -3   3   9   36.45    2.48
  -3  -3   9   33.72    2.46
  -3   3   9   32.56    2.24
  -3  -3   9   33.29    2.46
  -3   3   9   29.72    2.09
   3   3  -9   37.25    2.45
  -3   3   9   32.44    2.61
  -3   3   8    2.38    0.59
   3  -3  -8    3.65    0.74
  -3  -3   8    2.73    0.78
  -3   3   8    2.64    0.71
  -3   3   8    2.82    0.63
   3   3  -8    2.80    0.74
  -3   3   8    1.55    0.46
  -3   3   8    1.29    0.57
   3  -3  -8    2.02    0.55
   3  -3  -7    0.95    0.46
  -3   3   7    0.46    0.34
  -3   3   7    0.59    0.58
  -3   3   7    0.52    0.41
  -3   3   7    0.48    0.48
   3  -3  -7    0.05    0.40
   3   3  -7    0.10    0.32
  -3   3   6   59.66    2.88
   3  -3  -6   60.53    2.89
  -3  -3   6   60.87    2.52
   3   3  -6   62.28    3.10
  -3   3   6   58.98    3.03
  -3   3   6   62.45    3.27
   3  -3  -6   63.03    2.99
   3   3  -6   62.06    3.03
   3  -3  -5    0.39    0.34
  -3  -3   5    0.67    0.32
  -3   3   5    0.51    0.35
   3  -3  -5    0.33    0.29
   3   3  -5    0.55    0.41
   3  -3  -4   66.94    2.96
  -3  -3   4   63.69    2.69
   3   3  -4   67.28    3.17
   3   3  -4   67.57    3.02
  -3   3   4   63.35    3.11
   3  -3  -3  222.84    6.24
  -3  -3   3  229.50    6.00
   3   3  -3  236.74    6.35
  -3   3   3  224.21    6.59
   3  -3  -2  138.68    4.57
  -3  -3   2  139.41    4.39
   3   3  -2  145.73    4.57
  -3   3   2  143.70    4.89
   3   3  -1   82.71    3.19
   3  -3  -1   80.06    3.28
  -3  -3   1   84.57    3.28
   3  -3  -1   83.67    2.85
   3   3   0    9.28    1.16
   3  -3   0   10.05    0.81
  -3  -3   0   11.79    1.19
   3  -3   0    9.82    1.11
   3   3   0    9.35    0.99
   3  -3   1   23.00    1.68
  -3  -3  -1   21.37    1.66
   3   3   1   19.20    1.68
   3   3   1   21.17    1.45
   3  -3   1   20.92    1.73
  -3  -3  -2    3.48    0.77
   3   3   2    4.99    0.67
   3   3   2    3.89    0.83
   3   3   2    5.02    0.90
   3  -3   2    5.64    0.96
   3   3   3  465.17   11.33
  -3  -3  -3  487.81   11.26
   3   3   3  483.47   11.10
   3  -3   3  498.93   11.39
   3   3   3  466.72    9.92
   3   3   4  115.01    4.55
  -3  -3  -4  112.03    4.45
   3   3   4  109.80    3.33
   3   3   4  116.66    4.25
   3   3   4  113.48    4.47
   3  -3   4  110.57    4.32
   3   3   5   45.47    2.82
  -3  -3  -5   44.73    2.78
   3  -3   5   45.35    2.61
   3   3   5   41.16    2.66
   3   3   5   43.78    2.63
   3   3   6   28.19    2.24
  -3  -3  -6   26.37    2.20
   3  -3   6   27.78    2.01
   3   3   6   25.64    2.19
   3   3   6   24.93    2.05
  -3  -3  -7  149.62    5.76
   3   3   7  153.56    5.71
   3  -3   7  152.57    5.09
   3  -3   7  157.05    5.21
   3   3   7  157.61    5.97
   3   3   7  154.90    5.68
  -3  -3  -8   31.52    2.49
   3   3   8   31.24    2.42
   3  -3   8   33.25    2.21
   3   3   8   31.14    2.60
   3   3   8   26.88    2.27
  -3  -3  -9    0.19    0.44
   3   3   9   -0.15    0.42
   3   3   9   -0.24    0.45
   3   3   9   -0.10    0.50
   3   3   9   -0.10    0.51
   3   3  10   32.72    2.44
  -3  -3 -10   31.97    2.56
   3  -3  10   28.04    2.11
   3   3  10   32.55    2.71
   3   3  10   31.77    2.50
   3   3  10   35.17    2.68
  -3  -3 -11   79.61    4.12
   3   3  11   73.47    3.65
   3   3  11   77.74    3.96
   3  -3  11   72.45    3.50
   3   3  11   71.21    3.93
   3  -3  11   70.61    3.45
   3   3  11   70.66    4.11
   3   3  12    0.93    0.50
   3  -3  12    0.26    0.34
   3   3  12    0.25    0.53
   3   3  12    0.52    0.44
   3   3  12   -0.05    0.55
   3  -3  12    0.49    0.44
   3   3  12    0.10    0.64
   3  -3  13    9.46    1.09
   3   3  13    9.34    1.26
   3   3  13    8.72    1.12
   3   3  13    8.44    1.27
   3  -3  13    8.59    1.08
   3   3  13    9.21    1.40
   3   3  14  133.95    4.76
   3   3  14  129.42    4.88
   3   3  14  129.56    4.26
   3   3  14  129.93    5.10
   3  -3  14  134.62    4.30
   3   3  15   44.55    2.45
   3   3  15   46.61    2.38
   3   3  15   46.28    2.62
   3  -3  15   45.51    2.02
   3   3  16   18.74    1.32
   3   3  16   17.60    1.23
   3   3  16   19.02    1.44
  -3  -4  17   69.18    2.39
  -3   4  17   64.89    2.44
  -3  -4  16    2.49    0.56
  -3   4  16    1.40    0.45
  -3   4  16    1.62    0.44
  -3   4  16    2.13    0.55
  -3  -4  15   41.46    2.33
  -3   4  15   38.92    2.19
  -3   4  15   41.11    2.40
  -3   4  15   41.35    2.32
  -3   4  14    8.67    1.00
  -3   4  14   10.07    1.19
  -3   4  14   10.49    1.30
  -3   4  14    9.05    1.17
  -3  -4  14   11.83    1.35
  -3   4  14   10.36    1.37
  -3   4  13    2.50    0.66
  -3  -4  13    2.07    0.65
  -3   4  13    2.02    0.70
  -3   4  13    2.55    0.78
  -3  -4  13    1.46    0.59
  -3   4  13    2.24    0.73
  -3   4  12   14.07    1.47
  -3   4  12   15.96    1.70
  -3   4  12   14.53    1.64
  -3  -4  12   16.40    1.62
  -3  -4  12   15.75    1.70
  -3   4  12   17.50    1.92
   3  -4 -11   68.53    3.86
  -3   4  11   72.92    3.76
  -3  -4  11   74.07    3.57
  -3   4  11   65.76    3.37
  -3   4  11   69.70    3.19
  -3  -4  11   71.04    3.77
  -3   4  11   68.78    3.95
   3   4 -11   71.06    3.70
   3  -4 -10    0.85    0.50
  -3  -4  10    2.79    0.74
  -3   4  10    1.42    0.56
   3   4 -10    0.88    0.69
  -3   4  10    0.41    0.45
  -3  -4  10    1.05    0.58
  -3   4  10    0.94    0.51
   3   4 -10    1.08    0.48
  -3   4  10    1.36    0.74
   3  -4  -9  139.98    5.73
  -3   4   9  146.17    5.14
   3   4  -9  148.69    5.63
  -3   4   9  145.44    5.29
  -3  -4   9  138.44    5.56
   3   4  -9  140.40    5.59
  -3   4   9  144.97    5.83
  -3   4   9  141.73    5.44
   3  -4  -8   63.38    3.54
   3  -4  -8   64.65    3.21
  -3   4   8   54.25    3.16
  -3   4   8   60.41    3.25
   3   4  -8   67.53    3.60
  -3   4   8   41.28    2.93
   3  -4  -7    0.80    0.61
   3  -4  -7    1.03    0.51
  -3   4   7    1.52    0.60
   3   4  -7   -0.27    0.50
   3   4  -7    0.18    0.42
  -3   4   7    1.03    0.59
  -3   4   7    1.23    0.61
   3  -4  -7   -0.34    0.42
   3   4  -7    1.61    0.62
   3  -4  -6   28.96    2.19
   3  -4  -6   25.05    2.09
  -3   4   6   25.14    1.93
   3   4  -6   27.63    2.15
   3  -4  -6   25.25    2.05
   3   4  -6   28.50    2.30
  -3   4   6   27.62    2.16
   3   4  -6   27.77    2.39
  -3   4   6   27.21    2.25
   3  -4  -5   67.63    3.40
   3  -4  -5   70.15    3.50
  -3   4   5   69.32    3.17
   3   4  -5   64.93    3.38
   3  -4  -5   67.24    3.53
   3   4  -5   67.23    3.53
   3   4  -5   61.47    3.64
  -3   4   5   59.57    3.42
   3  -4  -4   41.36    2.52
   3  -4  -4   46.00    2.80
  -3  -4   4   44.53    2.42
   3   4  -4   44.34    2.77
   3  -4  -4   43.06    2.82
   3   4  -4   47.27    2.86
   3   4  -4   43.78    3.02
  -3   4   4   46.31    2.97
   3  -4  -3  363.43    8.94
   3  -4  -3  352.64    9.52
  -3  -4   3  363.49    8.98
   3   4  -3  362.31    9.64
   3  -4  -3  352.50    9.82
   3   4  -3  385.86    9.63
   3   4  -3  353.24   10.12
  -3   4   3  345.56    9.77
   3  -4  -2   62.46    2.78
   3  -4  -2   56.39    3.17
   3   4  -2   64.35    3.41
  -3  -4   2   59.05    2.98
   3   4  -2   63.86    3.22
   3  -4  -2   56.61    3.37
   3   4  -2   56.72    3.45
  -3   4   2   62.01    3.44
   3   4  -1   95.42    4.24
  -3  -4   1   88.23    3.82
   3   4  -1   86.89    4.26
  -3   4   1   86.80    4.16
   3   4  -1   91.02    3.83
   3  -4  -1   91.11    4.35
  -3  -4   0    4.69    0.89
   3   4   0    4.46    0.86
   3   4   0    5.98    1.17
  -3   4   0    6.21    1.11
   3  -4   0    5.32    1.05
   3   4   0    5.30    0.98
   3   4   1   15.17    1.67
  -3  -4  -1   13.61    1.54
  -3   4  -1   17.19    1.74
   3   4   1   13.59    1.63
   3  -4   1   16.90    1.81
   3   4   1   15.95    1.44
  -3  -4  -2    0.36    0.47
   3   4   2    1.72    0.54
  -3   4  -2    0.32    0.43
   3   4   2    0.94    0.55
   3  -4   2    0.16    0.46
   3   4   2    0.60    0.45
   3   4   3   36.00    2.65
  -3  -4  -3   35.41    2.61
   3  -4   3   37.51    2.71
  -3   4  -3   37.89    2.55
   3   4   3   40.25    2.67
  -3  -4  -4   11.23    1.51
   3   4   4   11.49    1.54
   3  -4   4   12.06    1.53
  -3   4  -4   10.93    1.33
   3   4   4   10.08    1.31
  -3  -4  -5  104.58    4.86
   3   4   5  101.83    4.74
   3  -4   5  101.56    4.61
   3   4   5  108.16    4.53
  -3   4  -5  106.10    4.21
   3   4   5  102.66    4.33
  -3  -4  -6   90.46    4.53
   3   4   6   80.58    4.19
   3  -4   6   90.03    4.21
   3   4   6   86.47    4.15
   3   4   6   82.68    3.68
   3  -4   7    0.03    0.45
   3   4   7    0.17    0.45
  -3  -4  -7    0.50    0.43
   3   4   7    0.58    0.47
   3   4   8    4.07    0.96
  -3  -4  -8    3.78    0.99
   3   4   8    5.19    1.00
   3   4   8    5.23    1.07
  -3  -4  -9    9.73    1.51
   3   4   9   12.98    1.57
   3   4   9   12.10    1.40
   3   4   9   11.42    1.53
   3   4   9   11.82    1.53
   3   4  10    7.35    1.18
   3   4  10    7.07    1.16
   3   4  10    8.78    1.14
   3   4  10    7.85    1.25
   3   4  11    1.08    0.48
   3  -4  11    2.21    0.61
   3   4  11    1.43    0.65
   3   4  11    1.78    0.60
   3   4  11    1.49    0.54
   3   4  11    1.71    0.70
   3  -4  12    3.33    0.65
   3   4  12    5.09    0.94
   3   4  12    4.33    0.75
   3   4  12    4.20    0.71
   3   4  12    3.75    0.72
   3   4  12    6.11    1.03
   3   4  13    0.22    0.33
   3   4  13    0.30    0.34
   3   4  13    0.07    0.28
   3   4  14   20.72    1.41
   3   4  14   20.11    1.22
   3   4  14   18.34    1.41
   3   4  15    6.32    0.65
   3   4  15    5.83    0.66
  -3  -5  14    5.93    0.69
  -3   5  14    6.63    0.73
  -3   5  14    6.01    0.72
  -3  -5  13   27.63    1.70
  -3   5  13   28.54    1.52
  -3   5  13   28.27    1.71
  -3   5  13   28.83    1.78
  -3  -5  12   12.99    1.27
  -3   5  12   12.49    1.26
  -3   5  12   14.55    1.31
  -3  -5  11   64.46    3.12
  -3   5  11   67.63    3.22
  -3   5  11   65.85    3.04
   3   5 -10    0.73    0.36
  -3  -5  10    0.77    0.55
  -3   5  10    0.24    0.32
  -3   5  10    0.50    0.43
  -3   5  10    0.54    0.45
  -3  -5   9  274.82    8.04
   3   5  -9  284.28    7.92
  -3   5   9  283.29    7.64
  -3   5   9  287.32    7.77
  -3  -5   8    0.34    0.45
  -3   5   8    0.52    0.41
   3   5  -8    0.29    0.46
  -3   5   8    0.73    0.58
  -3  -5   7   16.85    1.75
   3   5  -7   13.29    1.61
  -3   5   7   15.53    1.64
  -3   5   7   16.03    1.52
  -3   5   6   71.33    3.74
   3   5  -6   71.45    3.94
   3   5  -6   80.58    4.05
  -3   5   6   78.84    3.45
   3   5  -5   42.39    2.54
  -3   5   5   39.27    2.78
   3   5  -5   41.96    3.00
   3  -5  -5   41.16    2.89
   3   5  -5   36.50    2.67
   3   5  -4    0.03    0.40
  -3   5   4    0.43    0.60
   3   5  -4    0.00    0.54
   3  -5  -4    0.70    0.65
   3   5  -4    0.43    0.44
   3   5  -3   85.15    3.91
   3   5  -3   83.29    3.99
   3  -5  -3   80.10    4.24
  -3   5   3   81.23    4.21
   3   5  -3   78.57    4.26
   3   5  -2   50.84    3.03
  -3   5   2   45.33    3.10
   3   5  -2   49.15    3.31
   3   5  -2   55.06    3.11
   3  -5  -2   48.30    3.28
   3   5  -1    3.98    0.89
   3   5  -1    5.92    1.16
  -3   5   1    5.43    1.09
   3  -5  -1    4.27    1.10
   3   5  -1    5.75    1.10
   3   5   0   35.54    2.60
  -3  -5   0   33.05    2.42
   3  -5   0   33.24    2.74
   3   5   0   30.40    2.21
  -3   5   0   35.11    2.66
   3   5   0   36.33    2.78
   3   5   1   11.29    1.49
  -3  -5  -1   12.19    1.51
   3  -5   1   12.98    1.73
  -3   5  -1   10.78    1.49
   3   5   1   10.63    1.52
   3   5   2   19.50    1.95
  -3  -5  -2   18.00    1.84
   3  -5   2   20.31    2.14
  -3   5  -2   17.21    1.79
   3   5   2   20.97    2.03
  -3  -5  -3   24.58    2.20
   3   5   3   21.30    2.05
   3  -5   3   20.22    2.08
  -3   5  -3   24.09    2.04
   3   5   3   27.17    2.25
  -3  -5  -4   79.61    4.14
   3   5   4   88.37    4.23
   3  -5   4   82.75    4.29
   3   5   4   78.80    3.80
  -3   5  -4   78.55    3.65
   3   5   5   51.13    3.12
  -3   5  -5   53.94    2.76
   3   5   5   51.45    2.84
   3   5   6    0.26    0.47
   3   5   6   -1.53    0.52
   3   5   7    0.33    0.43
   3   5   7    2.86    0.77
   3   5   8  141.80    4.98
   3   5   8  140.81    5.03
   3   5   9   12.75    1.29
   3   5   9   11.26    1.24
   3  -5  10    1.13    0.45
   3   5  10    1.58    0.50
   3   5  10    2.14    0.59
   3   5  10    1.95    0.56
   3   5  11    0.74    0.38
   3   5  11    0.16    0.23
   3   5  11    0.86    0.39
   3   5  12    2.38    0.46
   3   5  12    2.29    0.41
  -3   6  10  203.06    4.79
  -3  -6  10  183.31    4.51
  -3   6   9   68.24    2.53
  -3  -6   9   64.40    2.44
  -3   6   8  101.63    3.38
  -3   6   8  105.10    3.31
   3   6  -8   93.38    3.19
  -3  -6   8   97.58    3.34
  -3   6   7   21.75    1.48
   3   6  -7   20.13    1.51
  -3  -6   7   23.32    1.57
  -3   6   7   22.84    1.54
  -3   6   6   14.20    1.21
   3   6  -6   13.59    1.35
  -3  -6   6   13.97    1.27
  -3   6   6   16.90    1.40
  -3   6   5    7.95    0.90
  -3  -6   5    7.16    0.96
  -3   6   5    6.66    0.95
   3   6  -5    6.87    1.02
  -3  -6   4    0.04    0.31
  -3   6   4    0.72    0.42
   3   6  -4    0.43    0.49
  -3   6   3   29.66    2.10
   3   6  -3   31.94    2.24
  -3   6   2   33.98    2.26
   3   6  -2   38.26    2.46
   3   6  -1   29.80    1.76
   3   6  -1   29.55    2.17
  -3   6   1   29.50    2.09
   3   6   0    2.32    0.59
  -3   6   0    3.57    0.75
   3   6   0    3.02    0.72
   3   6   1   11.65    1.15
  -3   6  -1   11.74    1.26
   3   6   1   10.28    1.26
   3   6   2   43.88    2.05
   3   6   2   39.65    2.17
  -3   6  -2   43.01    2.33
   3   6   2   45.05    2.50
   3   6   3   49.84    2.19
   3   6   3   46.92    2.35
  -3   6  -3   44.42    2.23
   3   6   3   48.23    2.45
   3   6   4   17.26    1.23
   3   6   4   17.66    1.37
   3   6   4   17.72    1.33
  -3   6  -4   18.21    1.21
   3   6   5   30.67    1.76
   3   6   5   32.86    1.65
   3   6   6    2.31    0.49
   3   6   6    2.51    0.45
   3   6   7    1.94    0.43
   3   6   7    1.43    0.42
   3   6   7    1.40    0.36
   3   6   8    1.25    0.33
  -3   6  -8    1.59    0.36
  -4   0  21    0.32    0.27
  -4   0  20  144.46    4.29
  -4   0  20  153.29    4.69
  -4   0  20  150.94    4.53
  -4   0  19   -0.01    0.46
  -4   0  19    0.04    0.40
  -4   0  19   -0.43    0.46
  -4   0  19    0.80    0.46
  -4   0  19   -0.06    0.38
  -4   0  18   58.86    3.27
  -4   0  18   53.14    3.06
  -4   0  18   61.46    3.38
  -4   0  18   62.68    3.45
  -4   0  18   59.16    2.80
  -4   0  18   63.08    3.31
  -4   0  17    0.30    0.50
  -4   0  17   -0.04    0.46
  -4   0  17    0.12    0.59
  -4   0  17    0.77    0.56
  -4   0  17    0.56    0.44
  -4   0  17    0.68    0.60
  -4   0  16  252.51    8.06
  -4   0  16  241.44    8.08
  -4   0  16  221.58    7.66
  -4   0  16  239.79    8.09
  -4   0  16  241.94    8.13
  -4   0  16  244.04    8.13
  -4   0  16  236.36    7.06
  -4   0  16  235.46    8.29
  -4   0  15   -0.11    0.61
  -4   0  15   -0.43    0.45
  -4   0  15   -0.08    0.50
  -4   0  15    0.54    0.64
  -4   0  15   -0.02    0.49
  -4   0  15    0.30    0.51
  -4   0  15   -0.35    0.57
  -4   0  15    0.04    0.55
  -4   0  15   -0.41    0.45
  -4   0  15    0.68    0.49
  -4   0  14    5.68    1.24
  -4   0  14    5.76    1.24
  -4   0  14    6.45    1.15
  -4   0  14    7.34    1.31
  -4   0  14    4.51    1.06
  -4   0  14    6.34    1.22
  -4   0  14    6.06    1.27
  -4   0  14    6.49    1.14
  -4   0  14    7.40    1.34
  -4   0  14    7.19    1.14
  -4   0  14    6.50    1.16
  -4   0  13    0.71    0.64
  -4   0  13    0.14    0.52
  -4   0  13    0.13    0.43
  -4   0  13   -0.40    0.63
  -4   0  13    0.24    0.68
  -4   0  13    0.06    0.49
  -4   0  13    0.15    0.62
  -4   0  13   -0.15    0.44
  -4   0  13    0.38    0.49
  -4   0  13    0.60    0.40
  -4   0  13   -0.08    0.45
  -4   0  12  512.56   12.57
  -4   0  12  496.40   12.62
  -4   0  12  480.92   11.84
  -4   0  12  463.62   11.75
  -4   0  12  508.97   12.30
  -4   0  12  484.05   12.17
  -4   0  12  486.94   12.26
  -4   0  12  456.29   12.07
  -4   0  12  488.09   12.38
  -4   0  12  496.66   11.90
  -4   0  12  480.07   12.26
  -4   0  12  476.66   11.13
  -4   0  12  488.49   11.32
  -4   0  12  496.72   12.27
  -4   0  11    0.02    0.39
  -4   0  11    0.47    0.58
  -4   0  11    0.30    0.30
  -4   0  11    0.66    0.44
  -4   0  11   -0.22    0.41
  -4   0  11    0.12    0.55
  -4   0  11    0.29    0.38
  -4   0  11   -0.05    0.42
  -4   0  11    0.23    0.38
  -4   0  11    1.32    0.57
  -4   0  11   -0.18    0.37
  -4   0  11    0.99    0.51
  -4   0  11   -1.30    0.46
  -4   0  11   -0.43    0.40
  -4   0  10  429.50   10.38
  -4   0  10  433.36   10.36
  -4   0  10  413.75   10.11
  -4   0  10  416.93   10.47
  -4   0  10  409.83    9.99
  -4   0  10  410.17   10.34
  -4   0  10  411.37   10.29
  -4   0  10  425.65   10.54
  -4   0  10  408.92   10.32
  -4   0  10  404.12   10.18
  -4   0  10  418.40   10.39
   4   0  -9    0.33    0.20
  -4   0   9   -0.14    0.33
  -4   0   9    0.09    0.33
  -4   0   8    8.91    1.06
   4   0  -8    8.08    0.67
  -4   0   8    7.79    1.00
  -4   0   7    1.77    0.54
  -4   0   7    2.31    0.59
   4   0  -6  523.93   10.00
  -4   0   6  500.94   10.96
   4   0  -5   -0.03    0.17
  -4   0   5   -0.09    0.30
  -4   0   5    0.21    0.29
   4   0  -4 1932.12   33.32
  -4   0   4 2301.41   34.40
   4   0  -3   -0.11    0.21
  -4   0   2  130.15    3.42
   4   0  -2  127.97    3.26
  -4   0   1    0.23    0.21
   4   0  -1    0.18    0.19
  -4   0   0  356.13    7.20
   4   0   0  356.12    7.22
   4   0   1   -0.16    0.29
   4   0   1   -0.03    0.11
  -4   0  -1   -0.07    0.16
   4   0   1    0.12    0.22
   4   0   2   16.76    1.15
  -4   0  -2   16.45    0.98
   4   0   2   17.62    0.73
   4   0   3    0.23    0.25
   4   0   3    0.08    0.09
  -4   0  -3    0.02    0.16
   4   0   4  958.49   18.63
  -4   0  -4 1006.75   17.80
   4   0   5    0.00    0.33
  -4   0  -5    0.23    0.17
   4   0   6  244.25    6.54
   4   0   6  239.71    6.78
  -4   0  -6  242.69    5.48
   4   0   7   -0.34    0.34
   4   0   7   -0.19    0.36
   4   0   7   -0.30    0.31
   4   0   7    0.18    0.41
   4   0   7   -0.15    0.35
   4   0   7    0.94    0.50
   4   0   7   -0.07    0.35
   4   0   8 1544.32   29.76
   4   0   8 1501.73   29.59
   4   0   8 1592.88   29.50
   4   0   8 1607.19   29.12
   4   0   8 1516.24   28.72
   4   0   8 1445.01   29.45
   4   0   9   -0.39    0.57
   4   0   9    0.17    0.43
   4   0   9   -0.26    0.50
   4   0   9   -0.23    0.49
   4   0   9   -0.15    0.44
   4   0   9    0.01    0.42
   4   0  10   90.86    4.49
   4   0  10   88.31    4.41
   4   0  10   97.29    4.38
   4   0  10   93.04    4.11
   4   0  10   95.62    4.34
   4   0  10   88.42    3.97
   4   0  10   85.30    4.31
   4   0  11    0.31    0.54
   4   0  11   -0.12    0.46
   4   0  11    0.25    0.43
   4   0  11    0.62    0.54
   4   0  11   -0.02    0.60
   4   0  11   -0.11    0.48
   4   0  11   -0.25    0.57
   4   0  12  511.29   13.51
   4   0  12  500.43   13.16
   4   0  12  504.17   12.48
   4   0  12  494.34   12.67
   4   0  12  501.52   12.34
   4   0  12  487.71   12.76
   4   0  13    0.54    0.51
   4   0  13   -0.32    0.63
   4   0  13    0.50    0.59
   4   0  13   -0.22    0.59
   4   0  13   -0.42    0.69
   4   0  14    0.90    0.39
   4   0  14    1.22    0.58
   4   0  14    0.52    0.45
   4   0  14    0.89    0.65
   4   0  15   -0.22    0.39
   4   0  15    0.04    0.40
   4   0  15    0.32    0.64
   4   0  16    0.84    0.46
   4   0  16   -0.14    0.41
   4   0  16    0.26    0.41
   4   0  17   -0.51    0.31
   4   0  17    0.22    0.35
   4   0  18    5.51    0.66
  -4   1  20   28.15    1.76
  -4  -1  20   28.08    1.69
  -4   1  20   27.29    1.63
  -4  -1  20   28.36    1.74
  -4   1  20   28.80    1.63
  -4  -1  19    1.41    0.56
  -4   1  19    1.42    0.53
  -4  -1  19    0.72    0.48
  -4   1  19    0.49    0.41
  -4   1  19    0.86    0.52
  -4  -1  19    1.32    0.46
  -4   1  19    1.09    0.47
  -4  -1  19    1.16    0.52
  -4  -1  18  503.33   12.32
  -4   1  18  459.19   11.16
  -4   1  18  499.31   11.98
  -4  -1  18  505.74   12.05
  -4   1  18  497.33   11.88
  -4   1  18  489.38   12.12
  -4  -1  18  492.84   11.21
  -4  -1  18  506.93   11.83
  -4   1  18  500.79   11.69
  -4  -1  17  418.30   11.07
  -4  -1  17  384.41   10.15
  -4   1  17  387.39   10.06
  -4   1  17  381.54   10.46
  -4   1  17  362.21    9.52
  -4  -1  17  383.60   10.49
  -4   1  17  385.25   10.43
  -4   1  17  390.43   10.69
  -4   1  17  378.26   10.64
  -4  -1  17  388.95    9.79
  -4  -1  17  380.37   10.28
  -4   1  17  393.50   10.26
  -4   1  16    1.62    0.72
  -4  -1  16    1.11    0.47
  -4   1  16    2.31    0.87
  -4   1  16    1.27    0.78
  -4   1  16    0.11    0.41
  -4  -1  16    1.05    0.67
  -4  -1  16    1.16    0.55
  -4  -1  16    1.64    0.78
  -4   1  16    2.01    0.74
  -4   1  16    3.66    1.02
  -4  -1  16    0.69    0.57
  -4   1  16    1.82    0.72
  -4   1  16    2.15    0.83
  -4  -1  16    0.88    0.53
  -4  -1  16    0.86    0.54
  -4   1  16    1.09    0.64
  -4   1  15   12.36    1.74
  -4  -1  15   13.64    1.79
  -4   1  15   11.81    1.65
  -4  -1  15   13.66    1.68
  -4   1  15   11.55    1.50
  -4  -1  15   14.27    1.85
  -4   1  15   13.50    1.68
  -4   1  15   13.69    1.74
  -4   1  15   12.24    1.66
  -4  -1  15   11.98    1.68
  -4   1  15   13.89    1.59
  -4  -1  15   12.10    1.63
  -4   1  15   13.17    1.76
  -4   1  15   11.43    1.65
  -4  -1  15   13.52    1.54
  -4   1  15   12.42    1.35
  -4   1  15   12.35    1.60
  -4  -1  15   10.90    1.55
  -4   1  14    2.85    0.90
  -4  -1  14    1.30    0.69
  -4   1  14    3.51    0.98
  -4  -1  14    1.91    0.79
  -4   1  14    1.48    0.60
  -4   1  14    2.79    0.93
  -4  -1  14    2.16    0.87
  -4  -1  14    1.62    0.68
  -4   1  14    1.28    0.72
  -4   1  14    1.47    0.61
  -4  -1  14    2.63    0.94
  -4   1  14    1.75    0.73
  -4  -1  14    1.98    0.75
  -4   1  14    1.48    0.74
  -4   1  14    2.84    0.85
  -4   1  14    1.83    0.76
  -4   1  14    1.81    0.63
  -4  -1  14    1.80    0.66
  -4   1  14    2.42    0.75
  -4  -1  14    1.11    0.68
  -4   1  13    0.87    0.65
  -4  -1  13    1.02    0.59
  -4  -1  13    1.49    0.63
  -4   1  13    1.00    0.51
  -4   1  13    1.12    0.63
  -4   1  13    0.72    0.60
  -4  -1  13    0.97    0.57
  -4  -1  13    1.73    0.79
  -4   1  13    1.36    0.67
  -4   1  13    1.50    0.71
  -4   1  13    1.26    0.64
  -4  -1  13    1.45    0.59
  -4   1  13    0.50    0.48
  -4   1  13    1.48    0.71
  -4  -1  13    1.49    0.65
  -4   1  13    1.45    0.62
  -4   1  13    0.66    0.33
  -4  -1  13    1.27    0.52
  -4   1  13    0.74    0.57
  -4  -1  13    0.15    0.44
  -4   1  12    1.41    0.76
  -4  -1  12    3.24    0.90
  -4  -1  12    2.60    0.79
  -4   1  12    1.07    0.54
  -4   1  12    2.35    0.86
  -4   1  12    2.82    0.76
  -4   1  12    3.31    0.87
  -4  -1  12    3.65    0.94
  -4   1  12    2.80    0.72
  -4  -1  12    1.82    0.74
  -4  -1  12    3.65    0.90
  -4   1  12    1.53    0.63
  -4   1  12    3.04    0.74
  -4  -1  12    1.68    0.58
  -4  -1  12    4.22    0.93
  -4   1  12    3.93    0.98
  -4   1  12    2.24    0.80
  -4  -1  12    2.26    0.72
  -4   1  12    2.14    0.58
  -4  -1  12    2.50    0.69
  -4   1  12    2.58    0.79
  -4  -1  12    2.39    0.71
  -4  -1  11   21.03    1.97
  -4   1  11   20.10    1.96
  -4   1  11   20.00    1.90
  -4  -1  11   20.25    1.88
  -4   1  11   21.27    1.98
  -4   1  11   19.94    1.78
  -4   1  11   18.61    1.81
  -4  -1  11   18.99    1.83
  -4   1  11   19.62    1.77
  -4  -1  11   20.71    1.92
   4   1 -11   25.27    1.46
  -4  -1  11   22.01    1.98
  -4   1  11   20.66    1.84
  -4   1  11   18.55    1.85
  -4  -1  11   22.40    1.95
  -4  -1  11   18.02    1.83
  -4   1  11   20.37    1.88
  -4  -1  11   21.27    1.95
  -4  -1  11   19.88    1.68
  -4  -1  11   22.50    1.88
  -4   1  11   21.56    1.89
  -4  -1  11   19.55    1.83
  -4   1  10    4.97    0.96
  -4  -1  10    3.80    0.83
  -4   1  10    3.11    0.69
  -4  -1  10    5.72    0.99
  -4  -1  10    4.32    0.79
  -4   1  10    4.61    0.91
  -4  -1  10    3.43    0.82
  -4   1  10    4.89    0.93
  -4  -1  10    4.27    0.91
  -4   1  10    5.69    0.94
   4   1 -10    3.54    0.56
  -4   1  10    5.57    1.01
  -4  -1  10    3.14    0.70
  -4  -1  10    4.26    0.83
  -4  -1  10    5.28    0.96
  -4   1  10    3.35    0.78
  -4   1  10    5.55    0.98
  -4  -1  10    4.48    0.87
  -4  -1  10    4.57    0.81
  -4   1  10    3.80    0.80
  -4  -1  10    3.84    0.84
  -4   1   9  212.99    6.56
  -4   1   9  214.62    6.19
  -4  -1   9  210.93    6.41
  -4   1   9  205.02    6.17
  -4  -1   9  199.15    6.18
  -4  -1   9  206.92    6.30
  -4  -1   9  210.14    6.39
  -4   1   9  197.22    6.24
  -4  -1   9  208.46    6.28
  -4  -1   9  211.07    6.21
  -4   1   9  210.62    6.31
   4   1  -9  204.06    5.27
  -4  -1   8   80.18    3.28
  -4   1   8   77.94    3.30
   4   1  -8   73.88    2.70
  -4  -1   8   76.77    3.23
  -4   1   8   78.92    3.32
  -4   1   7 1327.47   24.49
  -4  -1   7 1337.41   24.39
  -4   1   7 1308.94   24.39
  -4  -1   7 1297.73   24.29
   4   1  -7 1280.56   23.51
  -4  -1   6    4.45    0.70
  -4   1   6    7.16    0.84
  -4   1   6    6.69    0.82
  -4  -1   6    5.23    0.73
   4   1  -6    5.36    0.66
  -4   1   5  272.59    6.23
  -4  -1   5  263.39    6.13
   4   1  -5  245.78    5.75
  -4   1   5  232.50    6.03
  -4  -1   5  230.06    6.03
  -4  -1   4   48.05    1.99
  -4   1   4   46.51    2.00
  -4  -1   4   45.17    1.96
   4   1  -4   41.93    1.81
  -4  -1   3    1.91    0.41
   4   1  -3    1.90    0.39
  -4  -1   2   23.46    1.32
   4  -1  -2   25.39    1.27
   4   1  -2   21.90    1.21
  -4  -1   1  104.85    3.13
   4  -1  -1  106.82    2.95
   4   1  -1  104.49    2.97
   4  -1   0    0.53    0.18
  -4  -1   0    0.94    0.34
   4  -1   1    4.83    0.62
   4   1   1    6.25    0.68
  -4  -1  -1    5.30    0.63
   4  -1   1    6.28    0.60
   4   1   1    6.35    0.62
   4   1   2   31.63    1.59
   4  -1   2   28.35    1.52
   4  -1   2   29.89    1.33
  -4  -1  -2   30.26    1.58
   4   1   2   28.58    1.35
   4   1   3  114.50    3.51
   4  -1   3  108.52    3.46
   4  -1   3  115.93    3.04
  -4  -1  -3  108.50    3.45
   4   1   3  111.61    3.11
   4   1   4  693.09   13.50
   4  -1   4  661.69   13.44
  -4  -1  -4  660.95   13.33
   4   1   4  676.76   12.68
  -4  -1  -5   93.04    3.28
   4  -1   5   93.37    3.43
   4   1   5   90.25    3.36
   4   1   5   87.68    3.50
   4  -1   5   92.08    3.56
   4   1   6  195.74    5.83
   4   1   6  204.91    5.80
   4  -1   6  200.19    5.80
   4   1   6  197.32    6.05
  -4  -1  -6  215.43    5.62
  -4  -1  -7    0.42    0.40
   4   1   7    0.26    0.39
   4  -1   7    4.63    0.84
   4   1   7    0.11    0.38
   4  -1   7    4.70    0.88
   4  -1   7    0.20    0.37
   4   1   7    0.45    0.40
   4   1   7    0.33    0.45
   4  -1   7    0.64    0.44
   4  -1   7    0.83    0.35
   4  -1   7    0.56    0.55
   4   1   7   -0.06    0.39
  -4  -1  -8    3.47    0.67
   4   1   8    3.35    0.81
   4  -1   8    6.43    1.09
   4  -1   8    5.58    1.04
   4   1   8    4.55    0.93
   4  -1   8    4.03    0.76
   4   1   8    2.49    0.62
   4   1   8    5.34    0.99
   4  -1   8    3.28    0.68
   4  -1   8    5.94    0.91
   4   1   8    4.61    0.96
   4  -1   8    5.45    1.01
   4   1   9    6.14    1.10
   4  -1   9    6.01    1.11
  -4  -1  -9    6.14    0.86
   4  -1   9    6.08    1.09
   4   1   9    4.47    0.89
   4   1   9    5.47    1.08
   4  -1   9    6.37    1.00
   4   1   9    5.74    0.92
   4  -1   9    5.17    0.90
   4   1   9    5.89    1.12
   4  -1   9    6.49    0.99
   4   1   9    4.47    1.01
   4  -1   9    4.40    0.97
   4   1  10    7.71    1.28
   4  -1  10    5.47    1.10
   4  -1  10    6.02    1.18
   4   1  10    8.42    1.34
   4   1  10   12.94    1.69
   4  -1  10    9.08    1.24
   4   1  10    8.55    1.14
   4   1  10    9.04    1.40
   4  -1  10    7.84    1.15
   4  -1  10    7.70    1.08
   4   1  10    7.16    1.21
   4  -1  10    8.63    1.34
   4   1  11    8.09    1.41
   4  -1  11    6.70    1.22
   4  -1  11    6.39    1.20
   4   1  11    7.65    1.36
   4   1  11    6.26    1.27
   4  -1  11    7.41    1.15
   4   1  11    7.89    1.15
   4  -1  11    5.72    1.05
   4  -1  11    6.28    1.07
   4   1  11    8.72    1.45
   4   1  11    6.71    1.26
   4  -1  11    5.43    1.14
   4   1  12   26.92    2.52
   4  -1  12   24.70    2.39
   4   1  12   27.25    2.45
   4  -1  12   23.44    2.27
   4   1  12   27.33    2.44
   4   1  12   26.71    2.07
   4  -1  12   23.48    1.99
   4  -1  12   22.74    1.97
   4   1  12   27.39    2.43
   4  -1  12   25.46    2.12
   4  -1  12   23.87    2.24
   4   1  12   26.54    2.35
   4   1  13  322.02   10.33
   4  -1  13  336.46   10.34
   4   1  13  373.94   10.19
   4   1  13  341.34    9.05
   4  -1  13  336.05    9.09
   4  -1  13  348.48    9.20
   4   1  13  347.51   10.12
   4   1  13  342.00   10.09
   4  -1  13  351.57   10.14
   4  -1  13  366.24    9.56
   4   1  13  361.62    9.92
   4  -1  13  351.78    9.77
   4   1  14  137.56    5.41
   4  -1  14  135.92    4.85
   4   1  14  139.72    5.59
   4   1  14  137.64    4.83
   4  -1  14  148.34    5.25
   4  -1  14  147.35    5.44
   4   1  14  141.70    5.39
   4  -1  14  145.39    5.67
   4   1  14  137.55    5.58
   4   1  15   11.34    1.34
   4   1  15   10.26    1.36
   4  -1  15   12.33    1.45
   4   1  15   11.16    1.40
   4   1  15    9.63    1.26
   4  -1  15   11.23    1.31
   4   1  16   10.48    1.21
   4   1  16   10.11    1.10
   4   1  16    9.55    1.17
   4  -1  16   10.01    1.18
   4   1  17   31.76    1.80
   4   1  17   30.82    1.79
   4  -1  17   29.51    1.74
  -4   2  20    0.87    0.34
  -4  -2  20    1.29    0.31
  -4   2  20    1.38    0.35
  -4  -2  20    1.02    0.36
  -4   2  19    0.45    0.37
  -4  -2  19    0.81    0.31
  -4  -2  19    1.05    0.37
  -4  -2  19    1.03    0.45
  -4   2  19    0.39    0.40
  -4  -2  18   15.50    1.58
  -4   2  18   13.75    1.47
  -4  -2  18   15.35    1.37
  -4   2  18   15.19    1.34
  -4   2  18   14.92    1.51
  -4  -2  18   14.48    1.33
  -4  -2  18   14.96    1.30
  -4   2  18   14.65    1.25
  -4   2  17  159.87    5.87
  -4   2  17  149.89    5.31
  -4  -2  17  167.50    6.10
  -4   2  17  161.78    5.80
  -4  -2  17  167.30    5.55
  -4   2  17  158.81    5.34
  -4   2  17  157.26    5.06
  -4   2  17  152.41    5.71
  -4  -2  17  167.73    5.48
  -4  -2  17  164.11    5.36
  -4   2  17  157.75    5.14
  -4   2  16   82.18    4.26
  -4   2  16   84.96    4.21
  -4   2  16   76.79    3.84
  -4  -2  16   82.02    4.30
  -4  -2  16   78.59    3.83
  -4   2  16   82.03    3.83
  -4   2  16   82.99    3.73
  -4   2  16   77.34    4.05
  -4   2  16   77.44    4.04
  -4  -2  16   76.22    3.73
  -4  -2  16   82.52    3.81
  -4   2  16   79.92    3.65
  -4   2  15  138.55    5.74
  -4  -2  15  140.44    5.66
  -4   2  15  137.01    5.93
  -4   2  15  145.55    5.85
  -4   2  15  140.09    5.54
  -4  -2  15  149.02    6.12
  -4   2  15  146.78    5.19
  -4  -2  15  141.05    5.54
  -4   2  15  137.38    5.38
  -4   2  15  141.13    5.83
  -4   2  15  142.58    5.34
  -4   2  15  133.21    5.64
  -4  -2  15  154.49    5.65
  -4  -2  15  141.89    5.42
  -4   2  15  148.76    5.40
  -4   2  14  116.96    5.23
  -4  -2  14  120.08    5.19
  -4   2  14  118.53    5.52
  -4   2  14  122.96    5.14
  -4   2  14  123.51    4.85
  -4  -2  14  120.16    5.48
  -4   2  14  112.52    5.11
  -4   2  14  121.42    5.04
  -4  -2  14  126.74    5.22
  -4   2  14  121.99    5.41
  -4   2  14  126.57    5.02
  -4   2  14  120.13    5.28
  -4  -2  14  118.90    4.95
  -4  -2  14  122.68    5.04
  -4   2  14  123.93    4.94
  -4   2  13   89.50    4.40
  -4  -2  13   90.90    4.30
  -4   2  13   89.27    4.66
  -4   2  13   92.74    4.30
  -4   2  13   87.00    3.95
  -4  -2  13   92.50    4.29
  -4   2  13   87.43    4.12
  -4   2  13   83.28    4.33
  -4   2  13   65.94    3.84
  -4  -2  13   83.32    4.04
  -4   2  13   86.46    4.00
  -4  -2  13   83.65    4.04
  -4   2  12   16.88    1.68
  -4  -2  12   20.84    1.94
  -4  -2  12   21.27    1.98
  -4   2  12   20.16    2.01
  -4   2  12   17.27    1.84
  -4  -2  12   19.92    1.92
   4  -2 -12   17.43    1.54
  -4   2  12   17.38    1.84
  -4   2  12   21.51    2.01
  -4  -2  12   20.11    2.08
  -4   2  12   21.75    1.90
  -4  -2  12   19.30    1.91
  -4   2  12   17.69    1.76
  -4   2  12   19.42    2.01
  -4   2  12   20.74    2.00
  -4  -2  12   20.68    1.90
   4   2 -12   21.15    1.63
  -4   2  12   18.25    2.06
  -4   2  11    2.88    0.80
  -4  -2  11    2.10    0.69
  -4   2  11    2.17    0.72
  -4  -2  11    2.88    0.78
  -4  -2  11    2.92    0.80
  -4   2  11    2.92    0.82
   4  -2 -11    1.59    0.54
  -4  -2  11    2.59    0.77
  -4   2  11    2.44    0.75
  -4   2  11    2.40    0.61
  -4   2  11    1.68    0.61
  -4  -2  11    1.57    0.64
  -4   2  11    1.91    0.65
   4   2 -11    1.70    0.52
  -4   2  11    2.94    0.78
  -4   2  11    2.07    0.77
  -4  -2  11    2.00    0.61
  -4   2  11    2.58    0.79
  -4  -2  10   14.32    1.49
  -4   2  10   12.74    1.41
  -4   2  10   11.72    1.42
  -4   2  10   15.05    1.53
  -4  -2  10   16.15    1.60
  -4  -2  10   13.67    1.43
   4  -2 -10   13.15    1.31
  -4   2  10   12.60    1.46
  -4   2  10   14.12    1.52
  -4  -2  10   13.26    1.54
  -4  -2  10   13.77    1.47
  -4   2  10   14.85    1.48
  -4   2  10   14.63    1.55
  -4   2  10   11.69    1.41
  -4   2  10   14.13    1.36
  -4  -2  10   14.19    1.46
   4   2 -10   14.71    1.38
  -4   2  10   14.51    1.74
  -4   2   9  182.47    5.73
  -4  -2   9  178.22    5.76
  -4   2   9  180.22    5.93
  -4  -2   9  191.84    5.91
  -4  -2   9  191.63    5.79
  -4   2   9  189.49    5.91
   4  -2  -9  181.18    5.49
  -4   2   9  192.95    6.04
  -4  -2   9  191.89    6.22
  -4  -2   9  177.68    5.73
  -4   2   9  190.29    5.83
  -4   2   9  179.96    5.81
  -4   2   9  183.67    6.01
  -4   2   9  186.20    5.64
  -4  -2   9  196.61    5.95
   4   2  -9  195.91    5.63
  -4   2   9  180.67    6.39
  -4  -2   8   45.01    2.45
  -4   2   8   44.43    2.51
  -4   2   8   49.99    2.65
  -4  -2   8   52.24    2.77
  -4   2   8   44.98    2.44
  -4  -2   8   46.07    2.40
   4  -2  -8   44.88    2.33
  -4   2   8   45.75    2.43
  -4  -2   8   47.74    2.70
   4   2  -8   47.42    2.41
  -4   2   8   45.74    2.82
  -4   2   7   15.19    1.34
  -4  -2   7   11.27    1.12
  -4   2   7   15.13    1.30
  -4  -2   7   10.10    1.08
   4  -2  -7   12.53    1.16
  -4  -2   7   12.16    1.31
  -4   2   7   13.16    1.44
   4   2  -7   12.54    1.17
  -4  -2   6  111.24    3.60
   4  -2  -6  107.38    3.65
  -4   2   6  108.62    3.71
  -4  -2   6  108.28    3.60
   4   2  -6  109.71    3.71
  -4  -2   6  104.39    3.52
  -4   2   6  105.95    3.64
  -4  -2   5 1004.00   18.38
   4  -2  -5  987.87   18.47
  -4   2   5  969.25   18.31
  -4  -2   5  979.08   18.17
  -4   2   5  960.62   18.25
  -4  -2   5  970.71   18.17
  -4  -2   4  280.41    6.57
   4  -2  -4  285.01    6.63
  -4   2   4  248.25    6.19
  -4  -2   4  262.02    6.17
  -4   2   4  257.51    6.26
  -4  -2   4  256.32    6.14
   4   2  -4  278.02    6.59
   4   2  -3  193.18    5.04
  -4  -2   3  181.60    5.03
   4  -2  -3  181.31    4.95
   4   2  -2   87.17    3.01
  -4  -2   2   88.57    3.14
   4  -2  -2   90.31    3.11
   4  -2  -1   43.74    1.81
   4   2  -1   46.51    1.82
  -4  -2   1   41.96    2.05
   4  -2  -1   42.52    2.02
   4   2  -1   40.85    1.92
   4   2   0  663.80   12.39
   4  -2   0  646.66   12.44
   4   2   0  639.54   12.69
   4  -2   0  633.76   12.88
  -4  -2   0  667.67   13.20
   4  -2   1  411.20    8.72
   4   2   1  432.10    8.72
   4   2   1  427.46    8.90
   4  -2   1  434.82    9.20
  -4  -2  -1  424.70    9.48
   4   2   2    1.56    0.37
   4  -2   2    1.70    0.38
   4   2   2    1.75    0.39
   4  -2   2    1.62    0.42
  -4  -2  -2    1.12    0.40
   4   2   3   80.57    2.82
   4  -2   3   77.84    2.84
   4   2   3   74.28    2.90
   4   2   3   80.70    2.67
   4  -2   3   87.23    3.03
  -4  -2  -3   80.94    3.26
   4   2   4   47.37    2.17
   4  -2   4   42.87    2.13
   4  -2   4   45.91    2.28
   4   2   4   47.40    2.36
   4   2   4   47.92    1.90
  -4  -2  -4   43.73    2.41
   4   2   5   39.14    2.06
   4  -2   5   39.77    2.13
   4   2   5   37.05    2.19
   4  -2   5   37.55    2.16
   4   2   5   38.24    1.64
   4   2   5   36.39    2.26
  -4  -2  -5   37.79    2.30
  -4  -2  -6    8.39    1.12
   4   2   6    9.16    1.14
   4   2   6    8.70    1.18
   4  -2   6    6.78    1.03
   4  -2   6    7.78    1.04
   4   2   6    8.84    1.13
   4   2   6    6.95    0.98
   4  -2   6    9.19    1.14
   4  -2   6    8.00    0.93
  -4  -2  -7   53.25    2.94
   4   2   7   53.33    2.90
   4   2   7   50.37    2.88
   4  -2   7   55.42    2.98
   4   2   7   52.79    2.94
   4  -2   7   50.39    2.86
   4   2   7   50.24    3.09
   4  -2   7   54.78    2.46
   4  -2   7   51.36    2.85
   4   2   7   53.90    2.94
   4  -2   8    8.43    1.20
   4   2   8    7.81    1.18
   4   2   8    6.05    1.02
  -4  -2  -8    7.91    1.18
   4  -2   8    5.57    1.00
   4   2   8    6.47    1.09
   4   2   8    7.92    1.18
   4  -2   8    5.85    1.00
   4   2   8    7.69    1.22
   4  -2   8    7.39    0.99
   4   2   8    6.70    1.23
   4  -2   9  220.61    6.94
   4   2   9  221.92    7.07
   4   2   9  222.83    6.78
  -4  -2  -9  226.11    7.06
   4   2   9  217.57    7.13
   4  -2   9  216.67    7.07
   4   2   9  216.58    7.26
   4  -2   9  220.21    7.21
   4   2   9  236.72    7.20
   4   2   9  222.47    7.54
   4  -2   9  229.96    6.69
   4   2   9  221.01    7.67
   4  -2  10   13.64    1.56
   4   2  10   13.46    1.59
   4  -2  10   14.47    1.70
   4   2  10   11.12    1.53
  -4  -2 -10   15.38    1.64
   4   2  10   14.79    1.52
   4   2  10   13.30    1.66
   4  -2  10   13.89    1.61
   4  -2  10   13.64    1.57
   4   2  10   12.34    1.47
   4   2  10    8.08    1.45
   4  -2  10   11.03    1.33
   4   2  10   11.79    1.67
   4  -2  11  342.76    9.38
   4   2  11  339.46    9.47
   4   2  11  328.71    9.91
   4  -2  11  333.35    9.81
   4   2  11  347.38    8.95
   4   2  11  357.27    8.95
   4   2  11  349.71    9.82
   4  -2  11  352.14    9.74
   4   2  11  343.50   10.10
   4   2  11  354.77    9.54
   4  -2  11  356.47    9.43
   4  -2  11  341.73    9.09
   4   2  11  346.23   10.38
   4   2  12   63.19    3.36
   4  -2  12   57.80    3.19
   4   2  12   58.40    3.62
   4  -2  12   54.32    3.41
   4   2  12   60.67    2.97
   4   2  12   57.44    2.82
   4   2  12   59.42    3.28
   4  -2  12   60.98    3.20
   4   2  12   58.15    3.60
   4  -2  12   61.83    3.44
   4   2  12   56.72    3.37
   4  -2  12   61.17    3.14
   4   2  12   63.04    3.81
   4   2  13  112.23    5.01
   4   2  13  102.77    4.28
   4  -2  13  109.61    4.23
   4   2  13  105.59    4.82
   4   2  13  108.89    4.62
   4  -2  13  106.55    4.53
   4  -2  13  111.14    4.27
   4   2  13  102.10    4.29
   4  -2  13  108.63    4.33
   4   2  14   11.38    1.47
   4   2  14   11.31    1.26
   4   2  14   12.43    1.54
   4  -2  14   12.36    1.20
   4  -2  14   10.69    1.30
   4   2  14   11.19    1.34
   4  -2  14   11.74    1.22
   4   2  14   12.44    1.32
   4  -2  14   10.56    1.21
   4   2  15   77.89    3.58
   4   2  15   80.10    3.20
   4   2  15   82.10    3.68
   4   2  15   78.37    3.30
   4  -2  15   83.31    3.35
   4   2  16    0.04    0.34
   4   2  16    0.51    0.40
   4   2  16    0.07    0.32
   4   2  17   11.73    0.97
   4   2  17   12.68    0.90
  -4  -3  19    1.90    0.36
  -4   3  19    2.09    0.40
  -4  -3  18   82.35    2.97
  -4   3  18   80.25    3.07
  -4  -3  18   86.78    3.20
  -4   3  18   83.52    3.21
  -4  -3  17    0.30    0.33
  -4   3  17    0.62    0.42
  -4  -3  17    0.57    0.41
  -4   3  17    0.02    0.36
  -4   3  17   -0.12    0.54
  -4  -3  16    5.00    0.88
  -4   3  16    4.66    0.88
  -4   3  16    5.15    0.84
  -4   3  16    5.45    1.05
  -4  -3  16    5.63    1.02
  -4   3  16    4.13    0.82
  -4   3  15   -0.19    0.37
  -4   3  15    0.51    0.54
  -4   3  15    1.00    0.57
  -4   3  15    0.45    0.56
  -4  -3  15    0.50    0.53
  -4  -3  15    0.10    0.42
  -4   3  15    0.28    0.58
  -4   3  14   17.26    1.81
  -4   3  14   15.56    1.77
  -4  -3  14   16.53    1.84
  -4   3  14   15.21    1.72
  -4  -3  14   13.69    1.61
  -4   3  14   16.99    1.99
   4  -3 -13   53.00    3.46
  -4   3  13   56.59    3.38
  -4   3  13   58.92    3.43
  -4  -3  13   52.97    3.38
  -4   3  13   57.88    3.39
  -4   3  13   60.43    3.34
  -4  -3  13   56.18    3.30
  -4   3  13   59.19    3.78
  -4  -3  12    3.38    0.83
  -4   3  12    4.50    1.07
  -4   3  12    3.72    0.89
   4   3 -12    3.98    0.91
  -4   3  12    3.99    0.84
  -4   3  12    6.25    1.11
  -4  -3  12    5.11    1.03
  -4   3  12    2.61    0.98
   4  -3 -11  414.35   10.01
  -4   3  11  435.82   10.57
  -4   3  11  427.98   10.69
  -4   3  11  369.80   10.42
  -4  -3  11  417.56   11.01
  -4   3  11  397.48    9.92
  -4  -3  11  419.71   10.80
   4   3 -11  406.85   10.32
  -4   3  11  368.99   11.16
   4  -3 -10   32.22    2.22
  -4   3  10   34.62    2.39
  -4   3  10   33.77    2.48
  -4  -3  10   36.21    2.58
  -4   3  10   31.87    2.23
  -4  -3  10   32.40    2.43
   4   3 -10   33.10    2.35
  -4   3  10   34.99    2.82
   4  -3  -9   24.94    1.93
  -4   3   9   24.06    1.91
  -4   3   9   22.29    1.84
  -4  -3   9   22.42    1.98
  -4   3   9   21.89    2.14
   4   3  -9   21.91    1.89
  -4   3   9   24.78    2.05
  -4  -3   9   25.28    2.09
   4  -3  -8   27.91    2.03
  -4   3   8   22.23    1.86
   4   3  -8   19.35    1.77
  -4   3   8   22.49    2.10
   4  -3  -8   25.98    1.92
  -4  -3   8   26.22    2.07
   4  -3  -7  116.12    4.34
  -4   3   7  109.41    4.38
   4   3  -7  113.60    4.40
  -4   3   7  107.43    4.68
  -4   3   7  107.36    4.23
  -4   3   6   22.97    1.72
  -4  -3   6   26.38    1.74
   4   3  -6   25.29    2.03
   4  -3  -6   28.25    1.99
  -4   3   6   24.37    1.92
   4   3  -6   22.62    1.82
  -4   3   6   23.02    1.98
  -4   3   6   23.53    1.79
  -4  -3   5   44.93    2.38
   4   3  -5   46.41    2.74
   4  -3  -5   42.14    2.45
   4   3  -5   49.12    2.65
  -4   3   5   43.66    2.67
  -4   3   5   47.01    2.70
   4  -3  -4  487.95   11.30
   4   3  -4  478.81   11.71
  -4  -3   4  500.69   11.06
   4   3  -4  527.76   11.47
  -4   3   4  489.47   11.60
   4  -3  -3   35.68    2.18
   4   3  -3   30.42    2.16
  -4  -3   3   32.87    2.04
   4   3  -3   35.40    2.14
  -4   3   3   34.90    2.29
   4  -3  -2   24.03    1.79
   4   3  -2   27.05    2.05
  -4  -3   2   29.41    1.91
   4   3  -2   28.20    1.86
  -4   3   2   26.52    1.96
   4  -3  -1  228.01    6.45
  -4  -3   1  241.61    6.56
   4   3  -1  227.92    6.82
   4   3  -1  235.73    6.29
  -4   3   1  213.82    6.54
  -4  -3   0  141.95    4.81
   4  -3   0  140.28    4.73
   4   3   0  133.62    4.97
  -4   3   0  133.75    4.77
   4   3   0  143.34    4.49
   4   3   1    8.75    0.98
   4   3   1    8.67    1.22
  -4  -3  -1    7.54    1.06
   4  -3   1    7.37    0.99
  -4   3  -1    8.54    1.11
   4   3   2  135.14    4.24
  -4   3  -2  137.26    4.75
   4  -3   2  142.69    4.81
  -4  -3  -2  144.57    5.08
   4   3   2  138.62    5.12
  -4  -3  -3    1.41    0.58
   4   3   3    0.87    0.38
   4   3   3    1.24    0.49
  -4   3  -3    0.56    0.51
   4  -3   3    1.24    0.59
   4   3   3    1.11    0.56
   4   3   4   30.21    2.28
  -4  -3  -4   27.42    2.16
   4   3   4   31.96    2.36
   4  -3   4   31.77    2.25
   4   3   4   29.38    2.02
   4   3   5   36.15    2.54
  -4  -3  -5   34.88    2.59
   4   3   5   37.26    2.62
   4  -3   5   40.04    2.51
   4   3   6  428.02   11.04
  -4  -3  -6  419.25   11.10
   4  -3   6  410.56   10.31
   4   3   6  427.70   11.26
   4   3   6  425.90   10.96
  -4  -3  -7  969.90   20.96
   4   3   7  966.43   20.65
   4  -3   7 1012.24   19.84
   4   3   7  975.02   21.19
   4   3   7  956.59   20.71
   4   3   8    0.24    0.46
  -4  -3  -8    0.08    0.54
   4   3   8    0.40    0.47
   4   3   8    0.65    0.73
   4   3   9  565.56   13.59
   4   3   9  554.06   13.80
   4   3   9  546.89   14.06
  -4  -3  -9  547.71   13.77
   4   3   9  559.81   13.35
   4   3  10   73.81    3.83
   4  -3  10   81.32    3.87
   4   3  10   74.88    4.02
  -4  -3 -10   71.08    3.96
   4   3  10   78.76    3.77
   4   3  10   74.35    4.17
   4   3  11   24.76    1.96
   4   3  11   24.24    2.07
   4  -3  11   25.11    1.99
   4   3  11   24.00    2.18
   4   3  11   24.13    1.90
   4  -3  11   24.98    1.77
   4   3  11   24.21    2.31
   4   3  12    7.09    1.02
   4   3  12    6.80    0.96
   4   3  12    6.38    1.08
   4  -3  12    7.44    0.92
   4   3  12    6.70    1.24
   4  -3  12    6.73    1.00
   4   3  12    8.70    1.21
   4   3  13    4.04    0.67
   4   3  13    4.16    0.89
   4   3  13    3.22    0.88
   4  -3  13    3.38    0.63
   4   3  13    4.53    0.86
   4   3  14   37.12    2.38
   4   3  14   39.44    2.17
   4   3  14   36.18    2.25
   4   3  15    0.61    0.37
   4   3  15    0.77    0.36
   4   3  15    0.43    0.30
   4   3  16   12.65    0.97
  -4   4  17    3.52    0.55
  -4  -4  17    3.83    0.53
  -4   4  16    0.09    0.29
  -4   4  16    0.35    0.33
  -4   4  16    0.31    0.32
  -4  -4  16   -0.20    0.31
  -4   4  15   15.00    1.24
  -4   4  15   12.72    1.17
  -4   4  15   13.68    1.36
  -4   4  15   15.71    1.42
  -4  -4  15   15.60    1.41
  -4   4  14   18.27    1.54
  -4   4  14   18.28    1.51
  -4   4  14   16.81    1.60
  -4   4  14   18.11    1.66
  -4  -4  14   17.44    1.46
  -4  -4  14   17.81    1.63
  -4   4  13   73.33    3.30
  -4   4  13   77.41    3.70
  -4   4  13   80.51    3.76
  -4  -4  13   70.15    3.24
  -4  -4  13   74.37    3.61
  -4   4  12   14.89    1.47
  -4  -4  12   14.65    1.64
  -4   4  12   12.58    1.55
  -4  -4  12   15.34    1.49
  -4   4  12   13.69    1.57
  -4   4  11   17.40    1.76
  -4   4  11   15.92    1.75
   4   4 -11   14.60    1.66
  -4   4  11   15.81    1.53
   4   4 -11   14.79    1.57
  -4   4  11   13.93    1.41
  -4  -4  11   16.50    1.77
   4  -4 -11   14.55    1.74
   4  -4 -10   13.94    1.69
   4   4 -10   15.18    1.57
   4   4 -10   13.41    1.58
  -4  -4  10   13.32    1.68
  -4   4  10   14.17    1.51
   4   4 -10   15.50    1.74
  -4   4  10   14.16    1.61
   4   4  -9   53.37    3.02
   4  -4  -9   47.20    2.84
   4  -4  -9   48.36    3.15
  -4   4   9   50.93    3.01
   4   4  -9   48.88    3.16
  -4   4   9   49.49    2.94
  -4  -4   9   47.25    3.08
   4   4  -9   48.59    3.10
   4   4  -8    0.35    0.49
  -4   4   8    0.03    0.48
   4  -4  -8   -0.10    0.54
   4  -4  -8    0.57    0.47
   4   4  -8    0.17    0.45
  -4   4   8    0.25    0.37
   4  -4  -7   29.38    2.27
   4  -4  -7   27.78    2.27
   4   4  -7   31.61    2.37
  -4   4   7   29.54    2.16
  -4   4   7   29.65    2.33
   4  -4  -7   35.11    2.49
   4   4  -7   30.54    2.41
   4  -4  -6    5.52    0.99
   4  -4  -6    6.28    1.08
   4   4  -6    9.13    1.30
  -4   4   6    4.24    0.91
   4  -4  -6    6.64    1.11
   4   4  -6    8.35    1.20
  -4   4   6    7.71    1.09
   4  -4  -5  458.28   11.10
  -4  -4   5  445.04   10.63
   4  -4  -5  444.15   11.37
   4   4  -5  459.13   11.62
   4   4  -5  489.07   11.72
   4  -4  -5  446.87   11.62
  -4   4   5  449.79   11.67
   4  -4  -4   73.64    3.75
   4  -4  -4   80.85    3.54
  -4  -4   4   75.17    3.46
   4   4  -4   78.01    3.92
   4   4  -4   77.64    3.78
   4  -4  -4   74.79    3.92
  -4   4   4   79.33    4.00
   4  -4  -3   80.03    3.92
  -4  -4   3   80.91    3.70
   4   4  -3   86.84    4.15
   4  -4  -3   78.27    4.08
  -4   4   3   79.75    4.05
   4  -4  -2 1560.89   30.30
  -4  -4   2 1560.20   29.92
   4   4  -2 1556.35   30.60
   4   4  -2 1653.02   30.08
   4  -4  -2 1546.56   30.87
  -4   4   2 1515.58   30.48
   4  -4  -1  101.45    4.44
  -4  -4   1  101.49    4.32
   4   4  -1   98.02    4.53
   4   4  -1   95.59    4.57
  -4   4   1   96.82    4.45
   4   4  -1  103.05    4.18
   4  -4  -1  101.61    4.74
  -4  -4   0   11.61    1.47
   4   4   0   13.12    1.57
   4   4   0   13.95    1.69
  -4   4   0   11.76    1.53
   4   4   0   13.77    1.42
   4  -4   0   13.40    1.68
  -4  -4  -1  176.19    6.26
   4   4   1  179.15    6.45
   4   4   1  182.87    6.45
  -4   4  -1  175.55    6.18
   4  -4   1  184.93    6.65
   4   4   1  179.03    5.62
   4   4   2   28.28    2.37
  -4  -4  -2   28.76    2.38
  -4   4  -2   29.71    2.26
   4   4   2   31.39    2.40
   4  -4   2   28.77    2.41
   4   4   2   27.13    1.90
   4   4   3   68.85    3.82
  -4  -4  -3   70.89    3.87
   4  -4   3   74.12    3.95
  -4   4  -3   71.48    3.49
   4   4   3   73.39    3.68
   4   4   4   50.15    3.27
  -4  -4  -4   51.31    3.33
   4  -4   4   47.74    3.10
  -4   4  -4   51.28    2.81
   4   4   4   46.10    2.82
   4   4   5  112.88    5.04
  -4  -4  -5  117.68    5.28
   4   4   5  109.67    4.39
   4   4   5  122.33    4.89
   4  -4   5  113.85    4.92
  -4  -4  -6   82.09    4.38
   4   4   6   80.98    4.21
   4   4   6   85.70    4.11
   4  -4   6   85.50    4.11
   4   4   6   86.67    3.85
  -4  -4  -7   84.71    4.46
   4   4   7   92.05    4.43
   4   4   7   89.28    4.27
   4   4   7   94.48    4.07
  -4  -4  -8 1091.71   23.70
   4   4   8 1096.85   23.13
   4   4   8 1111.54   23.30
   4   4   9   -0.25    0.51
   4   4   9    0.66    0.51
   4   4   9    0.44    0.60
   4   4   9    0.07    0.44
   4   4  10   23.75    1.97
   4  -4  10   26.57    1.97
   4   4  10   20.91    1.74
   4   4  10   24.08    1.92
   4   4  10   22.30    2.01
   4   4  11   91.11    3.77
   4   4  11   84.63    3.50
   4  -4  11   90.53    3.51
   4   4  11   83.37    3.46
   4   4  11   88.19    3.59
   4   4  11   89.18    3.92
   4   4  12   38.88    2.20
   4  -4  12   39.05    1.95
   4   4  12   33.76    1.93
   4   4  12   36.32    1.96
   4   4  12   37.73    2.29
   4   4  12   38.19    2.02
   4   4  13   15.35    1.31
   4   4  13   16.46    1.28
   4   4  13   14.29    1.05
   4   4  14    3.93    0.60
   4   4  14    5.94    0.67
  -4   5  14    6.26    0.73
  -4   5  14    5.37    0.65
  -4  -5  14    5.43    0.66
  -4   5  13    1.00    0.33
  -4  -5  13    0.77    0.35
  -4   5  13    1.13    0.40
  -4   5  13    1.15    0.41
  -4  -5  12    6.09    0.89
  -4   5  12    6.85    0.94
  -4   5  12    7.19    0.89
  -4  -5  11  190.85    5.83
   4   5 -11  180.49    5.10
  -4   5  11  186.72    5.76
  -4   5  11  193.20    5.52
   4   5 -10    9.63    1.13
  -4   5  10    7.53    0.98
  -4  -5  10    8.64    1.17
  -4   5  10    8.50    1.14
  -4   5  10    7.38    0.96
  -4  -5   9    6.39    1.10
  -4   5   9    6.38    0.97
   4   5  -9    7.53    1.10
  -4   5   9    6.61    1.03
  -4   5   9    6.83    0.96
  -4  -5   8    2.95    0.83
  -4   5   8    1.50    0.52
   4   5  -8    2.30    0.72
  -4   5   8    3.38    0.57
  -4   5   7    1.20    0.56
   4   5  -7    0.95    0.52
   4   5  -7    2.14    0.70
  -4   5   6    2.38    0.82
   4   5  -6    1.14    0.59
   4   5  -6    2.04    0.64
   4   5  -5    9.60    1.39
  -4   5   5    7.94    1.25
   4   5  -5    8.85    1.43
   4  -5  -5   11.46    1.59
   4   5  -5    7.78    1.13
   4   5  -4  207.90    6.77
   4  -5  -4  208.37    7.27
   4   5  -4  212.12    6.97
  -4   5   4  210.42    7.10
   4   5  -4  222.43    7.51
   4   5  -3   28.56    2.28
  -4   5   3   33.05    2.54
   4   5  -3   34.41    2.71
   4  -5  -3   27.43    2.43
   4   5  -3   29.54    2.28
   4   5  -2   17.12    1.79
  -4   5   2   20.09    2.01
   4   5  -2   18.60    2.00
   4  -5  -2   14.58    1.78
   4   5  -2   16.03    1.67
   4   5  -1   26.33    2.23
  -4  -5   1   23.41    2.06
  -4   5   1   25.38    2.21
   4   5  -1   30.40    2.52
  -4   5   1   24.50    1.86
   4  -5  -1   27.30    2.46
   4   5  -1   26.13    2.04
   4   5   0  129.59    5.35
  -4  -5   0  134.77    5.33
   4  -5   0  139.81    5.87
  -4   5   0  127.24    5.27
   4   5   0  149.12    5.80
   4   5   1   71.86    3.80
  -4  -5  -1   70.86    3.78
   4  -5   1   68.49    3.95
  -4   5  -1   68.55    3.59
   4   5   1   69.30    3.76
  -4  -5  -2  223.12    7.60
   4   5   2  244.22    7.75
   4  -5   2  250.86    8.14
  -4   5  -2  229.09    7.15
   4   5   2  242.74    7.58
   4   5   3    3.22    0.80
  -4   5  -3    3.00    0.69
   4   5   3    3.54    0.84
   4   5   4   -0.26    0.48
  -4   5  -4    0.21    0.40
   4   5   4   -0.02    0.40
   4   5   5    3.92    0.86
   4   5   5    2.64    0.62
   4   5   6   33.46    2.37
   4   5   7    1.16    0.46
   4   5   7    3.89    0.82
   4   5   8    2.77    0.66
   4   5   8    3.23    0.70
   4   5   9   10.60    1.11
   4   5   9   11.67    1.15
   4   5  10   30.62    1.78
   4  -5  10   32.20    1.65
   4   5  10   32.75    1.78
   4   5  10   32.19    1.77
   4   5  11    2.52    0.46
   4   5  11    2.39    0.45
  -4  -6  10   10.27    0.81
  -4   6   9   75.43    2.51
  -4  -6   9   76.92    2.68
  -4   6   8   13.43    1.01
  -4   6   8   13.85    1.09
  -4  -6   8   12.72    1.09
   4   6  -8   10.41    0.97
  -4   6   7    1.18    0.37
  -4  -6   7    1.19    0.46
   4   6  -7    0.53    0.34
  -4   6   7    1.02    0.39
  -4   6   6    9.03    0.85
  -4   6   6    8.84    1.02
   4   6  -6    7.22    0.98
  -4  -6   6    9.46    1.05
  -4  -6   5    0.08    0.32
  -4   6   5   -0.09    0.35
   4   6  -5    0.07    0.34
  -4   6   4   24.89    1.81
   4   6  -4   26.77    1.97
  -4   6   3   14.52    1.38
   4   6  -3   11.92    1.33
  -4   6   2    2.35    0.61
   4   6  -2    3.11    0.74
   4   6  -2    2.19    0.52
  -4   6   1    3.66    0.73
   4   6  -1    2.41    0.63
   4   6  -1    2.59    0.56
   4   6   0   11.39    1.29
  -4   6   0   12.36    1.23
   4   6   0   12.61    1.18
  -4   6  -1  206.02    5.71
   4   6   1  204.07    5.98
   4   6   1  206.66    5.74
  -4   6  -2    1.49    0.44
   4   6   2    1.53    0.45
   4   6   2    0.99    0.38
   4   6   3   36.71    1.92
  -4   6  -3   37.84    1.74
   4   6   3   38.63    2.05
   4   6   3   36.34    1.85
   4   6   4    5.68    0.77
   4   6   4    5.18    0.67
   4   6   5    9.14    0.89
  -4   6  -5    7.70    0.77
   4   6   5    9.35    0.83
   4   6   6   28.11    1.48
  -4   6  -6   27.21    1.40
   4   6   6   27.67    1.36
   4  -6   7    5.06    0.56
   4   6   7    3.98    0.51
   4   6   7    3.68    0.52
  -5   0  21   -0.11    0.23
  -5   0  20   95.47    3.47
  -5   0  20   90.88    3.28
  -5   0  20   89.17    3.21
  -5   0  19    0.97    0.56
  -5   0  19   -0.24    0.39
  -5   0  19   -0.44    0.49
  -5   0  19   -0.13    0.36
  -5   0  18  133.32    5.20
  -5   0  18  142.05    5.33
  -5   0  18  141.53    5.36
  -5   0  18  137.16    5.38
  -5   0  18  137.36    4.33
  -5   0  18  141.61    5.18
  -5   0  17    0.67    0.64
  -5   0  17    0.09    0.48
  -5   0  17    0.31    0.56
  -5   0  17    0.27    0.45
  -5   0  17    0.37    0.46
  -5   0  16   -0.37    0.58
  -5   0  16    2.13    0.75
  -5   0  16    0.58    0.57
  -5   0  16    0.37    0.55
  -5   0  16    0.57    0.49
  -5   0  16    0.66    0.60
  -5   0  16    0.88    0.48
  -5   0  16   -0.42    0.52
  -5   0  15    0.14    0.43
  -5   0  15   -0.43    0.59
  -5   0  15    0.11    0.58
  -5   0  15   -0.31    0.55
  -5   0  15    0.58    0.42
  -5   0  15    0.16    0.58
  -5   0  15   -0.20    0.36
  -5   0  15    0.19    0.52
  -5   0  15    0.24    0.58
  -5   0  14   39.44    2.97
  -5   0  14   44.20    3.20
  -5   0  14   41.81    3.07
  -5   0  14   45.18    3.20
  -5   0  14   48.31    3.15
  -5   0  14   52.07    3.49
  -5   0  14   43.30    2.56
  -5   0  14   49.05    3.43
  -5   0  14   48.39    3.39
  -5   0  13    0.56    0.40
  -5   0  13    0.06    0.43
  -5   0  13    0.33    0.51
  -5   0  13   -0.26    0.53
  -5   0  13    0.05    0.50
  -5   0  13    0.18    0.45
  -5   0  13    0.31    0.49
  -5   0  13    0.00    0.47
  -5   0  13   -0.21    0.53
  -5   0  13    0.05    0.58
  -5   0  12   62.41    3.53
  -5   0  12   64.02    3.63
  -5   0  12   64.64    3.61
  -5   0  12   56.78    3.39
  -5   0  12   67.03    3.57
  -5   0  12   57.38    3.49
  -5   0  12   62.53    3.61
  -5   0  12   58.87    2.85
  -5   0  12   67.05    3.27
  -5   0  12   53.63    3.38
  -5   0  12   62.90    3.68
  -5   0  11    0.76    0.43
  -5   0  11   -0.02    0.43
  -5   0  11    0.14    0.39
  -5   0  11    0.09    0.41
  -5   0  11    0.43    0.46
  -5   0  11   -0.11    0.49
  -5   0  11   -0.12    0.43
  -5   0  11    0.04    0.53
  -5   0  11    0.34    0.41
  -5   0  11    0.06    0.45
  -5   0  11    0.44    0.42
  -5   0  10   55.45    3.05
  -5   0  10   55.22    3.09
  -5   0  10   57.93    3.07
  -5   0  10   52.71    2.97
  -5   0  10   54.21    3.08
  -5   0  10   52.39    2.92
  -5   0  10   55.91    3.00
  -5   0  10   51.56    3.00
  -5   0  10   55.14    3.14
  -5   0  10   56.07    2.88
  -5   0  10   55.28    3.10
  -5   0   9    0.19    0.31
  -5   0   9    0.00    0.37
  -5   0   9    0.01    0.49
  -5   0   9    0.51    0.43
  -5   0   9    0.02    0.40
  -5   0   9    0.10    0.38
   5   0  -9   -0.02    0.19
  -5   0   9   -0.43    0.37
  -5   0   9    0.13    0.40
  -5   0   8   52.29    2.72
   5   0  -8   51.13    1.99
  -5   0   8   50.45    2.68
   5   0  -7   -0.08    0.22
  -5   0   7    0.23    0.30
  -5   0   7   -0.12    0.41
  -5   0   6  774.22   15.25
   5   0  -6  757.98   14.18
  -5   0   6  732.27   15.20
   5   0  -5    0.11    0.20
  -5   0   5    0.13    0.34
   5   0  -4  205.11    4.93
  -5   0   4  209.20    5.49
   5   0  -3   -0.10    0.24
   5   0  -2   -0.01    0.23
   5   0  -1    0.12    0.24
  -5   0   1    0.13    0.24
   5   0   0  120.06    3.40
  -5   0   0  113.95    3.33
   5   0   1    0.16    0.14
  -5   0  -1    0.00    0.21
   5   0   1    0.27    0.28
  -5   0  -2   10.76    0.90
   5   0   2    9.76    1.01
  -5   0  -3   -0.05    0.19
   5   0   3    0.03    0.27
  -5   0  -4  241.59    5.71
   5   0   4  252.83    6.54
   5   0   5    0.76    0.50
   5   0   5   -0.23    0.37
  -5   0  -5    0.15    0.22
   5   0   5    0.68    0.49
   5   0   6   59.00    3.15
   5   0   6   55.34    3.08
   5   0   6   66.19    3.06
   5   0   6   62.29    2.84
   5   0   6   58.22    2.96
   5   0   6   59.21    3.15
   5   0   7   -0.45    0.48
   5   0   7    0.00    0.42
   5   0   7    0.16    0.34
   5   0   7    0.28    0.40
   5   0   7   -0.07    0.43
   5   0   7    0.11    0.41
   5   0   8  745.20   17.14
   5   0   8  771.50   17.20
   5   0   8  754.31   16.56
   5   0   8  784.14   16.91
   5   0   8  772.08   16.23
   5   0   8  767.38   17.23
   5   0   8  781.92   16.89
   5   0   9    0.24    0.50
   5   0   9    0.27    0.53
   5   0   9   -0.30    0.46
   5   0   9    0.30    0.45
   5   0   9    0.34    0.45
   5   0  10    0.73    0.67
   5   0  10    0.17    0.55
   5   0  10    0.35    0.54
   5   0  10   -0.02    0.43
   5   0  10   -0.32    0.47
   5   0  10    0.14    0.52
   5   0  11    0.23    0.50
   5   0  11    0.27    0.62
   5   0  11   -0.11    0.46
   5   0  11    0.08    0.42
   5   0  11    0.28    0.53
   5   0  11    0.05    0.45
   5   0  12   21.47    2.18
   5   0  12   18.78    1.88
   5   0  12   19.80    1.99
   5   0  12   18.78    1.99
   5   0  12   19.43    2.14
   5   0  13    0.10    0.38
   5   0  13    0.29    0.59
   5   0  13    0.03    0.52
   5   0  13   -0.30    0.53
   5   0  14   24.92    2.17
   5   0  14   23.87    1.80
   5   0  14   23.81    2.01
   5   0  14   26.81    2.07
   5   0  15    0.19    0.34
   5   0  15   -0.59    0.44
   5   0  15   -0.71    0.49
   5   0  16   19.28    1.53
   5   0  17   -0.10    0.27
  -5   1  20   22.85    1.46
  -5   1  20   19.92    1.30
  -5  -1  20   21.36    1.43
  -5  -1  20   20.15    1.45
  -5   1  20   20.23    1.41
  -5  -1  20   19.54    1.32
  -5  -1  19   58.32    2.99
  -5   1  19   55.48    2.50
  -5   1  19   60.05    2.95
  -5  -1  19   57.18    2.84
  -5   1  19   58.67    2.82
  -5   1  19   58.61    2.97
  -5  -1  19   56.90    2.37
  -5  -1  19   56.93    2.73
  -5   1  19   61.89    2.78
  -5  -1  18  159.71    5.81
  -5   1  18  154.47    5.22
  -5   1  18  158.06    5.69
  -5  -1  18  156.10    5.55
  -5   1  18  166.04    5.61
  -5   1  18  162.55    5.77
  -5  -1  18  150.46    4.84
  -5  -1  18  155.79    5.41
  -5   1  18  159.42    5.38
  -5  -1  17   48.85    3.02
  -5  -1  17   47.72    3.22
  -5   1  17   43.23    2.76
  -5   1  17   45.69    3.04
  -5  -1  17   44.48    2.96
  -5   1  17   46.19    2.97
  -5   1  17   42.29    2.69
  -5   1  17   41.99    2.95
  -5  -1  17   47.50    2.63
  -5   1  17   42.98    2.79
  -5  -1  17   46.57    2.94
  -5  -1  16    6.34    1.19
  -5   1  16    8.50    1.33
  -5  -1  16    5.27    1.19
  -5   1  16    6.56    1.19
  -5   1  16    5.47    1.20
  -5  -1  16    6.30    1.22
  -5  -1  16    6.56    1.24
  -5   1  16    4.63    1.06
  -5   1  16    6.45    1.19
  -5   1  16    5.87    1.21
  -5  -1  16    5.08    0.90
  -5   1  16    6.27    1.35
  -5  -1  16    6.90    1.33
  -5   1  15  150.07    6.22
  -5   1  15  137.82    6.09
  -5  -1  15  145.37    6.17
  -5   1  15  142.89    5.87
  -5   1  15  137.47    5.64
  -5  -1  15  134.03    5.89
  -5  -1  15  135.53    5.80
  -5   1  15  139.62    5.66
  -5   1  15  150.45    6.06
  -5  -1  15  143.23    5.95
  -5   1  15  140.45    5.83
  -5   1  15  144.13    5.63
  -5  -1  15  144.18    6.08
  -5   1  15  136.42    5.87
  -5   1  15  143.50    5.98
  -5  -1  15  136.03    5.15
  -5   1  15  146.95    5.80
  -5  -1  15  132.50    5.62
  -5   1  14    4.46    0.97
  -5  -1  14    5.93    1.21
  -5   1  14    5.92    1.19
  -5  -1  14    4.60    1.15
  -5   1  14    5.98    1.27
  -5  -1  14    4.20    1.03
   5  -1 -14    5.03    0.96
  -5  -1  14    5.54    1.17
  -5  -1  14    4.61    1.07
  -5   1  14    4.97    1.04
  -5   1  14    4.48    0.96
  -5   1  14    4.83    1.07
  -5  -1  14    4.95    1.08
  -5   1  14    4.00    0.97
  -5   1  14    5.36    1.13
  -5   1  14    5.14    1.07
  -5  -1  14    3.40    1.03
  -5   1  14    6.49    1.21
  -5  -1  14    4.86    0.94
  -5   1  14    5.70    1.19
  -5   1  13    8.85    1.46
  -5  -1  13    6.92    1.28
  -5   1  13    5.83    1.19
  -5  -1  13    6.20    1.22
  -5   1  13    5.19    1.14
  -5  -1  13    5.76    1.20
  -5  -1  13    4.90    1.08
  -5   1  13    8.10    1.30
  -5   1  13    7.41    1.24
  -5   1  13    7.42    1.34
  -5  -1  13    5.83    1.19
  -5   1  13    6.14    1.16
  -5   1  13    7.37    1.26
  -5   1  13    6.75    1.18
  -5  -1  13    7.10    1.27
  -5   1  13    6.71    1.23
  -5  -1  13    7.47    1.15
  -5   1  13    7.73    1.31
  -5  -1  13    5.89    1.16
  -5  -1  12   38.26    2.86
  -5   1  12   35.46    2.80
  -5   1  12   43.46    2.99
  -5  -1  12   42.67    2.93
  -5   1  12   41.87    2.96
  -5   1  12   34.91    2.55
  -5  -1  12   38.21    2.78
  -5   1  12   35.52    2.67
  -5  -1  12   38.21    2.86
  -5  -1  12   37.76    2.79
  -5   1  12   38.88    2.72
  -5   1  12   36.15    2.64
  -5  -1  12   41.04    2.84
  -5   1  12   41.94    2.73
  -5  -1  12   39.27    2.89
  -5   1  12   34.95    2.64
  -5   1  12   36.42    2.77
  -5  -1  12   36.28    2.54
  -5  -1  12   41.24    2.50
  -5  -1  12   39.26    2.77
  -5   1  12   34.06    2.57
  -5   1  11  316.65    9.35
  -5  -1  11  338.30    9.55
  -5   1  11  313.76    9.25
  -5  -1  11  353.00    9.51
  -5   1  11  342.15    9.62
  -5   1  11  337.13    9.13
  -5   1  11  325.99    9.25
  -5   1  11  338.78    9.25
  -5  -1  11  329.42    9.52
  -5  -1  11  321.10    9.29
  -5   1  11  339.85    9.21
  -5  -1  11  318.93    9.15
   5   1 -11  349.50    7.82
  -5   1  11  333.00    9.03
  -5  -1  11  328.06    9.34
  -5  -1  11  348.18    9.66
  -5   1  11  326.88    9.25
  -5   1  11  334.50    9.49
  -5  -1  11  337.02    9.11
  -5  -1  11  347.18    8.67
  -5   1  11  334.27    9.21
  -5  -1  11  319.77    9.16
  -5   1  10   98.29    4.23
  -5  -1  10  103.79    4.32
  -5   1  10   93.94    4.31
  -5   1  10   88.58    4.04
  -5   1  10   97.51    4.16
  -5  -1  10   94.21    4.30
  -5  -1  10   86.86    4.01
   5   1 -10   97.46    3.34
  -5  -1  10   95.23    4.15
  -5   1  10   99.20    4.15
  -5  -1  10   88.87    4.10
  -5  -1  10   90.40    4.17
  -5   1  10   88.79    4.03
  -5   1  10   98.45    4.31
  -5  -1  10   89.47    3.63
  -5  -1  10   91.71    3.97
  -5  -1  10   93.33    4.10
  -5   1  10   98.94    4.16
  -5   1  10   86.47    4.09
  -5  -1  10   91.07    4.15
  -5   1   9  227.05    6.96
  -5  -1   9  240.79    7.07
  -5   1   9  237.58    7.34
  -5  -1   9  234.66    6.99
  -5   1   9  235.68    7.01
  -5   1   9  240.26    6.99
  -5  -1   9  251.56    7.38
   5   1  -9  238.24    6.06
  -5  -1   9  236.24    6.95
  -5   1   9  243.32    6.93
  -5  -1   9  239.08    7.14
  -5  -1   9  235.47    7.17
  -5   1   9  246.62    7.04
  -5   1   9  239.63    7.15
  -5  -1   9  246.58    7.02
  -5   1   9  239.37    6.92
  -5  -1   9  252.86    7.17
  -5  -1   9  245.46    7.07
  -5   1   9  233.60    7.05
  -5  -1   8  468.42   10.73
  -5   1   8  449.35   10.74
  -5   1   8  492.89   11.32
  -5   1   8  473.32   10.74
  -5  -1   8  445.38   10.91
   5   1  -8  466.54    9.80
  -5  -1   8  429.65   10.69
  -5  -1   8  449.61   10.90
  -5  -1   8  447.54   10.63
  -5   1   8  448.13   10.63
  -5  -1   8  443.31   10.59
  -5  -1   7 2402.56   39.86
  -5   1   7 2148.74   39.62
   5   1  -7 2281.97   38.90
  -5  -1   7 2062.44   39.52
  -5   1   7 2187.79   39.74
  -5   1   6   16.11    1.34
  -5  -1   6   15.41    1.32
   5   1  -6   16.33    1.20
  -5   1   6   15.24    1.36
  -5  -1   6   16.73    1.39
   5   1  -5   19.26    1.26
  -5   1   5   18.93    1.41
  -5  -1   5   19.47    1.41
   5   1  -4  326.19    7.31
  -5  -1   4  335.45    7.77
  -5   1   4  325.77    7.71
  -5  -1   4  342.83    7.66
   5   1  -3    4.18    0.58
   5  -1  -3    3.34    0.55
  -5  -1   3    5.07    0.69
   5   1  -2    1.26    0.34
   5  -1  -2    1.63    0.38
  -5  -1   2    1.77    0.44
   5   1  -1  574.98   11.36
  -5  -1   1  581.55   11.71
   5  -1  -1  577.33   11.26
   5   1   0 1672.58   29.54
   5  -1   0 1583.36   29.47
   5   1   0 1704.36   29.17
  -5  -1   0 1643.20   29.48
   5  -1   0 1656.00   28.97
   5  -1   1    7.21    0.82
   5   1   1    7.22    0.83
   5   1   1    7.80    0.78
  -5  -1  -1    6.68    0.80
   5  -1   1    7.62    0.71
   5   1   2 1069.24   20.04
   5  -1   2 1091.28   20.16
   5   1   2 1031.67   19.47
   5  -1   2 1096.22   19.24
  -5  -1  -2 1037.11   19.91
   5   1   3  420.55    9.41
   5  -1   3  434.00    9.53
   5   1   3  406.38    8.80
   5  -1   3  430.03    8.50
  -5  -1  -3  414.17    9.25
  -5  -1  -4   44.29    2.22
   5   1   4   43.73    2.29
   5  -1   4   43.98    2.32
   5   1   5  336.30    8.34
   5  -1   5  323.14    8.29
   5   1   5  326.99    8.61
   5  -1   5  346.20    8.70
   5   1   5  310.87    8.32
  -5  -1  -5  339.63    8.06
   5   1   5  329.77    8.71
   5  -1   5  347.25    8.74
   5  -1   6    2.22    0.69
   5   1   6    2.50    0.76
   5   1   6    1.67    0.56
   5  -1   6    2.19    0.68
   5   1   6    2.35    0.60
   5  -1   6    1.95    0.57
   5   1   6    2.62    0.65
   5  -1   6    2.68    0.67
  -5  -1  -6    1.94    0.52
   5   1   6    2.33    0.69
   5  -1   6    2.81    0.75
  -5  -1  -7    0.02    0.37
   5   1   7   -0.09    0.46
   5  -1   7    1.27    0.61
   5   1   7    0.58    0.55
   5  -1   7    0.32    0.43
   5   1   7   -0.01    0.36
   5  -1   7    0.04    0.34
   5  -1   7    0.33    0.53
   5  -1   7   -0.05    0.42
   5  -1   7   -0.41    0.45
   5  -1   7   -0.03    0.47
   5   1   7    0.09    0.45
  -5  -1  -8   26.49    1.81
   5   1   8   25.23    2.20
   5  -1   8   23.04    2.13
   5  -1   8   26.73    2.21
   5   1   8   23.82    2.14
   5  -1   8   26.24    1.99
   5   1   8   25.22    1.92
   5  -1   8   24.93    2.06
   5   1   8   25.72    2.23
   5  -1   8   26.92    1.92
   5   1   8   24.44    2.20
   5  -1   8   20.33    2.01
   5   1   9  140.48    5.73
   5  -1   9  143.64    5.74
   5  -1   9  141.21    5.67
   5   1   9  143.72    5.72
   5  -1   9  138.87    5.10
   5   1   9  152.64    5.89
   5  -1   9  141.05    5.35
   5   1   9  148.61    5.09
   5  -1   9  139.52    4.95
   5   1   9  142.08    5.85
   5  -1   9  138.56    5.75
   5   1  10  283.03    8.97
   5  -1  10  268.14    8.72
   5   1  10  253.30    8.47
   5  -1  10  277.06    8.68
   5   1  10  293.59    8.95
   5   1  10  286.24    7.74
   5   1  10  283.30    8.75
   5  -1  10  284.53    8.21
   5  -1  10  265.30    7.79
   5  -1  10  267.10    7.63
   5  -1  10  276.54    8.57
   5   1  11   12.36    1.74
   5  -1  11   12.39    1.73
   5  -1  11   13.20    1.74
   5   1  11   12.54    1.66
   5   1  11   12.41    1.69
   5   1  11   14.51    1.48
   5  -1  11   14.08    1.61
   5  -1  11   12.77    1.44
   5  -1  11   15.15    1.55
   5   1  11   12.57    1.66
   5  -1  11   14.23    1.77
   5   1  11   10.29    1.51
   5   1  12  154.93    6.15
   5  -1  12  161.10    6.20
   5   1  12  163.59    6.20
   5   1  12  151.03    5.12
   5  -1  12  150.52    5.56
   5  -1  12  159.66    5.44
   5   1  12  151.24    6.02
   5  -1  12  153.56    5.89
   5   1  12  146.37    5.82
   5   1  12  143.65    6.22
   5  -1  12  160.72    6.45
   5   1  13    3.42    0.94
   5  -1  13    3.53    0.71
   5  -1  13    3.92    0.82
   5   1  13    2.84    0.86
   5  -1  13    3.61    0.93
   5   1  13    3.28    0.87
   5   1  13    2.67    0.78
   5  -1  13    2.84    0.83
   5   1  14   28.93    2.24
   5   1  14   27.68    2.12
   5   1  14   29.46    2.15
   5  -1  14   28.18    2.09
   5   1  14   30.09    2.31
   5  -1  14   32.02    2.38
   5   1  15   -0.04    0.39
   5   1  15    0.88    0.48
   5  -1  15    1.10    0.48
   5   1  15    0.30    0.35
   5   1  15    0.58    0.43
   5  -1  15    1.25    0.48
   5   1  16    1.59    0.50
   5   1  16    1.24    0.42
   5  -1  16    1.78    0.54
   5  -1  17   33.91    1.51
  -5  -2  20    1.35    0.36
  -5   2  20    1.15    0.33
  -5   2  19   -0.56    0.45
  -5  -2  19    0.26    0.33
  -5  -2  19    0.20    0.27
  -5  -2  19    0.37    0.38
  -5   2  19   -0.11    0.37
  -5  -2  18    4.64    0.89
  -5   2  18    4.61    0.88
  -5  -2  18    4.80    0.78
  -5   2  18    5.24    0.82
  -5   2  18    6.76    1.00
  -5  -2  18    4.09    0.75
  -5   2  18    5.69    0.77
  -5  -2  18    5.15    0.74
  -5  -2  17   50.49    3.11
  -5   2  17   56.91    3.22
  -5  -2  17   52.37    2.86
  -5   2  17   54.67    2.84
  -5   2  17   52.26    2.77
  -5   2  17   50.77    3.02
  -5  -2  17   54.76    2.79
  -5   2  17   53.60    2.69
  -5  -2  17   51.56    2.75
  -5   2  16  108.33    4.70
  -5  -2  16   95.71    4.66
  -5   2  16  106.85    4.18
  -5   2  16  110.13    4.86
  -5  -2  16  103.08    4.45
  -5   2  16  110.22    4.47
  -5   2  16  102.40    4.39
  -5   2  16  111.59    4.83
  -5  -2  16  106.63    4.35
  -5  -2  16  106.69    4.42
  -5   2  16  111.96    4.37
  -5  -2  15    0.49    0.73
  -5   2  15    1.29    0.85
  -5   2  15    1.74    0.87
  -5   2  15    0.92    0.47
  -5   2  15    1.73    0.69
  -5  -2  15    2.04    0.78
  -5   2  15    1.84    0.77
  -5  -2  15    2.11    0.84
  -5   2  15    1.50    0.66
  -5   2  15    0.89    0.67
  -5   2  15    1.91    0.70
  -5  -2  15    1.17    0.66
  -5  -2  15    2.67    0.75
  -5   2  15    2.15    0.70
  -5   2  14   47.21    3.26
  -5  -2  14   54.11    3.38
  -5   2  14   52.45    3.56
  -5   2  14   50.81    3.33
  -5   2  14   49.72    3.22
  -5  -2  14   52.66    3.47
  -5   2  14   50.40    3.00
  -5  -2  14   50.32    3.18
  -5   2  14   55.92    3.27
  -5   2  14   49.98    3.14
  -5   2  14   53.56    3.37
  -5  -2  14   54.39    3.15
  -5   2  14   49.60    2.99
  -5  -2  14   48.89    3.07
  -5   2  13    1.39    0.59
  -5  -2  13    4.00    0.95
  -5  -2  13    1.07    0.64
  -5   2  13    2.56    0.89
  -5   2  13    3.60    1.01
  -5  -2  13    1.79    0.74
   5  -2 -13    1.42    0.58
  -5   2  13    1.95    0.70
  -5   2  13    1.35    0.55
  -5   2  13    0.87    0.56
  -5  -2  13    2.40    0.82
  -5  -2  13    1.77    0.57
  -5   2  13    2.32    0.73
  -5   2  13    1.49    0.69
  -5   2  13    2.26    0.78
  -5   2  13    1.70    0.73
  -5  -2  13    2.33    0.71
  -5   2  13    1.91    0.83
  -5   2  12    0.04    0.47
  -5  -2  12   -0.12    0.51
  -5   2  12   -0.14    0.55
  -5  -2  12    0.30    0.39
  -5   2  12    0.14    0.52
  -5  -2  12    0.76    0.62
   5  -2 -12    0.64    0.48
  -5   2  12    0.69    0.58
  -5   2  12    0.94    0.55
  -5   2  12    0.26    0.48
  -5  -2  12   -0.13    0.61
  -5  -2  12    0.03    0.38
  -5   2  12    0.29    0.40
   5   2 -12   -0.07    0.33
  -5   2  12    0.11    0.48
  -5   2  12    0.59    0.54
  -5  -2  12   -0.08    0.51
  -5   2  12    0.87    0.63
  -5   2  11    8.38    1.12
  -5  -2  11    8.32    1.23
  -5   2  11    7.68    1.23
  -5  -2  11    9.12    1.25
  -5   2  11    8.03    1.27
  -5  -2  11   11.04    1.44
   5  -2 -11    7.46    1.08
  -5  -2  11    9.21    1.38
  -5   2  11    7.14    1.18
  -5   2  11    5.83    1.07
   5   2 -11    3.92    0.74
  -5  -2  11    7.46    1.15
  -5   2  11    7.17    1.11
  -5   2  11    9.52    1.38
  -5   2  11   10.14    1.35
  -5  -2  11    7.64    1.11
  -5   2  11    9.09    1.45
  -5   2  10    9.03    1.22
  -5  -2  10    8.96    1.25
  -5  -2  10    8.20    1.14
  -5   2  10    8.96    1.28
  -5  -2  10    6.65    1.10
  -5   2  10   10.69    1.35
   5  -2 -10    9.49    1.18
  -5   2  10    8.31    1.22
  -5   2  10   10.51    1.35
  -5  -2  10    8.48    1.27
   5   2 -10    7.79    1.06
  -5  -2  10    7.96    1.18
  -5   2  10   10.28    1.27
  -5   2  10    8.57    1.23
  -5   2  10   10.33    1.34
  -5  -2  10    8.82    1.24
  -5   2  10   10.35    1.56
  -5  -2   9   24.81    1.97
  -5   2   9   23.57    1.84
  -5  -2   9   23.26    1.90
  -5   2   9   23.81    1.97
  -5  -2   9   23.74    1.88
  -5   2   9   22.30    1.88
   5  -2  -9   22.81    1.77
  -5   2   9   25.28    2.00
  -5   2   9   22.35    1.93
  -5  -2   9   22.76    1.93
  -5  -2   9   25.40    1.94
  -5   2   9   25.10    1.91
  -5   2   9   25.04    1.98
  -5   2   9   25.35    1.92
  -5  -2   9   25.67    2.11
  -5  -2   9   24.14    1.90
   5   2  -9   22.92    1.74
  -5   2   9   22.94    2.10
  -5  -2   8    9.49    1.15
  -5   2   8    8.07    1.09
  -5  -2   8    7.27    1.00
   5  -2  -8    7.76    1.04
  -5  -2   8    8.32    1.12
  -5   2   8    6.40    1.06
  -5   2   8   10.00    1.26
  -5   2   8    6.51    0.99
  -5  -2   8   10.26    1.19
  -5   2   8    6.13    1.00
  -5  -2   8    8.64    1.13
   5   2  -8    8.48    1.06
  -5   2   8    6.94    0.97
  -5   2   8    7.49    1.02
  -5  -2   8    8.05    1.15
  -5   2   8    5.59    1.02
  -5   2   7  821.36   16.79
  -5  -2   7  816.48   16.61
  -5   2   7  837.36   16.83
  -5   2   7  848.87   17.07
   5  -2  -7  821.05   16.60
  -5   2   7  844.31   16.94
  -5  -2   7  811.20   17.20
   5   2  -7  799.91   16.48
  -5   2   7  854.78   17.83
  -5   2   7  825.52   16.80
  -5  -2   7  780.30   16.49
  -5  -2   6 3547.34   59.85
  -5   2   6 3541.05   60.06
  -5  -2   6 3104.19   59.55
  -5   2   6 3201.65   59.78
  -5  -2   6 3419.14   59.89
   5  -2  -6 3534.24   60.03
  -5   2   6 3699.85   60.48
  -5  -2   6 3677.35   60.76
   5   2  -6 3529.99   59.99
   5  -2  -5    0.15    0.31
  -5  -2   5    0.34    0.29
  -5   2   5    0.45    0.29
  -5  -2   5    0.65    0.37
  -5   2   5    0.09    0.35
  -5  -2   5    0.31    0.34
   5   2  -5    1.10    0.48
   5  -2  -4    1.79    0.52
  -5  -2   4    2.24    0.55
  -5   2   4    2.02    0.53
  -5  -2   4    1.46    0.46
  -5   2   4    1.81    0.50
  -5  -2   4    1.31    0.41
   5   2  -4    1.15    0.42
   5  -2  -3    1.55    0.47
  -5  -2   3    1.90    0.55
  -5   2   3    2.03    0.49
  -5  -2   3    1.59    0.47
   5   2  -3    0.90    0.33
  -5  -2   2  483.00   10.55
  -5   2   2  478.37   10.66
   5   2  -2  531.09   10.84
  -5  -2   2  522.06   11.13
   5  -2  -2  548.26   11.04
   5   2  -1    0.67    0.35
   5   2  -1    0.63    0.35
   5  -2  -1    0.54    0.30
   5  -2  -1    0.97    0.38
  -5  -2   1    0.96    0.47
   5   2   0    0.23    0.23
   5   2   0    0.22    0.23
   5  -2   0    0.31    0.25
   5  -2   0    0.50    0.26
  -5  -2   0    0.12    0.36
   5   2   1 1105.42   20.95
   5  -2   1 1138.88   21.08
   5  -2   1 1107.56   21.17
  -5  -2  -1 1114.37   21.67
   5   2   2    1.21    0.41
   5  -2   2    0.62    0.34
  -5  -2  -2    0.98    0.46
   5   2   2    0.84    0.32
   5  -2   2    0.36    0.28
   5   2   3    0.85    0.32
  -5  -2  -3    0.29    0.36
   5  -2   3   -0.01    0.25
   5   2   3    0.60    0.35
   5  -2   3    0.48    0.28
   5   2   3    0.94    0.45
   5   2   4  310.19    7.52
   5  -2   4  301.65    7.60
   5   2   4  304.07    7.83
   5  -2   4  300.08    7.76
   5   2   4  295.26    6.88
   5   2   4  284.87    7.82
   5  -2   4  286.65    7.77
   5  -2   4  297.40    7.81
   5   2   4  287.04    7.86
   5   2   4  302.79    7.95
  -5  -2  -4  289.54    7.90
   5   2   5   14.44    1.34
   5  -2   5   12.04    1.27
   5   2   5   11.84    1.33
   5  -2   5   12.29    1.34
   5   2   5   13.49    1.43
   5  -2   5   12.16    1.34
   5   2   5   12.83    1.38
   5  -2   5   10.32    1.24
   5   2   5   11.28    1.31
  -5  -2  -5   11.95    1.35
   5   2   6   82.22    3.70
  -5  -2  -6   83.00    3.79
   5   2   6   79.77    3.77
   5  -2   6   78.91    3.70
   5   2   6   79.29    3.76
   5  -2   6   83.43    3.76
   5   2   6   85.01    3.56
   5  -2   6   81.55    3.57
   5   2   6   75.45    3.66
   5  -2   6   80.99    3.71
   5  -2   6   86.52    3.43
   5   2   7   99.06    4.39
   5  -2   7  108.59    4.48
   5   2   7   99.83    4.43
   5  -2   7  102.35    4.42
   5   2   7  100.40    4.66
   5   2   7  105.70    4.45
   5  -2   7   99.50    4.30
  -5  -2  -7  112.59    4.58
   5   2   7   99.98    4.19
  -5  -2  -8  638.98   14.34
   5   2   8  626.58   13.88
   5   2   8  612.54   14.42
   5  -2   8  604.48   14.25
   5   2   8  617.41   14.63
   5  -2   8  609.37   14.43
   5   2   8  611.82   14.89
   5   2   8  609.02   14.32
   5  -2   8  608.35   14.15
   5   2   8  625.06   15.27
   5   2   9   27.48    2.03
  -5  -2  -9   28.06    2.20
   5   2   9   16.72    1.86
   5  -2   9   20.46    1.96
   5   2   9   25.24    2.27
   5  -2   9   21.42    2.05
   5   2   9   27.67    2.50
   5  -2   9   28.94    2.30
   5   2   9   24.32    2.06
   5   2   9   24.95    2.45
   5   2   9   23.82    2.13
   5  -2   9   18.11    1.83
   5  -2  10   38.36    2.64
   5   2  10   34.94    2.57
   5   2  10   39.59    2.40
   5   2  10   40.46    2.81
   5  -2  10   36.92    2.65
   5   2  10   37.06    2.82
   5  -2  10   37.62    2.78
   5   2  10   37.56    2.56
   5   2  10   37.56    2.89
   5  -2  10   40.96    2.72
   5  -2  10   37.19    2.29
   5   2  10   39.57    3.05
   5   2  11   12.12    1.47
   5  -2  11   10.01    1.34
   5   2  11   12.45    1.29
   5  -2  11   11.24    1.48
   5   2  11   12.06    1.57
   5   2  11   12.81    1.72
   5  -2  11   13.26    1.53
   5   2  11   11.34    1.37
   5   2  11   12.21    1.65
   5  -2  11   13.03    1.31
   5   2  11    8.78    1.50
   5  -2  11   10.42    1.47
   5   2  12   95.42    4.62
   5   2  12   99.62    4.06
   5  -2  12   97.87    4.13
   5   2  12   96.93    4.56
   5   2  12   94.30    4.30
   5  -2  12   87.74    4.11
   5  -2  12   97.95    3.74
   5   2  12   94.45    4.11
   5  -2  12   91.93    3.99
   5   2  13    8.88    1.31
   5   2  13   10.12    1.16
   5  -2  13    8.61    1.10
   5   2  13   11.10    1.30
   5  -2  13    9.43    1.22
   5   2  13    9.07    1.30
   5  -2  13    7.09    0.98
   5   2  13    8.98    1.17
   5   2  14    0.31    0.41
   5   2  14    0.74    0.40
   5   2  14    0.85    0.42
   5  -2  14    1.07    0.43
   5   2  14    0.96    0.41
   5  -2  14    1.22    0.47
   5   2  14    0.71    0.36
   5   2  15   19.47    1.55
   5   2  15   17.76    1.47
   5   2  15   17.47    1.27
   5  -2  15   16.95    1.24
   5   2  16    4.52    0.65
   5   2  16    3.87    0.55
  -5  -3  18   34.73    1.72
  -5   3  18   32.34    1.71
  -5  -3  18   30.17    1.73
  -5   3  18   32.64    1.89
  -5  -3  17   44.69    2.26
  -5   3  17   43.18    2.11
  -5   3  17   39.09    2.21
  -5   3  17   41.86    2.34
  -5  -3  17   40.27    2.33
  -5   3  17   42.05    2.45
  -5  -3  16   -0.35    0.42
  -5   3  16    0.11    0.37
  -5   3  16    0.26    0.40
  -5  -3  16   -0.07    0.44
  -5   3  16    0.15    0.44
  -5   3  16   -0.02    0.41
  -5   3  15   17.64    1.64
  -5   3  15   12.94    1.48
  -5   3  15   14.86    1.63
  -5   3  15   15.57    1.67
  -5  -3  15   15.29    1.67
  -5  -3  15   12.55    1.46
   5   3 -15   14.81    1.37
  -5   3  14   18.78    1.82
  -5   3  14   19.01    1.83
  -5   3  14   20.33    1.98
  -5  -3  14   23.29    2.14
  -5   3  14   16.40    1.78
  -5  -3  14   21.71    1.96
   5   3 -14   19.62    1.76
  -5   3  13   31.49    2.51
  -5   3  13   33.69    2.58
  -5  -3  13   33.55    2.62
  -5   3  13   31.65    2.39
  -5  -3  13   34.07    2.52
  -5   3  13   33.37    2.82
  -5   3  12   14.07    1.67
  -5   3  12   15.40    1.78
  -5  -3  12   16.61    1.84
   5   3 -12   14.24    1.54
  -5   3  12   17.60    1.79
  -5  -3  12   17.26    1.79
  -5   3  12   14.27    1.85
   5  -3 -11   21.58    1.89
  -5   3  11   21.29    1.90
  -5   3  11   22.05    2.11
  -5  -3  11   23.32    2.11
  -5   3  11   22.99    2.10
  -5  -3  11   23.58    2.08
   5   3 -11   21.59    1.93
  -5   3  11   23.38    2.36
   5  -3 -10   21.23    1.88
  -5   3  10   20.06    1.81
  -5   3  10   21.55    1.90
  -5  -3  10   22.55    2.09
  -5   3  10   22.90    2.32
   5   3 -10   23.20    1.99
  -5   3  10   20.22    1.91
  -5   3  10   22.90    2.08
  -5  -3  10   23.48    2.03
   5  -3  -9   13.28    1.49
  -5   3   9   14.64    1.54
   5   3  -9   14.77    1.60
  -5   3   9   13.17    1.71
   5  -3  -9   15.30    1.55
  -5   3   9   13.15    1.49
  -5   3   9   14.53    1.65
  -5  -3   9   13.19    1.49
   5  -3  -8   14.10    1.50
  -5   3   8   12.20    1.43
   5   3  -8   12.50    1.45
  -5   3   8   17.62    1.65
  -5   3   7   45.56    2.75
   5   3  -7   53.59    2.99
  -5   3   7   44.94    2.58
  -5  -3   6   55.78    2.84
   5   3  -6   52.04    3.08
   5  -3  -6   54.00    2.94
  -5   3   6   51.81    2.94
   5   3  -6   58.63    3.06
  -5   3   6   51.60    2.69
  -5  -3   5   10.27    1.21
   5   3  -5   11.74    1.46
   5  -3  -5    9.69    1.22
  -5   3   5    9.13    1.23
  -5   3   5    9.47    1.11
   5   3  -5   12.02    1.33
   5  -3  -4    5.63    0.93
  -5  -3   4    7.40    1.03
   5   3  -4    8.28    1.11
  -5   3   4    5.80    1.00
  -5   3   4    4.20    0.78
   5   3  -4    6.13    1.03
   5  -3  -3   11.34    1.29
   5   3  -3   11.49    1.42
  -5  -3   3   14.24    1.41
  -5   3   3   12.79    1.37
   5   3  -3   13.24    1.37
  -5   3   3   10.54    1.31
   5  -3  -2  230.10    6.74
   5   3  -2  231.93    7.14
  -5  -3   2  237.20    6.86
  -5   3   2  221.90    6.78
   5   3  -2  232.60    6.57
  -5   3   1   19.69    1.72
   5  -3  -1   14.31    1.44
  -5  -3   1   18.51    1.66
   5   3  -1   13.93    1.56
   5   3   0    0.98    0.44
   5   3   0    0.43    0.42
   5  -3   0   -0.07    0.31
  -5  -3   0    0.64    0.39
  -5   3   0    0.75    0.47
   5   3   1   24.07    1.68
  -5   3  -1   17.74    1.60
   5  -3   1   21.89    1.76
  -5  -3  -1   21.83    1.87
   5   3   1   19.31    1.83
   5   3   2    8.89    1.01
   5   3   2    8.15    1.18
  -5   3  -2    9.22    1.16
   5  -3   2   10.52    1.23
  -5  -3  -2    8.39    1.24
   5   3   3   11.91    1.10
   5   3   3   10.16    1.22
   5   3   3   11.16    1.40
   5  -3   3   11.67    1.43
   5  -3   4   66.64    3.44
   5   3   4   60.16    3.37
  -5  -3  -4   62.30    3.46
   5   3   5   64.90    3.65
   5  -3   5   62.45    3.30
   5   3   5   61.23    3.46
  -5  -3  -5   61.24    3.54
   5   3   6   25.01    2.21
   5  -3   6   28.25    2.13
   5   3   6   26.94    2.37
   5   3   6   27.75    2.28
  -5  -3  -6   28.59    2.42
   5   3   7  236.43    7.73
   5   3   7  226.99    7.81
  -5  -3  -7  230.97    7.69
   5   3   7  220.45    7.23
   5   3   8   28.86    2.47
   5   3   8   29.76    2.54
  -5  -3  -8   26.33    2.33
   5   3   8   26.52    2.20
   5   3   9   21.16    2.01
   5   3   9   21.42    2.11
   5   3   9   22.17    2.21
  -5  -3  -9   21.09    2.07
   5   3   9   23.88    2.00
   5   3  10   95.02    4.47
   5   3  10   89.89    4.11
   5  -3  10   94.05    4.19
   5   3  10   89.58    3.88
   5   3  10   92.63    4.58
   5   3  11   12.20    1.27
   5   3  11   13.27    1.46
   5  -3  11   13.34    1.44
   5   3  11   12.96    1.26
   5   3  11   11.92    1.59
   5   3  11   10.52    1.38
   5   3  12   25.11    2.10
   5   3  12   27.28    1.95
   5  -3  12   27.01    1.86
   5   3  12   24.85    2.03
   5  -3  13    1.35    0.42
   5   3  13    0.65    0.37
   5   3  13    1.34    0.57
   5   3  13    1.12    0.49
   5   3  14   19.31    1.45
   5   3  14   20.06    1.30
   5   3  14   16.95    1.43
   5   3  15    0.36    0.29
   5   3  15    0.27    0.22
  -5  -4  17   24.90    1.25
  -5   4  17   23.96    1.31
  -5  -4  16   21.81    1.42
  -5   4  16   22.64    1.30
  -5   4  16   24.23    1.57
  -5   4  16   21.04    1.46
  -5  -4  15    0.17    0.30
  -5   4  15    0.64    0.39
  -5   4  15   -0.13    0.38
  -5   4  15    0.53    0.41
  -5  -4  14    0.32    0.38
  -5   4  14    0.66    0.47
  -5   4  14    0.04    0.40
  -5   4  14   -0.18    0.43
  -5  -4  13  272.66    7.68
  -5   4  13  253.88    7.47
  -5   4  13  266.92    7.70
   5   4 -12   63.19    3.12
  -5  -4  12   66.37    3.42
   5   4 -12   60.15    2.92
  -5   4  12   58.57    3.22
  -5   4  12   58.48    3.29
  -5  -4  11    1.64    0.72
   5   4 -11    1.40    0.58
  -5   4  11    0.87    0.37
   5   4 -11    1.24    0.62
  -5   4  11    0.95    0.61
  -5   4  11    1.33    0.57
   5   4 -10   41.00    2.67
   5  -4 -10   38.52    2.77
  -5   4  10   37.38    2.53
  -5  -4  10   42.78    2.87
   5   4 -10   38.92    2.73
  -5   4  10   37.98    2.69
  -5   4  10   41.32    2.66
   5   4  -9   31.54    2.40
   5  -4  -9   29.09    2.30
   5  -4  -9   26.51    2.31
  -5   4   9   28.32    2.32
  -5   4   9   34.32    2.37
  -5   4   9   31.83    2.37
  -5  -4   9   28.88    2.35
   5   4  -9   32.49    2.49
   5   4  -8   10.73    1.44
   5   4  -8   10.77    1.47
  -5   4   8   13.24    1.43
  -5   4   8   12.05    1.52
  -5   4   8    9.21    1.34
   5  -4  -8   14.33    1.59
   5  -4  -8   12.03    1.55
   5  -4  -7    0.25    0.49
   5  -4  -7   -0.33    0.44
   5   4  -7    0.32    0.50
  -5   4   7    0.76    0.52
   5  -4  -7   -0.64    0.67
   5   4  -7    0.13    0.61
  -5   4   7   -0.01    0.39
   5  -4  -6  129.63    5.21
   5  -4  -6  134.79    5.04
   5   4  -6  144.88    5.47
   5  -4  -6  138.40    5.48
  -5   4   6  130.82    5.25
   5  -4  -5   72.90    3.82
   5  -4  -5   85.41    3.73
  -5  -4   5   75.00    3.59
   5   4  -5   77.10    4.02
   5   4  -5   75.16    3.82
   5  -4  -5   83.08    4.21
  -5   4   5   79.11    3.99
   5  -4  -4   78.83    3.97
  -5  -4   4   80.76    3.80
   5   4  -4   80.13    4.11
   5   4  -4   80.90    3.89
   5  -4  -4   86.22    4.34
  -5   4   4   76.51    3.96
   5  -4  -3   23.70    2.12
   5   4  -3   26.64    2.30
  -5  -4   3   27.99    2.21
  -5   4   3   24.86    2.18
  -5   4   3   25.47    1.98
   5   4  -3   28.29    2.20
   5  -4  -3   20.49    2.08
   5  -4  -2   67.00    3.62
  -5  -4   2   72.14    3.67
   5   4  -2   71.59    3.86
  -5   4   2   62.36    3.51
   5  -4  -2   64.71    3.82
   5   4  -2   70.51    3.47
   5  -4  -1  468.74   11.91
   5   4  -1  472.89   12.25
  -5  -4   1  477.47   11.93
  -5   4   1  461.59   11.83
   5  -4  -1  462.64   12.43
   5   4  -1  483.42   11.41
  -5  -4   0   21.47    2.01
   5   4   0   23.67    2.20
   5   4   0   24.50    2.24
  -5   4   0   23.21    2.02
   5  -4   0   24.88    2.33
   5   4   0   23.39    1.87
   5   4   1   51.29    3.30
  -5  -4  -1   54.24    3.33
   5   4   1   50.68    2.75
   5   4   1   61.88    3.45
  -5   4  -1   51.38    3.03
   5  -4   1   52.81    3.39
  -5  -4  -2   12.84    1.62
  -5   4  -2    8.86    1.23
   5   4   2    9.40    1.34
   5  -4   2    9.06    1.40
  -5  -4  -3    7.10    1.27
  -5   4  -3    7.62    1.09
   5   4   3    4.05    0.84
   5  -4   3    5.59    1.13
   5   4   3    6.59    1.20
   5   4   4    1.13    0.66
  -5  -4  -4   -0.27    0.47
   5   4   4   -0.32    0.48
   5  -4   4   -0.43    0.64
   5   4   4   -0.43    0.45
   5   4   4   -0.43    0.37
   5   4   5    1.53    0.62
  -5  -4  -5    1.05    0.59
   5   4   5    1.95    0.60
   5  -4   5    1.39    0.67
  -5  -4  -6   15.76    1.88
   5   4   6   17.95    1.91
   5   4   6   19.86    1.90
   5   4   6   16.62    1.65
   5   4   7   26.96    2.26
   5   4   7   27.91    2.26
   5   4   7   28.17    2.13
   5   4   8   16.32    1.65
   5   4   8   16.63    1.71
   5   4   8   16.80    1.70
   5   4   8   17.08    1.63
   5   4   9   21.28    1.79
   5   4   9   22.17    1.91
   5   4   9   20.90    1.84
   5   4   9   22.37    1.79
   5   4  10    9.61    1.14
   5   4  10   10.55    1.22
   5  -4  10   10.18    1.20
   5   4  10    9.84    1.12
   5   4  10   11.66    1.35
   5   4  11   51.12    2.50
   5   4  11   44.99    2.25
   5  -4  11   47.69    2.31
   5   4  11   46.78    2.18
   5   4  11   45.80    2.50
   5   4  11   43.37    2.17
   5   4  12    0.54    0.35
   5  -4  12    0.88    0.33
   5   4  12   -0.40    0.32
   5   4  12    0.55    0.35
   5   4  13    5.11    0.59
   5   4  13    4.70    0.64
  -5  -5  14    1.22    0.33
  -5   5  14    0.78    0.26
  -5   5  14    0.92    0.32
  -5  -5  13   52.03    2.27
  -5   5  13   52.73    2.21
  -5   5  13   49.25    2.26
  -5  -5  12   21.01    1.55
  -5   5  12   20.50    1.52
  -5   5  12   20.06    1.30
  -5  -5  11   19.94    1.61
   5   5 -11   20.12    1.47
  -5   5  11   20.71    1.41
  -5   5  11   18.87    1.56
  -5  -5  10    4.01    0.82
  -5   5  10    4.00    0.73
   5   5 -10    3.92    0.77
  -5   5  10    3.29    0.72
  -5  -5   9    1.77    0.58
  -5   5   9    1.25    0.51
   5   5  -9   -0.03    0.36
  -5   5   9   -0.08    0.43
  -5  -5   8    6.82    1.08
  -5   5   8    6.94    1.05
   5   5  -8    7.85    1.20
   5   5  -8    7.17    0.99
  -5   5   8    8.78    1.16
  -5   5   7  131.06    4.98
   5   5  -7  131.26    5.28
   5   5  -7  126.05    4.68
  -5   5   7  132.64    4.78
  -5   5   6    0.07    0.40
   5   5  -6    1.22    0.66
   5   5  -6   -0.30    0.49
  -5   5   6    0.10    0.38
   5   5  -5   95.62    4.53
   5   5  -5   85.83    3.98
  -5   5   5   92.83    3.73
  -5   5   4    0.30    0.52
   5   5  -4    0.16    0.48
   5   5  -4    0.55    0.58
   5   5  -3   13.42    1.58
  -5   5   3   13.06    1.57
   5   5  -3   18.03    1.96
   5   5  -2  145.04    5.59
  -5   5   2  134.57    5.36
   5   5  -1   18.32    1.88
   5   5  -1   17.64    1.91
  -5   5   1   18.42    1.83
  -5   5   1   19.59    1.66
  -5   5   0   -0.03    0.53
   5   5   0    0.01    0.50
  -5   5   0    0.28    0.41
   5   5   0    0.26    0.51
   5   5   1   31.59    2.46
  -5   5  -1   32.23    2.25
   5   5   1   31.30    2.39
   5   5   2   43.24    2.86
  -5   5  -2   37.87    2.35
   5   5   2   41.37    2.64
   5   5   3   28.66    2.27
  -5   5  -3   26.59    1.85
   5   5   3   27.21    2.03
   5   5   4   13.03    1.53
   5   5   4    8.28    1.05
   5   5   5  109.33    4.45
   5   5   6   40.62    2.50
   5   5   7   66.70    3.06
   5   5   7   61.97    2.96
   5   5   8   10.46    1.08
   5   5   8    8.88    1.01
   5   5   9    0.93    0.37
   5  -5   9    1.18    0.40
   5   5   9    1.57    0.46
   5   5   9    1.78    0.44
   5   5  10   15.85    1.11
   5  -5  10   14.47    0.94
   5   5  10   15.47    1.03
  -5   5 -10   13.47    1.06
   5   5  10   15.25    0.98
  -5  -6   9   13.95    1.01
   5   6  -8   -0.39    0.31
  -5  -6   8    0.00    0.26
  -5  -6   7    0.40    0.31
  -5   6   7    0.48    0.31
   5   6  -7    0.32    0.32
  -5   6   6   41.59    2.08
  -5  -6   6   36.56    1.98
   5   6  -6   37.29    2.10
  -5  -6   5   56.88    2.58
   5   6  -5   57.01    2.73
  -5   6   5   55.47    2.56
   5   6  -4  116.62    3.53
  -5   6   4  129.26    4.22
   5   6  -4  130.83    4.45
   5   6  -3   16.04    1.20
  -5   6   3   16.75    1.39
   5   6  -3   16.48    1.47
   5   6  -2    2.48    0.55
  -5   6   2    1.89    0.52
   5   6  -2    2.01    0.59
   5   6  -1   28.15    1.72
  -5   6   1   27.49    1.73
   5   6  -1   27.68    1.85
   5   6   0   25.89    1.65
  -5   6   0   25.61    1.61
   5   6   0   25.74    1.73
   5   6   1   44.57    2.19
  -5   6  -1   41.82    1.95
   5   6   1   42.64    2.14
   5   6   2   12.04    1.09
  -5   6  -2   10.77    0.86
   5   6   2   12.48    1.03
   5   6   3    0.18    0.26
   5   6   3    0.37    0.28
   5   6   4    2.21    0.44
   5   6   4    2.81    0.48
   5   6   5    0.20    0.26
   5   6   5   -0.02    0.20
   5  -6   6   79.43    2.40
   5   6   6   68.92    2.25
  -6   0  20  823.30   16.15
  -6   0  20  856.43   16.01
  -6   0  20  798.36   15.93
  -6   0  19    0.00    0.36
  -6   0  19    0.14    0.42
  -6   0  19    0.67    0.45
  -6   0  19    0.32    0.40
  -6   0  18   -0.32    0.47
  -6   0  18   -0.32    0.55
  -6   0  18   -0.29    0.44
  -6   0  18    0.17    0.37
  -6   0  17   -0.27    0.56
  -6   0  17    1.15    0.76
  -6   0  17   -0.14    0.51
  -6   0  17    0.06    0.49
  -6   0  17    0.56    0.46
  -6   0  16   18.97    2.00
  -6   0  16   23.39    2.29
  -6   0  16   22.72    2.23
  -6   0  16   19.48    2.03
  -6   0  16   21.10    2.22
  -6   0  16   22.38    2.28
  -6   0  16   18.94    2.15
  -6   0  16   23.70    2.19
  -6   0  15    0.01    0.57
  -6   0  15    0.90    0.62
  -6   0  15   -0.54    0.66
  -6   0  15    0.53    0.59
  -6   0  15    0.35    0.65
  -6   0  15   -0.24    0.45
  -6   0  15    0.09    0.62
  -6   0  15   -0.64    0.75
  -6   0  14   44.67    3.23
  -6   0  14   44.36    3.18
  -6   0  14   45.40    3.22
  -6   0  14   40.11    2.96
  -6   0  14   44.38    3.20
  -6   0  14   41.58    3.21
  -6   0  14   44.26    3.24
  -6   0  14   42.23    3.04
  -6   0  13    0.73    0.51
  -6   0  13   -0.24    0.69
  -6   0  13   -0.22    0.55
  -6   0  13    0.08    0.44
  -6   0  13    0.13    0.46
  -6   0  13    0.37    0.60
  -6   0  13    0.20    0.50
  -6   0  13   -0.22    0.54
  -6   0  13   -0.04    0.49
  -6   0  12    3.72    0.75
  -6   0  12    2.79    0.89
  -6   0  12    3.36    0.93
  -6   0  12    3.74    0.93
  -6   0  12    4.00    1.01
  -6   0  12    2.72    0.91
  -6   0  12    2.60    0.85
  -6   0  12    3.59    0.96
  -6   0  12    3.39    0.85
  -6   0  11    0.08    0.49
  -6   0  11    0.06    0.41
  -6   0  11   -0.18    0.39
  -6   0  11    0.10    0.42
  -6   0  11   -0.27    0.51
  -6   0  11    0.38    0.44
  -6   0  11   -0.03    0.42
  -6   0  11    0.26    0.50
  -6   0  11    0.31    0.43
  -6   0  10  267.24    7.81
  -6   0  10  269.11    7.92
  -6   0  10  252.91    7.86
   6   0 -10  266.32    6.22
  -6   0  10  254.33    7.64
  -6   0  10  258.23    7.73
  -6   0  10  247.70    7.70
  -6   0  10  262.60    7.52
  -6   0  10  259.93    7.90
  -6   0   9   -0.02    0.39
  -6   0   9    0.16    0.48
   6   0  -9    0.29    0.27
  -6   0   9    0.87    0.45
  -6   0   9   -0.43    0.47
  -6   0   9    0.33    0.40
  -6   0   9    6.35    1.07
  -6   0   8  341.33    9.01
  -6   0   8  358.38    9.14
  -6   0   8  357.65    9.25
  -6   0   8  366.08    9.36
  -6   0   8  360.35    9.12
  -6   0   8  364.22    9.25
  -6   0   8  364.26    9.05
   6   0  -8  368.52    8.01
  -6   0   8  349.10    9.23
   6   0  -7    0.10    0.24
  -6   0   7    0.12    0.41
  -6   0   7    0.48    0.42
  -6   0   6  429.16   10.16
   6   0  -6  451.18    9.39
   6   0  -5   -0.03    0.23
  -6   0   5    0.09    0.29
   6   0  -4  113.29    3.54
  -6   0   4  117.27    4.10
   6   0  -3    1.45    0.39
   6   0  -2    0.29    0.26
  -6   0   1    0.59    0.31
   6   0  -1    0.17    0.31
   6   0   0   28.65    1.83
  -6   0   0   29.78    1.66
   6   0   0   31.02    1.39
   6   0   1   -0.31    0.40
   6   0   1   -0.02    0.15
  -6   0  -1    0.12    0.27
   6   0   2  282.34    7.29
  -6   0  -2  291.82    6.79
   6   0   3   -0.17    0.34
  -6   0  -3   -0.01    0.22
   6   0   3    0.63    0.46
   6   0   4   14.61    1.40
  -6   0  -4   15.67    1.17
   6   0   4   17.55    1.50
   6   0   4   14.35    1.50
   6   0   5    0.43    0.31
   6   0   5   -0.09    0.37
   6   0   6  122.03    4.69
   6   0   6  112.57    4.88
   6   0   6  129.82    5.16
   6   0   6  121.73    4.78
   6   0   6  129.84    5.14
   6   0   7    0.07    0.38
   6   0   7   -0.17    0.49
   6   0   7    0.03    0.49
   6   0   7   -0.25    0.45
   6   0   7   -0.06    0.45
   6   0   8   34.97    2.53
   6   0   8   34.55    2.55
   6   0   8   30.05    2.50
   6   0   8   33.20    2.68
   6   0   8   33.15    2.52
   6   0   8   30.18    2.53
   6   0   9   -0.76    0.60
   6   0   9    0.43    0.58
   6   0   9    0.35    0.47
   6   0   9    0.10    0.42
   6   0   9   -0.43    0.68
   6   0  10  474.46   12.56
   6   0  10  495.51   12.26
   6   0  10  472.81   12.03
   6   0  10  447.74   11.82
   6   0  10  439.91   12.13
   6   0  10  464.96   12.74
   6   0  11    2.92    0.97
   6   0  11   -0.30    0.63
   6   0  11    1.94    0.71
   6   0  11    0.16    0.57
   6   0  11    0.41    0.48
   6   0  12  128.24    5.10
   6   0  12  131.71    5.02
   6   0  12  131.55    5.32
   6   0  12  125.91    5.40
   6   0  13    0.33    0.35
   6   0  13   -0.10    0.36
   6   0  13    0.28    0.41
   6   0  13   -0.42    0.58
   6   0  14    8.99    1.08
   6   0  14    9.86    1.19
   6   0  14    8.68    1.18
   6   0  15    0.47    0.36
   6   0  15    0.07    0.37
   6   0  16    5.48    0.70
  -6  -1  20   66.04    2.54
  -6   1  20   64.86    2.49
  -6   1  20   61.44    2.33
  -6  -1  20   62.54    2.40
  -6   1  20   65.82    2.64
  -6  -1  20   62.89    2.62
  -6  -1  19   23.74    1.74
  -6   1  19   22.64    1.66
  -6   1  19   20.96    1.71
  -6  -1  19   24.79    1.85
  -6   1  19   22.20    1.54
  -6  -1  19   23.85    1.68
  -6   1  19   21.73    1.57
  -6   1  18   49.14    2.89
  -6  -1  18   47.83    2.80
  -6   1  18   48.30    2.77
  -6   1  18   49.51    2.96
  -6  -1  18   50.92    3.00
  -6   1  18   46.65    2.64
  -6   1  18   49.27    2.70
  -6  -1  18   50.04    2.77
  -6  -1  17    6.09    1.16
  -6   1  17    8.64    1.27
  -6   1  17    5.79    1.19
  -6  -1  17    6.88    1.16
  -6   1  17    6.33    1.10
  -6   1  17    6.06    1.02
  -6   1  17    7.22    1.25
  -6  -1  17    8.17    1.00
  -6  -1  17    7.47    1.17
  -6   1  17    8.97    1.25
  -6  -1  16   16.84    1.93
  -6  -1  16   15.78    1.88
  -6   1  16   20.34    2.12
  -6   1  16   16.62    1.80
  -6  -1  16   17.51    1.95
  -6   1  16   16.84    1.83
  -6   1  16   16.67    1.79
  -6   1  16   15.64    1.84
  -6  -1  16   15.33    1.45
  -6   1  16   18.32    1.87
  -6  -1  16   17.90    1.89
  -6  -1  15    6.60    1.28
  -6  -1  15    5.16    1.27
  -6   1  15    4.79    1.18
  -6   1  15    4.79    1.12
   6  -1 -15    2.49    0.67
  -6  -1  15    6.15    1.23
  -6   1  15    4.25    0.95
  -6   1  15    6.79    1.30
  -6  -1  15    6.49    1.30
  -6  -1  15    5.73    1.21
  -6   1  15    4.13    1.03
  -6   1  15    4.97    1.02
  -6   1  15    6.26    1.21
  -6  -1  15    6.06    0.98
  -6   1  15    5.93    1.16
  -6  -1  15    6.68    1.23
  -6  -1  14   32.56    2.77
  -6   1  14   32.76    2.78
  -6  -1  14   35.10    2.84
  -6   1  14   31.56    2.73
   6  -1 -14   27.91    2.18
  -6   1  14   31.12    2.59
  -6  -1  14   30.32    2.68
  -6  -1  14   26.22    2.46
  -6   1  14   33.51    2.77
  -6   1  14   29.62    2.51
  -6  -1  14   29.24    2.52
  -6   1  14   33.19    2.70
  -6   1  14   31.31    2.57
  -6   1  14   30.65    2.61
  -6  -1  14   28.44    2.10
  -6   1  14   32.58    2.59
  -6  -1  14   28.68    2.49
  -6  -1  13   13.17    1.66
  -6   1  13   13.98    1.69
  -6   1  13   13.15    1.68
  -6   1  13   13.48    1.70
  -6   1  13   13.85    1.75
  -6  -1  13   14.46    1.79
  -6  -1  13   13.19    1.74
  -6  -1  13   13.55    1.74
  -6   1  13   15.29    1.78
  -6   1  13   13.88    1.71
  -6   1  13   15.59    1.87
  -6  -1  13   14.27    1.45
  -6  -1  13   14.26    1.77
  -6   1  13   13.55    1.80
  -6  -1  13   15.77    1.86
  -6   1  13   14.75    1.87
  -6   1  12  223.75    7.39
  -6  -1  12  215.36    7.41
  -6   1  12  225.44    7.37
  -6   1  12  221.25    7.47
  -6  -1  12  223.08    7.72
  -6  -1  12  225.38    7.85
  -6  -1  12  226.25    7.65
  -6   1  12  226.84    7.63
  -6  -1  12  217.46    7.40
  -6   1  12  228.69    7.44
  -6   1  12  219.76    7.31
  -6   1  12  224.42    7.51
  -6  -1  12  238.56    7.44
  -6  -1  12  224.95    6.64
  -6   1  12  208.97    7.50
  -6  -1  12  225.42    7.74
  -6   1  12  212.82    7.53
  -6  -1  12  232.35    7.71
  -6   1  11  146.92    5.90
  -6  -1  11  160.19    6.05
  -6  -1  11  163.51    6.02
  -6   1  11  166.08    5.92
  -6  -1  11  157.88    6.13
  -6  -1  11  160.78    6.27
  -6   1  11  149.01    5.84
  -6  -1  11  160.74    6.00
  -6   1  11  157.32    5.96
   6   1 -11  167.83    4.86
  -6  -1  11  161.83    5.97
  -6   1  11  163.81    5.88
  -6   1  11  160.29    5.85
  -6   1  11  160.28    5.93
  -6  -1  11  160.58    5.21
  -6  -1  11  160.63    5.88
  -6   1  11  155.84    5.31
  -6   1  11  164.77    6.15
  -6  -1  11  145.37    5.80
  -6  -1  10   -0.38    0.45
  -6   1  10    0.08    0.39
  -6   1  10   -0.30    0.44
  -6  -1  10    0.30    0.41
  -6  -1  10   -0.17    0.58
  -6   1  10   -0.31    0.35
  -6  -1  10    0.28    0.41
  -6   1  10    0.20    0.42
  -6  -1  10    0.07    0.42
  -6   1  10    0.90    0.57
   6   1 -10   -0.08    0.31
  -6  -1  10    1.13    0.53
  -6   1  10    0.69    0.49
  -6  -1  10    0.64    0.71
  -6   1  10    0.49    0.42
  -6   1  10    0.02    0.48
  -6  -1  10    0.07    0.31
  -6   1  10   -0.37    0.45
  -6  -1  10   -0.29    0.37
  -6   1   9    0.02    0.36
  -6  -1   9    0.29    0.36
  -6   1   9    0.22    0.37
  -6  -1   9    0.85    0.61
  -6  -1   9    0.06    0.44
  -6   1   9   -0.06    0.44
  -6  -1   9    0.82    0.48
  -6   1   9    0.06    0.38
  -6  -1   9   -0.04    0.38
  -6   1   9    1.55    0.59
   6   1  -9    0.28    0.28
  -6  -1   9    0.67    0.53
  -6   1   9    0.39    0.36
  -6  -1   9    0.88    0.55
  -6   1   9   -0.12    0.54
  -6  -1   9    0.87    0.56
  -6   1   9    0.07    0.37
  -6  -1   9    0.19    0.45
  -6   1   8  192.34    6.22
  -6  -1   8  195.33    6.24
  -6   1   8  197.29    5.95
  -6   1   8  204.85    6.24
  -6  -1   8  196.89    6.11
  -6   1   8  201.13    6.25
  -6  -1   8  198.80    6.53
   6   1  -8  205.54    5.57
  -6  -1   8  194.83    6.34
  -6   1   8  200.78    6.10
  -6  -1   8  196.14    6.21
  -6  -1   8  184.64    6.09
  -6   1   8  197.65    6.11
  -6   1   8  194.55    6.15
  -6  -1   8  194.79    6.13
  -6   1   7  202.41    6.12
  -6  -1   7  214.43    6.26
  -6  -1   7  211.38    6.28
  -6   1   7  194.40    6.07
  -6   1   7  210.89    6.24
  -6  -1   7  213.30    6.61
  -6  -1   7  215.69    6.45
  -6  -1   7  223.36    6.45
   6   1  -7  213.86    5.68
  -6  -1   7  197.86    6.17
  -6   1   7  186.87    6.11
  -6   1   6  130.66    4.50
  -6  -1   6  136.25    4.53
   6   1  -6  134.94    4.13
  -6   1   6  119.49    4.45
  -6  -1   6  122.55    4.44
  -6   1   5   87.96    3.55
  -6  -1   5   94.31    3.63
   6   1  -5  100.11    3.36
   6   1  -4   10.07    0.97
  -6  -1   4    9.85    1.05
  -6  -1   4    8.49    1.04
  -6   1   4    7.88    1.00
   6   1  -3  130.66    3.99
  -6  -1   3  130.27    4.26
   6  -1  -3  137.83    4.05
  -6  -1   2 1995.05   33.51
   6  -1  -2 1973.60   32.97
   6   1  -1  202.33    5.29
  -6  -1   1  205.45    5.62
   6  -1  -1  199.65    5.15
   6   1   0   88.91    3.37
   6  -1   0   96.07    3.53
   6   1   0   85.79    3.09
  -6  -1   0   84.09    3.28
   6  -1   0   91.90    3.01
   6   1   1  333.55    8.05
   6  -1   1  326.86    8.08
   6   1   1  319.12    7.57
  -6  -1  -1  319.78    7.90
   6  -1   1  343.54    7.35
   6   1   2  101.48    3.78
   6  -1   2  102.75    3.85
   6  -1   2  106.21    3.18
  -6  -1  -2  102.32    3.73
   6   1   2  101.93    3.49
   6   1   3   77.20    3.28
   6  -1   3   73.05    3.24
   6  -1   3   76.48    2.53
  -6  -1  -3   71.45    3.08
   6   1   3   69.50    3.34
   6  -1   3   74.52    3.44
   6   1   3   75.07    3.29
   6   1   4    2.24    0.61
   6  -1   4    0.48    0.32
  -6  -1  -4    1.35    0.49
   6  -1   4    0.94    0.53
   6   1   4    0.76    0.54
   6   1   4    1.59    0.60
   6   1   5  158.68    5.35
   6  -1   5  152.81    5.33
   6   1   5  144.62    5.44
   6  -1   5  156.89    5.59
   6   1   5  149.42    5.31
   6  -1   5  153.13    5.27
  -6  -1  -5  153.85    4.94
   6  -1   5  156.61    5.56
   6   1   5  149.27    5.47
   6   1   6   86.14    4.18
   6  -1   6   94.91    4.31
   6   1   6   95.58    4.13
   6  -1   6   88.41    4.02
   6   1   6   90.02    4.29
   6  -1   6   91.22    4.27
   6  -1   6   90.99    4.00
   6  -1   6   90.59    3.81
  -6  -1  -6   89.93    3.63
   6  -1   6   85.80    4.11
   6   1   6   86.41    4.14
   6   1   7  253.20    8.01
   6  -1   7  250.23    7.95
   6   1   7  263.31    7.76
   6  -1   7  242.09    7.61
   6   1   7  255.03    8.10
   6  -1   7  244.76    7.96
   6  -1   7  249.51    7.24
   6  -1   7  251.38    7.61
  -6  -1  -7  257.37    6.92
   6  -1   7  243.99    7.82
   6   1   7  241.84    7.84
   6   1   8  365.12    9.10
   6  -1   8  360.48    9.38
   6  -1   8  360.61    9.82
   6   1   8  364.25   10.27
   6   1   8  355.44   10.16
   6  -1   8  365.49   10.24
   6   1   8  346.74   10.17
   6  -1   8  368.06   10.34
   6   1   8  351.26   10.35
   6  -1   8  360.43   10.35
   6  -1   9  976.51   19.92
   6  -1   9  967.29   20.50
   6   1   9  983.41   21.14
   6   1   9  963.09   19.36
   6  -1   9  987.41   21.02
   6   1   9  939.51   20.92
   6   1   9  903.24   21.09
   6  -1   9  956.44   21.32
   6   1   9  964.72   21.08
   6  -1   9  991.91   21.23
   6   1  10    2.21    0.74
   6  -1  10    3.70    1.04
   6   1  10    2.00    0.77
   6  -1  10    1.87    0.70
   6  -1  10    1.62    0.53
   6   1  10    1.81    0.74
   6  -1  10    2.06    0.67
   6  -1  10    2.08    0.59
   6   1  10    2.20    0.83
   6   1  10    2.99    0.89
   6  -1  10    1.86    0.76
   6   1  11    0.48    0.69
   6  -1  11    0.53    0.50
   6   1  11   -0.07    0.46
   6  -1  11    0.23    0.44
   6  -1  11   -0.21    0.63
   6   1  11    0.65    0.59
   6   1  11    0.15    0.51
   6  -1  11    0.17    0.48
   6   1  11    0.30    0.52
   6  -1  11    0.06    0.42
   6  -1  12   19.99    1.84
   6   1  12   23.11    2.09
   6   1  12   22.77    2.15
   6  -1  12   17.61    1.91
   6   1  12   19.40    1.94
   6   1  12   18.64    1.87
   6  -1  12   19.38    1.90
   6   1  13   66.91    3.40
   6   1  13   65.93    3.33
   6   1  13   55.56    3.04
   6  -1  13   65.42    3.25
   6   1  13   59.49    3.29
   6  -1  13   57.44    3.24
   6   1  14    0.71    0.44
   6   1  14    0.32    0.42
   6  -1  14    0.97    0.51
   6   1  14    1.32    0.59
   6   1  14    0.16    0.31
   6  -1  14   -0.19    0.31
   6   1  15    6.67    0.88
   6  -1  15    5.50    0.81
   6   1  15    5.37    0.71
   6   1  15    5.36    0.74
   6  -1  15    5.16    0.72
   6   1  15    4.68    0.71
   6   1  16    5.29    0.61
   6  -1  16    5.30    0.60
  -6  -2  19    4.33    0.61
  -6   2  19    4.62    0.74
  -6  -2  19    3.22    0.65
  -6  -2  19    3.40    0.50
  -6  -2  18   62.34    3.08
  -6   2  18   61.66    3.08
  -6  -2  18   62.23    2.70
  -6   2  18   61.70    2.64
  -6   2  18   56.38    2.64
  -6   2  18   62.68    2.97
  -6  -2  18   59.31    2.48
  -6   2  18   62.33    2.54
  -6  -2  18   63.21    2.65
  -6  -2  17   12.26    1.44
  -6   2  17   10.68    1.41
  -6  -2  17   11.52    1.26
  -6   2  17   11.25    1.24
  -6   2  17    8.59    1.12
  -6   2  17   10.85    1.32
  -6  -2  17   12.03    1.19
  -6   2  17   10.42    1.14
  -6  -2  17   10.73    1.20
  -6   2  16   24.35    2.12
  -6  -2  16   21.62    2.09
  -6   2  16   23.34    1.86
  -6   2  16   25.90    2.26
  -6  -2  16   25.49    2.07
  -6   2  16   25.74    2.01
  -6   2  16   24.79    2.06
  -6   2  16   21.64    1.99
  -6  -2  16   23.47    1.83
  -6   2  16   23.14    1.87
  -6  -2  16   24.02    1.97
  -6   2  15   41.14    2.89
  -6  -2  15   46.91    3.17
  -6   2  15   44.10    2.74
  -6   2  15   44.13    3.04
  -6  -2  15   46.82    3.00
  -6   2  15   42.09    2.75
  -6   2  15   43.41    2.87
  -6   2  15   43.02    2.93
  -6  -2  15   46.88    2.74
  -6  -2  15   48.67    2.95
  -6   2  15   42.40    2.68
  -6   2  14   57.17    3.52
  -6  -2  14   58.42    3.51
  -6   2  14   49.32    3.33
  -6  -2  14   60.02    3.58
   6  -2 -14   50.43    2.96
  -6   2  14   56.10    3.44
  -6  -2  14   53.60    3.46
  -6   2  14   56.32    3.24
  -6   2  14   58.37    3.54
  -6  -2  14   55.66    3.33
  -6   2  14   51.03    3.13
  -6   2  14   60.36    3.47
  -6   2  14   55.52    3.40
  -6  -2  14   54.80    3.09
  -6  -2  14   54.16    3.24
  -6   2  14   57.11    3.23
  -6   2  13   45.26    3.14
  -6  -2  13   44.51    3.04
  -6   2  13   45.29    3.14
  -6  -2  13   45.68    3.11
   6  -2 -13   40.17    2.66
  -6   2  13   47.43    2.95
  -6   2  13   40.80    2.99
  -6   2  13   46.82    3.16
  -6  -2  13   43.30    3.08
  -6  -2  13   44.99    2.99
  -6   2  13   45.39    2.94
  -6   2  13   44.90    3.00
  -6   2  13   46.26    3.07
  -6  -2  13   41.37    2.71
  -6  -2  13   48.14    3.06
  -6   2  13   47.38    2.92
  -6   2  12    1.02    0.59
  -6  -2  12    0.11    0.54
  -6   2  12    0.27    0.63
  -6  -2  12   -0.50    0.64
   6  -2 -12    0.85    0.52
  -6   2  12    1.14    0.68
  -6  -2  12    0.63    0.60
  -6   2  12    0.05    0.46
  -6   2  12    0.21    0.43
  -6  -2  12    0.32    0.57
  -6   2  12    0.66    0.57
   6   2 -12    1.60    0.58
  -6   2  12    0.24    0.48
  -6  -2  12    0.08    0.38
  -6   2  12   -0.22    0.39
  -6  -2  12    0.55    0.44
  -6   2  11   19.47    1.99
  -6  -2  11   20.41    1.97
  -6  -2  11   22.05    2.00
  -6   2  11   19.11    1.95
   6  -2 -11   18.68    1.73
  -6   2  11   17.54    1.89
  -6   2  11   18.67    1.91
  -6  -2  11   22.23    2.10
   6   2 -11   20.38    1.70
  -6   2  11   17.97    1.75
  -6  -2  11   20.31    1.93
  -6   2  11   18.41    1.82
  -6  -2  11   21.80    1.87
  -6   2  11   21.53    1.91
  -6  -2  11   20.35    1.93
  -6   2  10  124.96    5.04
  -6  -2  10  112.57    4.69
   6  -2 -10  103.21    4.33
  -6   2  10  108.29    4.69
  -6   2  10  108.55    4.73
  -6  -2  10  114.52    4.81
  -6  -2  10  105.83    4.53
  -6   2  10  111.56    4.53
   6   2 -10  114.91    4.34
  -6   2  10  116.07    4.64
  -6  -2  10  110.74    4.88
  -6  -2  10  110.09    4.40
  -6   2  10  109.32    4.77
  -6  -2  10  114.12    4.70
  -6  -2  10  107.84    4.61
  -6   2  10  111.32    4.52
  -6   2   9  141.54    5.27
  -6  -2   9  142.09    5.18
   6  -2  -9  157.44    5.36
  -6   2   9  139.38    5.21
  -6   2   9  135.23    5.24
  -6  -2   9  134.61    5.15
   6   2  -9  139.56    4.85
  -6  -2   9  129.30    4.98
  -6   2   9  137.13    4.99
  -6   2   9  140.16    5.05
  -6  -2   9  130.70    5.26
  -6  -2   9  140.45    4.95
  -6   2   9  134.80    5.17
  -6  -2   9  143.89    5.23
  -6   2   9  138.81    5.03
  -6  -2   9  134.73    5.11
  -6  -2   8  735.77   16.00
  -6   2   8  749.60   15.83
  -6   2   8  754.57   16.12
  -6  -2   8  780.44   16.01
   6  -2  -8  750.48   15.86
  -6   2   8  751.09   16.07
  -6   2   8  726.62   16.14
  -6  -2   8  743.88   16.02
  -6   2   8  734.44   16.10
  -6  -2   8  746.75   15.97
  -6  -2   8  727.38   15.86
  -6   2   8  734.18   15.74
   6   2  -8  760.57   15.66
  -6   2   8  764.60   16.10
  -6  -2   8  755.02   16.52
  -6   2   8  712.24   15.47
  -6  -2   7  747.97   15.49
  -6   2   7  720.75   15.36
  -6  -2   7  736.19   15.61
  -6   2   7  741.11   15.59
   6  -2  -7  738.09   15.47
  -6   2   7  735.69   15.48
  -6   2   7  751.36   15.77
  -6  -2   7  721.39   15.45
  -6   2   7  733.94   15.68
  -6  -2   7  709.00   15.45
   6   2  -7  732.47   15.29
  -6   2   7  749.84   15.80
  -6  -2   7  743.00   16.05
  -6   2   7  694.08   15.24
  -6   2   6   56.84    2.82
  -6   2   6   57.38    2.89
  -6  -2   6   61.72    2.89
  -6  -2   6   57.56    2.92
   6  -2  -6   58.90    2.88
  -6   2   6   59.76    2.95
  -6  -2   6   57.43    2.86
  -6   2   6   56.29    2.90
   6   2  -6   63.48    2.93
  -6   2   6   62.23    3.08
  -6  -2   6   64.07    3.20
  -6   2   6   62.63    2.99
   6  -2  -5    3.80    0.71
  -6  -2   5    3.61    0.70
  -6   2   5    4.38    0.79
   6   2  -5    3.84    0.75
  -6  -2   5    2.24    0.65
  -6   2   5    3.82    0.74
  -6   2   5    2.85    0.68
  -6   2   5    3.01    0.66
  -6  -2   5    3.14    0.64
  -6   2   5    2.66    0.65
  -6  -2   5    3.95    0.74
  -6   2   4   61.52    2.88
  -6  -2   4   67.52    2.91
  -6  -2   4   61.78    3.04
   6  -2  -4   68.24    3.00
   6   2  -4   66.79    2.94
  -6  -2   4   67.15    3.12
  -6   2   4   66.21    3.08
  -6   2   4   61.13    2.99
   6  -2  -3    1.80    0.50
  -6  -2   3    1.44    0.56
   6   2  -3    1.68    0.61
  -6  -2   3    0.87    0.39
  -6   2   3    3.03    0.67
   6   2  -3    1.03    0.41
  -6   2   3    1.66    0.53
  -6   2   3    1.07    0.39
   6  -2  -2   -0.01    0.26
  -6  -2   2    0.22    0.32
   6   2  -2    0.47    0.36
   6   2  -2    0.63    0.39
  -6   2   2    0.71    0.42
  -6  -2   2   -0.22    0.36
   6   2  -2    0.46    0.34
   6  -2  -2    0.23    0.27
  -6   2   2    0.55    0.32
  -6   2   2    0.24    0.43
   6   2  -1  143.46    5.02
  -6  -2   1  136.94    4.75
   6  -2  -1  144.71    4.58
  -6   2   1  141.45    4.64
   6   2  -1  139.06    4.44
   6   2  -1  143.80    4.45
   6  -2  -1  141.71    4.51
   6   2   0    9.36    1.02
   6   2   0   10.24    1.08
   6  -2   0    9.50    1.04
   6  -2   0    7.78    0.94
  -6  -2   0    8.72    1.11
   6   2   0    9.46    1.18
   6   2   1    0.84    0.38
   6  -2   1    1.33    0.45
  -6  -2  -1    0.42    0.36
   6   2   1    1.44    0.47
   6  -2   1    0.94    0.38
   6   2   2   60.05    2.63
   6  -2   2   62.67    2.74
  -6  -2  -2   61.42    3.07
   6   2   2   61.87    3.10
   6   2   2   54.60    2.92
   6  -2   2   59.31    2.94
   6   2   2   59.76    2.76
   6  -2   2   63.18    2.89
   6   2   3  220.55    5.85
   6  -2   3  214.41    5.83
  -6  -2  -3  209.57    6.49
   6   2   3  212.75    6.46
   6  -2   3  212.15    6.42
   6   2   3  206.61    6.43
   6   2   3  208.83    6.05
   6  -2   3  210.34    6.16
   6   2   4  146.29    4.48
   6   2   4  140.84    5.22
   6  -2   4  145.48    5.22
   6   2   4  143.14    5.09
  -6  -2  -4  146.19    5.26
   6   2   4  147.62    5.27
   6  -2   4  145.77    5.17
   6   2   4  145.38    4.91
   6  -2   4  145.98    5.02
   6   2   4  139.78    5.20
   6  -2   4  147.51    5.21
   6   2   5   86.26    4.00
   6  -2   5  100.76    4.25
   6   2   5   90.24    3.89
   6  -2   5   95.56    4.11
   6   2   5   82.56    3.93
   6   2   5   99.30    3.98
   6  -2   5   97.14    4.04
   6   2   5   91.28    4.12
   6  -2   5   95.12    4.15
   6   2   6  353.63    9.57
   6  -2   6  349.25    9.45
   6   2   6  349.54    9.10
   6   2   6  341.61    9.54
   6  -2   6  339.25    9.44
   6  -2   6  331.62    9.08
  -6  -2  -6  359.26    9.46
   6   2   6  343.39    9.03
   6  -2   6  337.17    9.30
   6   2   6  333.09    9.34
   6   2   7  382.63   10.30
   6  -2   7  374.29   10.18
   6   2   7  396.19   10.60
   6  -2   7  367.17   10.24
   6  -2   7  388.19   10.35
   6   2   7  365.34   10.63
  -6  -2  -7  390.63   10.14
   6   2   7  379.51    9.69
   6   2   7  386.39   10.31
   6  -2   7  385.41   10.20
   6   2   8    5.05    0.96
   6  -2   8    3.49    0.89
   6   2   8    6.84    1.02
  -6  -2  -8    5.60    1.00
   6   2   8    5.19    1.08
   6  -2   8    4.00    0.94
   6   2   8    5.52    1.16
   6  -2   8    4.22    0.96
   6  -2   8    4.24    0.98
   6   2   8    6.55    1.19
   6   2   8    4.43    1.11
   6   2   9    0.71    0.52
   6  -2   9    0.12    0.53
   6   2   9   -0.38    0.35
   6   2   9    0.67    0.41
   6  -2   9   -0.33    0.51
   6   2   9    0.81    0.68
   6  -2   9    0.38    0.51
   6   2   9   -0.39    0.56
   6   2   9   -0.47    0.59
   6   2   9    0.22    0.49
   6  -2   9   -0.23    0.47
   6   2  10    0.70    0.69
   6  -2  10    0.30    0.42
   6   2  10   -0.39    0.44
   6   2  10    0.68    0.46
   6  -2  10    1.35    0.64
   6   2  10    0.00    0.48
   6   2  10    0.01    0.45
   6  -2  10    0.18    0.42
   6   2  11   30.30    2.44
   6  -2  11   31.73    2.32
   6   2  11   29.88    2.07
   6   2  11   29.71    2.29
   6  -2  11   32.08    2.35
   6   2  11   32.13    2.59
  -6   2 -11   30.75    2.08
   6   2  11   28.46    2.16
   6  -2  11   28.14    2.12
   6   2  12    0.72    0.54
   6  -2  12    2.17    0.66
   6   2  12    2.19    0.60
   6   2  12    1.32    0.58
   6  -2  12    2.50    0.68
   6   2  12    1.31    0.65
   6   2  12    2.37    0.64
   6  -2  12    1.64    0.57
   6   2  13   10.66    1.28
   6  -2  13    8.94    1.05
   6   2  13    8.08    1.12
   6   2  13    7.64    0.96
   6  -2  13    8.75    0.98
   6   2  13    8.59    1.07
   6  -2  13    7.32    0.97
   6   2  14    0.23    0.27
   6  -2  14    1.44    0.44
   6   2  14    0.93    0.49
   6   2  14    0.64    0.40
   6   2  15   14.36    1.13
   6   2  15   16.52    1.17
  -6  -3  18    0.67    0.26
  -6  -3  18   -0.15    0.26
  -6   3  18    0.38    0.34
  -6  -3  17    2.83    0.56
  -6  -3  17    2.58    0.58
  -6   3  17    1.68    0.53
  -6   3  17    2.37    0.54
  -6   3  17    2.23    0.51
  -6   3  16   35.89    2.34
  -6  -3  16   37.84    2.33
  -6   3  16   37.20    2.39
  -6  -3  16   39.63    2.24
   6   3 -16   33.80    1.92
  -6   3  16   37.81    2.28
  -6   3  16   39.29    2.22
  -6   3  15  108.50    4.53
  -6  -3  15  103.11    4.34
  -6   3  15  111.13    4.57
  -6  -3  15  113.66    4.29
   6   3 -15  108.09    4.14
  -6   3  15  107.51    4.35
  -6   3  15   95.65    3.96
  -6   3  14   32.65    2.47
  -6   3  14   35.03    2.58
  -6  -3  14   33.77    2.45
  -6  -3  14   34.95    2.38
   6   3 -14   34.21    2.41
  -6   3  14   37.96    2.59
  -6   3  14   32.98    2.28
  -6   3  13   27.56    2.12
  -6  -3  13   27.30    2.17
  -6   3  13   26.94    2.27
  -6   3  13   25.82    2.26
  -6  -3  13   27.00    2.23
  -6   3  13   26.25    1.94
  -6   3  12    0.26    0.58
  -6  -3  12    0.02    0.45
  -6   3  12    0.15    0.51
  -6   3  12   -0.11    0.60
   6   3 -12   -0.03    0.42
  -6   3  12    0.22    0.38
  -6  -3  12    0.36    0.55
   6  -3 -12    1.10    0.64
   6   3 -11    0.45    0.44
  -6   3  11    0.92    0.49
  -6   3  11    1.10    0.68
  -6  -3  11    0.70    0.59
  -6  -3  11    0.32    0.49
   6  -3 -11    0.90    0.50
   6   3 -10   13.06    1.51
  -6   3  10   15.40    1.66
  -6   3  10   15.63    1.74
  -6  -3  10   16.35    1.67
  -6   3  10   14.77    1.63
  -6  -3  10   14.39    1.64
   6  -3 -10   13.92    1.58
   6   3  -9  287.45    8.40
  -6   3   9  302.24    8.52
  -6   3   9  299.44    8.72
  -6   3   9  292.13    8.53
   6  -3  -9  304.62    8.65
   6   3  -8    2.04    0.67
  -6   3   8    0.85    0.40
  -6   3   8    0.19    0.60
  -6   3   8    0.49    0.50
   6  -3  -8    0.25    0.40
   6   3  -7  137.63    5.20
  -6   3   7  139.20    5.20
  -6   3   7  143.57    5.38
   6   3  -7  134.34    5.49
   6  -3  -7  138.26    5.26
   6  -3  -6    9.43    1.30
  -6  -3   6    9.30    1.27
   6   3  -6    7.38    1.13
   6   3  -6    6.59    1.14
  -6   3   6    6.46    1.03
  -6   3   6    5.89    1.05
  -6   3   6    5.87    0.93
   6   3  -5  428.43   11.31
  -6  -3   5  451.56   10.94
   6  -3  -5  411.59   10.74
   6   3  -5  442.04   10.80
  -6   3   5  452.76   10.58
  -6   3   5  416.34   10.83
  -6   3   5  443.71   10.64
   6  -3  -4  163.18    5.59
   6   3  -4  150.12    5.72
  -6  -3   4  158.27    5.53
  -6  -3   4  146.80    5.28
  -6   3   4  150.30    5.49
  -6   3   4  150.06    5.33
   6   3  -4  159.69    5.40
   6  -3  -3   27.60    2.10
   6   3  -3   24.17    2.14
  -6  -3   3   28.32    2.16
  -6  -3   3   22.68    1.83
  -6   3   3   26.94    2.10
   6   3  -3   25.42    1.96
   6  -3  -2   53.47    2.94
  -6  -3   2   50.67    2.95
   6   3  -2   51.45    3.12
   6   3  -2   55.11    2.86
  -6   3   2   52.15    2.93
  -6   3   2   48.43    2.89
   6   3  -1   -0.23    0.49
   6  -3  -1   -0.24    0.42
  -6  -3   1   -0.11    0.38
  -6   3   1   -0.23    0.44
   6   3   0   46.80    2.56
  -6   3   0   46.70    2.67
   6  -3   0   46.63    2.73
  -6  -3   0   48.89    2.95
   6   3   0   45.87    2.92
   6   3   1    2.99    0.67
   6   3   1    2.53    0.74
   6  -3   1    2.90    0.75
  -6  -3  -1    3.06    0.77
  -6   3  -1    2.12    0.62
  -6  -3  -2   16.69    1.77
   6   3   2   17.87    1.85
   6   3   2   16.62    1.47
  -6  -3  -3    2.16    0.68
   6   3   3    4.14    0.95
   6   3   3    3.89    0.69
   6   3   4   29.03    2.37
  -6  -3  -4   30.07    2.48
   6  -3   4   33.55    2.47
   6   3   5   45.75    2.99
  -6  -3  -5   51.10    3.26
   6  -3   5   52.82    3.08
  -6  -3  -6  294.30    8.99
   6   3   6  292.81    8.61
   6   3   6  304.03    9.24
   6   3   6  293.43    9.02
  -6  -3  -7   96.88    4.62
   6   3   7   96.38    4.32
   6   3   7  105.20    4.95
   6   3   7   93.10    4.57
   6   3   8    0.35    0.42
  -6  -3  -8    0.25    0.60
   6   3   8   -0.08    0.47
   6   3   8    0.48    0.70
   6  -3   8    0.49    0.52
   6   3   9    0.65    0.46
   6  -3   9    1.61    0.64
   6   3   9    0.65    0.42
   6   3   9    0.57    0.42
   6   3   9    0.48    0.54
   6   3  10   27.92    2.06
   6  -3  10   30.05    2.20
   6   3  10   31.85    2.39
   6   3  10   28.33    1.79
   6   3  10   30.62    1.95
   6   3  10   26.67    2.27
   6   3  11   16.85    1.71
   6   3  11   12.60    1.30
   6  -3  11   15.78    1.47
   6   3  11   14.26    1.53
   6  -3  12    4.28    0.75
   6   3  12    3.41    0.62
   6   3  12    4.95    0.88
  -6   3 -12    3.84    0.65
   6   3  12    2.97    0.70
   6   3  13  114.51    3.41
   6  -3  13  117.31    3.50
   6   3  13  119.80    3.96
   6   3  13  114.52    4.00
   6   3  14    4.53    0.60
   6   3  14    4.68    0.62
  -6  -4  16    7.20    0.75
  -6   4  16    6.82    0.80
  -6   4  16    8.19    0.83
  -6   4  16    7.68    0.77
  -6  -4  15    0.62    0.40
  -6   4  15    0.20    0.34
  -6   4  15    0.67    0.41
  -6   4  15    0.44    0.37
  -6  -4  14   14.57    1.35
  -6   4  14   14.13    1.39
  -6   4  14   13.68    1.32
  -6   4  14   15.87    1.44
  -6   4  13  193.66    6.23
  -6   4  13  202.34    6.09
   6   4 -13  195.58    5.61
  -6  -4  13  204.15    6.17
   6   4 -13  199.25    5.62
   6   4 -12    2.24    0.55
  -6  -4  12    1.43    0.54
  -6   4  12    3.11    0.75
   6   4 -12    2.74    0.69
  -6   4  12    2.61    0.76
  -6  -4  11    2.78    0.79
  -6   4  11    1.62    0.61
   6   4 -11    2.23    0.73
  -6   4  11    2.34    0.71
  -6  -4  10    0.87    0.47
  -6   4  10    0.75    0.46
  -6   4  10    0.59    0.36
   6   4 -10    1.29    0.61
  -6   4  10    0.57    0.47
   6   4  -9   63.31    3.51
  -6   4   9   69.76    3.32
  -6   4   9   68.23    3.56
  -6   4   9   61.29    3.38
  -6  -4   9   63.62    3.49
   6   4  -9   67.26    3.65
   6  -4  -9   59.45    3.40
   6  -4  -9   60.30    3.45
   6  -4  -8    2.12    0.76
   6  -4  -8    2.27    0.72
   6   4  -8    1.33    0.53
   6   4  -8    2.41    0.84
  -6   4   8    1.92    0.63
  -6   4   8    2.24    0.71
   6  -4  -8    2.13    0.75
   6  -4  -7    0.06    0.56
   6  -4  -7   -0.50    0.64
   6   4  -7    0.32    0.47
  -6   4   7   -0.02    0.41
   6   4  -7    0.84    0.58
  -6   4   7    0.08    0.56
   6  -4  -7    0.08    0.56
   6  -4  -6  597.42   14.45
   6   4  -6  579.13   14.53
   6   4  -6  621.63   14.47
  -6   4   6  621.21   13.88
  -6   4   6  626.41   14.53
   6  -4  -6  604.66   14.75
   6  -4  -5    0.81    0.52
  -6  -4   5    0.99    0.55
   6   4  -5    2.29    0.76
  -6   4   5    1.24    0.53
   6   4  -5    2.74    0.81
  -6   4   5    2.41    0.78
   6  -4  -5    2.75    0.90
   6  -4  -4    1.60    0.73
  -6  -4   4    1.39    0.72
   6   4  -4    0.61    0.43
   6   4  -4    0.97    0.57
  -6   4   4    1.03    0.56
  -6   4   4    1.01    0.56
   6  -4  -4    1.63    0.78
   6  -4  -3  130.25    5.32
  -6  -4   3  129.19    5.23
   6   4  -3  130.72    5.49
  -6   4   3  130.80    5.28
  -6   4   3  130.19    4.97
   6  -4  -3  126.74    5.60
   6   4  -3  129.54    5.08
   6  -4  -2   25.43    2.21
   6   4  -2   20.69    2.09
  -6  -4   2   24.11    2.19
  -6   4   2   25.91    2.18
  -6   4   2   23.24    2.00
   6  -4  -2   21.88    2.21
   6   4  -2   19.15    1.80
   6  -4  -1  170.39    6.24
  -6  -4   1  176.93    6.45
   6   4  -1  173.69    6.53
   6   4  -1  179.43    5.94
  -6   4   1  173.05    6.10
  -6   4   1  170.97    6.13
   6  -4  -1  177.33    6.79
  -6  -4   0    6.81    1.24
   6   4   0    6.15    0.98
   6   4   0    7.25    1.28
   6   4   0    5.96    1.16
  -6   4   0    5.68    1.06
   6  -4   0    6.16    1.19
   6   4   1  381.36   10.55
  -6  -4  -1  377.34   10.57
   6   4   1  374.53   10.10
  -6   4  -1  352.52    9.44
   6  -4   1  371.94   10.69
   6   4   1  363.27    9.24
   6   4   2   72.71    3.99
  -6  -4  -2   77.10    4.16
  -6   4  -2   78.37    3.52
   6   4   2   77.90    3.80
   6  -4   2   74.33    4.10
   6   4   3  119.17    5.21
  -6  -4  -3  122.57    5.39
   6   4   3  120.53    4.65
   6  -4   3  118.87    5.21
   6   4   3  117.21    4.65
   6   4   4  639.78   14.91
  -6  -4  -4  591.92   14.95
   6  -4   4  598.72   14.60
   6   4   4  622.19   14.04
   6   4   4  629.13   14.07
   6   4   5    5.81    1.17
   6   4   5    4.69    0.95
   6   4   5    5.28    0.95
   6   4   6   93.79    4.28
   6   4   6   94.34    4.15
   6   4   6   91.66    4.02
   6   4   7   48.46    2.89
   6   4   7   54.47    3.04
   6   4   7   57.06    2.99
   6   4   8    0.15    0.37
   6   4   8    0.22    0.36
   6  -4   8    0.86    0.50
   6   4   8    0.43    0.42
   6   4   8   -0.04    0.42
   6   4   9   18.19    1.57
   6  -4   9   19.45    1.62
   6   4   9   17.21    1.46
   6   4   9   16.52    1.55
   6   4   9   18.92    1.51
   6   4  10  106.44    3.75
   6  -4  10  107.00    3.74
   6   4  10   95.71    3.47
   6   4  10  100.28    3.78
   6   4  10   99.12    3.37
   6   4  11    7.31    0.81
   6   4  11    5.00    0.65
   6  -4  11    6.82    0.77
   6   4  11    5.96    0.80
  -6   4 -11    5.57    0.73
   6   4  12    1.44    0.33
   6   4  12    1.07    0.40
  -6  -5  13    8.80    0.84
  -6   5  13    8.80    0.85
  -6   5  13    8.26    0.83
  -6  -5  12   24.24    1.56
  -6   5  12   24.20    1.55
   6   5 -11    1.86    0.50
  -6  -5  11    2.72    0.61
  -6   5  11    1.90    0.50
   6   5 -10    3.99    0.75
  -6  -5  10    4.33    0.79
  -6   5  10    3.36    0.65
  -6  -5   9    1.04    0.49
  -6   5   9    1.08    0.44
   6   5  -9    1.88    0.65
   6   5  -9    1.87    0.55
  -6   5   9    2.95    0.67
  -6  -5   8    7.35    1.07
  -6   5   8    8.88    1.15
   6   5  -8    8.71    1.23
   6   5  -8    7.88    1.05
  -6   5   8    8.61    1.05
  -6   5   7  199.17    6.30
   6   5  -7  197.19    6.64
   6   5  -7  201.73    6.21
  -6   5   7  198.29    5.77
   6   5  -6   11.69    1.50
  -6   5   6   11.85    1.38
   6   5  -6   12.45    1.40
   6   5  -5    0.76    0.55
  -6   5   5    1.05    0.56
   6   5  -5    0.48    0.45
  -6   5   4  116.55    4.69
   6   5  -4  115.02    4.98
   6   5  -4  113.34    4.71
  -6   5   3   26.47    2.12
   6   5  -3   27.56    2.31
   6   5  -3   27.09    2.22
  -6   5   2    4.86    0.98
   6   5  -2    3.11    0.75
  -6   5   2    2.98    0.68
   6   5  -2    4.37    0.98
   6   5  -1   40.05    2.74
  -6   5   1   37.50    2.46
   6   5  -1   39.30    2.70
  -6   5   1   37.57    2.32
  -6   5   0    6.53    1.03
   6   5   0    5.76    1.02
  -6   5   0    6.83    1.04
   6   5   0    6.11    1.11
   6   5   1   21.22    1.97
  -6   5  -1   23.39    1.91
  -6   5  -1   25.04    1.84
   6   5   1   24.07    1.95
   6   5   2  114.27    4.72
  -6   5  -2  119.55    4.61
  -6   5  -2  116.70    3.99
   6   5   2  110.22    4.25
   6   5   3   65.96    3.41
  -6   5  -3   73.89    3.49
   6   5   3   64.11    2.88
   6   5   4    8.25    1.18
   6   5   5  140.75    4.88
   6   5   6   54.77    2.68
  -6   5  -6   54.03    2.72
   6   5   6   55.35    2.69
   6   5   7   90.24    3.29
  -6   5  -7   92.57    3.49
   6   5   7   85.46    3.30
   6  -5   7   91.77    3.35
   6   5   8    2.29    0.44
  -6   5  -8    1.81    0.50
   6  -5   8    2.45    0.50
   6   5   8    2.06    0.46
   6   5   9   30.89    1.40
  -6   5  -9   27.27    1.47
   6   5   9   29.04    1.46
   6  -5   9   32.13    1.47
   6   6  -8    1.15    0.36
  -6  -6   8    0.93    0.34
  -6  -6   7   21.17    1.31
   6   6  -7   19.10    1.29
  -6  -6   6   17.60    1.25
   6   6  -6   15.72    1.23
  -6   6   5   11.82    1.05
  -6  -6   5   13.21    1.11
   6   6  -5   11.27    1.10
   6   6  -4   20.50    1.26
  -6   6   4   23.43    1.49
   6   6  -4   24.16    1.61
   6   6  -3    4.94    0.65
  -6   6   3    5.26    0.74
   6   6  -3    5.67    0.80
   6   6  -2    0.50    0.31
  -6   6   2    0.42    0.33
   6   6  -2    0.14    0.29
   6   6  -1   -0.28    0.34
  -6   6   1    0.05    0.23
   6   6  -1    0.52    0.33
   6   6   0    8.03    0.86
   6   6   0    9.20    0.91
   6   6   1    9.07    0.89
   6   6   1    9.20    0.81
   6   6   2    2.98    0.48
   6   6   2    2.79    0.48
   6   6   3    4.44    0.56
   6   6   3    4.12    0.56
   6   6   4   35.11    1.52
  -7   0  20   16.73    1.23
  -7   0  20   17.64    1.22
  -7   0  20   16.65    1.23
  -7   0  19    0.23    0.37
  -7   0  19    0.43    0.31
  -7   0  19    0.51    0.41
  -7   0  18   37.02    2.52
  -7   0  18   37.30    2.47
  -7   0  18   38.26    2.40
  -7   0  18   36.23    2.42
  -7   0  17   -0.05    0.54
  -7   0  17   -0.66    0.61
  -7   0  17   -0.19    0.47
  -7   0  17    0.30    0.43
  -7   0  16   16.75    1.88
  -7   0  16   15.88    1.92
  -7   0  16   18.02    1.95
  -7   0  16   19.45    2.04
  -7   0  16   17.42    2.00
  -7   0  16   17.52    1.89
  -7   0  15   -0.39    0.51
  -7   0  15    0.14    0.46
  -7   0  15   -0.25    0.62
  -7   0  15    1.23    0.69
  -7   0  15   -0.44    0.68
  -7   0  15    0.43    0.44
  -7   0  15   -0.10    0.61
  -7   0  15    0.00    0.59
  -7   0  14   11.64    1.39
  -7   0  14   11.51    1.67
  -7   0  14   11.02    1.57
  -7   0  14   11.17    1.55
  -7   0  14   11.90    1.67
  -7   0  14   12.55    1.70
  -7   0  14   11.45    1.65
  -7   0  14   11.15    1.70
  -7   0  14   11.69    1.62
  -7   0  13   -0.14    0.51
  -7   0  13    0.77    0.70
  -7   0  13   -0.07    0.60
  -7   0  13   -0.20    0.49
  -7   0  13    0.41    0.59
  -7   0  13    0.15    0.59
  -7   0  13   -0.61    0.75
  -7   0  13    0.71    0.73
  -7   0  13    0.17    0.49
  -7   0  12  359.46   10.78
  -7   0  12  397.02   10.88
  -7   0  12  380.75   10.77
  -7   0  12  392.65   11.19
  -7   0  12  376.63   10.71
  -7   0  12  403.50   11.03
  -7   0  12  407.94   11.17
  -7   0  12  395.73   10.34
  -7   0  12  392.77   11.07
  -7   0  11   -0.24    0.42
  -7   0  11   -0.12    0.48
  -7   0  11   -0.03    0.48
  -7   0  11    0.48    0.53
  -7   0  11    0.34    0.53
  -7   0  11    1.15    0.61
  -7   0  11   -0.04    0.58
  -7   0  11    0.06    0.53
  -7   0  10  331.14    9.44
  -7   0  10  335.12    9.37
  -7   0  10  326.84    9.53
   7   0 -10  344.32    7.88
  -7   0  10  312.51    9.10
  -7   0  10  343.99    9.51
  -7   0  10  324.09    9.37
  -7   0  10  327.51    9.06
  -7   0  10  323.80    9.44
  -7   0   9   -0.27    0.45
  -7   0   9    0.23    0.41
   7   0  -9    0.17    0.31
  -7   0   9    1.15    0.64
  -7   0   9    0.15    0.51
  -7   0   9    0.23    0.51
  -7   0   9   -0.03    0.46
  -7   0   9    0.89    0.60
  -7   0   8  190.34    6.27
  -7   0   8  190.86    6.31
  -7   0   8  191.26    6.40
   7   0  -8  192.76    5.42
  -7   0   8  203.63    6.41
  -7   0   8  208.81    6.42
  -7   0   8  182.78    6.33
  -7   0   7   -0.26    0.48
  -7   0   7   -0.09    0.40
  -7   0   7    0.52    0.39
  -7   0   7    0.57    0.50
  -7   0   7   -0.01    0.46
  -7   0   7    0.44    0.42
   7   0  -7   -0.01    0.25
   7   0  -6   25.02    1.64
  -7   0   6   27.36    1.93
  -7   0   6   24.91    1.93
  -7   0   6   22.34    1.82
  -7   0   5    0.48    0.47
  -7   0   5    0.13    0.34
   7   0  -5   -0.06    0.27
   7   0  -4  144.81    4.40
  -7   0   4  132.59    4.73
  -7   0   4  137.40    4.86
   7   0  -3    0.24    0.26
   7   0  -2   10.86    1.08
   7   0  -1    0.02    0.17
   7   0  -1   -0.17    0.41
   7   0   0   46.29    1.89
   7   0   0   44.28    2.49
  -7   0  -1   -0.57    0.41
   7   0   1   -0.15    0.39
   7   0   1    0.15    0.40
   7   0   2  225.97    6.46
   7   0   2  233.88    6.79
  -7   0  -2  232.11    6.10
  -7   0  -2  226.05    6.59
  -7   0  -3    0.12    0.25
  -7   0  -3   -0.31    0.48
   7   0   3    0.34    0.39
   7   0   3   -0.13    0.41
   7   0   3    0.04    0.37
  -7   0  -4   21.98    1.75
   7   0   4   23.09    1.87
   7   0   4   21.27    1.86
   7   0   4   22.52    2.01
   7   0   5   -0.18    0.42
   7   0   5    0.44    0.49
   7   0   5   -0.01    0.49
   7   0   6   11.38    1.42
   7   0   6   12.81    1.64
   7   0   6   11.99    1.60
   7   0   6   11.46    1.51
   7   0   6   10.48    1.49
   7   0   7    0.77    0.66
   7   0   7   -0.46    0.59
   7   0   7    0.64    0.57
   7   0   7   -0.34    0.44
   7   0   7    0.48    0.42
   7   0   7    0.57    0.46
   7   0   8    2.20    0.80
   7   0   8    2.65    0.96
   7   0   8    2.92    0.85
   7   0   8    2.64    0.84
   7   0   8    1.46    0.70
   7   0   9   -0.10    0.58
   7   0   9    1.61    0.75
   7   0   9   -0.18    0.50
   7   0   9   -0.21    0.42
   7   0   9    0.49    0.51
   7   0  10  148.05    6.00
   7   0  10  157.44    5.85
   7   0  10  156.51    5.76
   7   0  10  143.13    5.86
   7   0  10  147.42    6.24
   7   0  11   -0.55    0.51
   7   0  11   -0.24    0.59
   7   0  11    0.25    0.50
   7   0  11   -0.68    0.66
   7   0  12   24.72    1.91
   7   0  12   24.81    1.86
   7   0  12   24.78    2.07
   7   0  12   26.03    2.17
   7   0  13    0.23    0.34
   7   0  13    0.36    0.45
   7   0  13    0.18    0.45
   7   0  14   13.85    1.29
   7   0  14   13.79    1.23
   7   0  15   -0.10    0.25
  -7  -1  20  153.87    4.16
  -7   1  20  157.31    4.14
  -7  -1  20  165.09    4.47
  -7   1  20  158.16    4.02
  -7  -1  20  159.55    4.10
  -7  -1  19   21.42    1.55
  -7   1  19   21.89    1.55
  -7   1  19   20.25    1.62
  -7  -1  19   20.79    1.62
  -7   1  19   21.49    1.46
  -7  -1  19   23.74    1.58
  -7   1  19   21.49    1.48
  -7   1  18    9.17    1.14
  -7  -1  18    8.32    1.14
  -7  -1  18    9.69    1.16
  -7   1  18    6.05    0.95
  -7   1  18    8.51    1.21
  -7  -1  18    8.68    1.19
  -7   1  18    8.46    1.10
  -7   1  17    2.80    0.76
  -7   1  17    2.54    0.79
  -7  -1  17    2.54    0.76
  -7   1  17    2.55    0.77
  -7   1  17    2.06    0.59
  -7  -1  17    2.65    0.76
  -7   1  17    3.08    0.92
  -7  -1  17    1.95    0.75
  -7   1  17    1.38    0.52
  -7   1  16   76.32    4.13
  -7  -1  16   77.29    4.09
  -7   1  16   77.96    3.92
  -7  -1  16   71.47    3.86
  -7   1  16   74.37    3.86
  -7   1  16   75.17    3.91
  -7   1  16   72.92    3.93
  -7  -1  16   69.92    3.76
  -7   1  16   72.78    3.75
  -7   1  16   76.81    4.14
  -7  -1  16   82.34    4.24
  -7   1  15   -2.26    0.84
  -7  -1  15    0.16    0.54
  -7   1  15    0.40    0.49
  -7  -1  15    0.41    0.68
   7  -1 -15   -0.06    0.49
  -7  -1  15    1.04    0.63
  -7   1  15    0.32    0.58
  -7   1  15    0.42    0.52
  -7  -1  15   -0.15    0.70
  -7  -1  15    0.05    0.49
  -7   1  15    0.06    0.44
  -7   1  15    0.17    0.59
  -7   1  15    0.86    0.63
  -7  -1  15    0.75    0.44
  -7   1  15    0.49    0.44
  -7  -1  15    0.41    0.49
  -7   1  14   36.17    2.94
  -7   1  14   37.85    2.99
  -7  -1  14   42.21    3.17
  -7  -1  14   43.49    3.19
   7  -1 -14   40.43    2.68
  -7  -1  14   38.13    3.07
  -7   1  14   40.97    3.08
  -7  -1  14   38.42    2.95
  -7   1  14   35.68    2.76
  -7  -1  14   35.45    2.80
  -7   1  14   37.42    2.83
  -7   1  14   41.88    2.99
  -7   1  14   39.07    2.92
  -7  -1  14   39.02    2.31
  -7  -1  14   37.78    2.87
  -7   1  14   39.12    2.85
  -7   1  13   70.59    4.18
  -7  -1  13   82.98    4.46
  -7   1  13   75.21    4.26
  -7  -1  13   84.36    4.47
   7  -1 -13   72.32    3.70
  -7   1  13   81.03    4.20
  -7   1  13   80.38    4.34
  -7  -1  13   86.70    4.66
  -7   1  13   77.92    4.27
  -7  -1  13   80.37    4.29
  -7   1  13   79.50    4.16
  -7  -1  13   76.87    4.15
  -7   1  13   83.60    4.28
  -7   1  13   77.92    4.20
  -7  -1  13   78.22    4.03
  -7  -1  13   84.73    3.52
  -7   1  13   74.43    3.46
  -7   1  13   75.60    4.05
  -7  -1  13   79.03    4.22
  -7  -1  12    1.19    0.65
  -7   1  12   -0.06    0.40
  -7   1  12   -0.20    0.48
  -7  -1  12    0.53    0.54
  -7   1  12    0.82    0.67
  -7   1  12   -0.07    0.44
  -7  -1  12    1.74    0.84
  -7  -1  12   -0.32    0.61
  -7   1  12    0.13    0.53
  -7   1  12   -0.42    0.64
  -7   1  12    0.65    0.60
  -7   1  12    1.10    0.69
  -7  -1  12    0.25    0.55
  -7   1  12    0.58    0.45
  -7  -1  12    0.23    0.56
  -7   1  12    0.43    0.46
  -7  -1  12   -0.45    0.48
  -7  -1  11   10.12    1.40
  -7   1  11    8.72    1.24
  -7   1  11    8.27    1.32
  -7  -1  11    7.84    1.29
  -7   1  11    7.49    1.24
  -7  -1  11   10.60    1.61
   7   1 -11    8.17    1.03
  -7  -1  11   10.86    1.48
  -7   1  11    8.12    1.26
  -7  -1  11    8.41    1.41
  -7   1  11    8.02    1.30
  -7   1  11    7.60    1.22
  -7   1  11    9.00    1.39
  -7  -1  11    8.64    1.38
  -7   1  11    6.20    1.19
  -7  -1  11   10.52    1.51
  -7   1  11   11.31    1.57
  -7  -1  11    9.15    1.42
  -7  -1  10   83.52    4.09
  -7   1  10   81.76    4.10
  -7  -1  10   85.84    4.17
  -7   1  10   88.29    4.09
  -7  -1  10   81.29    4.02
  -7  -1  10   73.81    4.05
  -7   1  10   80.51    4.12
  -7  -1  10   83.81    4.36
  -7   1  10   88.60    4.24
  -7  -1  10   77.90    3.96
  -7   1  10   85.01    4.02
   7   1 -10   85.94    3.44
  -7   1  10   86.76    4.13
  -7   1  10   85.39    4.02
  -7  -1  10   83.87    4.13
  -7   1  10   82.14    3.78
  -7   1  10   75.77    4.03
  -7  -1  10   80.81    4.14
  -7  -1   9   10.50    1.37
  -7   1   9    5.41    0.98
  -7   1   9    7.36    1.19
  -7  -1   9    4.74    0.94
  -7   1   9    6.90    1.17
  -7  -1   9    7.65    1.25
   7   1  -9    4.99    0.78
  -7  -1   9    6.78    1.17
  -7   1   9    4.96    0.95
  -7   1   9    5.38    1.08
  -7   1   9    5.16    0.95
  -7  -1   9    3.98    0.92
  -7   1   9    5.73    1.04
  -7  -1   9    4.84    0.97
  -7   1   9    6.31    1.13
  -7  -1   9    3.71    0.85
  -7   1   8  298.68    8.77
  -7  -1   8  303.65    8.81
  -7   1   8  313.13    8.51
  -7   1   8  313.50    8.76
  -7  -1   8  330.76    9.28
  -7   1   8  318.27    8.72
   7   1  -8  324.70    8.00
  -7  -1   8  318.81    9.01
  -7   1   8  343.84    8.67
  -7  -1   8  325.72    8.90
  -7   1   8  313.97    8.62
  -7  -1   8  306.63    8.72
  -7   1   8  310.77    8.73
  -7  -1   8  308.73    8.66
  -7   1   7   12.37    1.46
  -7  -1   7   13.11    1.49
  -7   1   7   14.98    1.51
  -7   1   7   16.01    1.60
  -7  -1   7   15.42    1.61
  -7   1   7   15.59    1.57
   7   1  -7   14.67    1.33
  -7  -1   7   14.19    1.52
  -7  -1   7   14.43    1.49
  -7   1   7   14.45    1.51
  -7  -1   7   14.70    1.53
  -7   1   7   12.07    1.40
  -7   1   6    3.78    0.79
  -7  -1   6    4.25    0.89
  -7   1   6    4.27    0.87
  -7  -1   6    4.99    0.90
  -7   1   6    4.02    0.83
  -7  -1   6    4.22    0.86
  -7  -1   6    4.76    0.92
  -7   1   6    7.46    1.06
   7   1  -6    4.75    0.77
  -7   1   5  270.65    7.73
  -7  -1   5  285.80    7.80
   7  -1  -5  291.19    7.32
   7   1  -5  293.29    7.29
  -7  -1   5  279.09    7.78
  -7   1   5  292.29    7.82
   7   1  -4   -0.24    0.32
   7  -1  -4    0.68    0.39
  -7  -1   4   -0.13    0.35
  -7   1   4    0.36    0.42
  -7  -1   4    0.18    0.35
  -7   1   4    1.07    0.54
   7   1  -3   34.22    1.97
  -7  -1   3   32.30    2.11
  -7   1   3   34.20    2.23
  -7  -1   3   33.66    2.15
   7  -1  -3   32.65    1.89
   7   1  -2   18.48    1.43
  -7  -1   2   16.42    1.47
   7  -1  -2   18.44    1.38
  -7   1   2   18.60    1.66
   7   1  -1  229.94    6.18
  -7  -1   1  222.98    6.44
   7  -1  -1  233.97    5.98
  -7   1   1  219.76    6.68
   7   1  -1  242.67    6.71
   7  -1  -1  235.25    6.71
   7   1   0    0.76    0.39
   7  -1   0   -0.17    0.25
  -7  -1   0    0.28    0.33
  -7   1   0    0.54    0.47
   7   1   0    0.50    0.37
   7  -1   0    0.40    0.43
   7   1   1   16.41    1.39
   7   1   1   18.66    1.63
   7  -1   1   16.77    1.57
   7  -1   1   16.75    1.24
  -7  -1  -1   16.80    1.51
  -7   1  -1   21.52    1.82
   7  -1   2  115.29    3.53
  -7  -1  -2  117.42    4.31
   7  -1   2  118.34    4.31
   7   1   2  114.92    4.36
   7  -1   2  110.07    4.38
   7   1   2  111.95    4.58
   7  -1   2  114.35    4.59
  -7   1  -2  116.36    4.60
  -7  -1  -3   18.18    1.58
   7  -1   3   19.54    1.69
   7   1   3   18.32    1.67
   7  -1   3   16.70    1.62
   7   1   3   15.80    1.67
   7  -1   3   20.33    1.85
  -7   1  -3   19.20    1.80
  -7  -1  -4   86.37    3.70
   7   1   4   92.71    4.03
   7  -1   4   92.46    4.09
   7  -1   4   92.01    3.98
   7  -1   4   91.87    4.22
   7   1   4   82.07    4.02
  -7   1  -4   91.37    4.07
  -7  -1  -5  379.61    9.32
   7   1   5  358.16   10.12
  -7   1  -5  359.21    9.69
   7  -1   5  384.72    9.91
   7   1   5  382.87    9.95
   7  -1   5  368.22    9.92
   7   1   5  360.85   10.21
   7  -1   5  384.21   10.37
   7   1   5  357.58   10.11
   7  -1   5  380.77   10.26
   7   1   6  532.92   13.63
   7  -1   6  566.15   13.83
  -7   1  -6  539.46   12.92
   7  -1   6  557.23   13.28
   7  -1   6  561.38   12.83
   7  -1   6  548.95   13.64
   7   1   6  539.15   13.60
   7   1   6  579.45   13.47
   7  -1   6  551.33   13.43
   7   1   6  532.52   13.79
   7  -1   6  568.91   13.95
   7   1   7    7.12    1.21
   7   1   7   10.22    1.56
   7  -1   7    8.54    1.37
   7  -1   7    7.27    1.26
   7   1   7    7.40    1.31
   7  -1   7    9.54    1.40
  -7   1  -7   10.05    1.28
   7  -1   7    7.23    1.23
   7  -1   7    7.59    1.12
   7  -1   7    7.97    1.32
   7   1   7    7.18    1.30
   7   1   8    7.18    1.34
   7  -1   8    9.49    1.49
   7   1   8    7.25    1.32
   7  -1   8   10.62    1.53
  -7   1  -8   10.38    1.25
   7  -1   8    9.58    1.40
   7  -1   8    8.52    1.17
   7   1   8    8.32    1.36
   7   1   8    9.94    1.46
   7  -1   8    8.60    1.43
   7   1   9   44.76    3.15
   7  -1   9   48.75    3.25
   7   1   9   43.27    3.14
   7  -1   9   52.97    2.88
   7   1   9   50.18    3.24
   7  -1   9   48.27    3.08
   7   1   9   44.90    3.28
   7  -1   9   45.52    3.28
   7   1   9   42.38    3.02
   7  -1   9   47.42    3.15
   7   1  10   17.63    1.90
   7  -1  10   17.09    1.77
   7   1  10   16.08    1.85
   7  -1  10   14.00    1.71
   7  -1  10   15.18    1.50
   7   1  10   15.98    1.82
   7   1  10   13.97    1.69
   7  -1  10   17.30    1.86
   7   1  11    0.59    0.54
   7  -1  11    0.08    0.51
   7   1  11    0.52    0.49
   7   1  11    0.14    0.44
   7  -1  11   -0.03    0.47
   7  -1  11    0.55    0.58
   7   1  11    0.58    0.59
   7   1  12    5.04    0.93
   7   1  12    8.36    1.22
   7   1  12    6.67    1.06
   7  -1  12    6.27    1.02
   7   1  12    5.98    1.05
   7  -1  12    7.45    1.13
   7   1  13    1.90    0.55
   7   1  13    2.40    0.66
   7   1  13    1.95    0.55
   7  -1  13    1.81    0.55
   7   1  13    2.35    0.63
   7  -1  13    2.65    0.66
   7   1  14    1.47    0.42
   7   1  14    2.10    0.55
   7   1  14    1.62    0.44
   7  -1  14    1.28    0.42
   7   1  14    1.67    0.48
   7  -1  14    1.70    0.50
   7  -1  15    6.17    0.64
  -7  -2  19    0.20    0.26
  -7   2  19    0.37    0.29
  -7   2  18    1.30    0.48
  -7  -2  18    1.91    0.46
  -7   2  18    2.26    0.49
  -7   2  18    1.24    0.49
  -7  -2  18    2.61    0.65
  -7  -2  18    1.87    0.42
  -7   2  17   22.70    1.81
  -7   2  17   20.05    1.70
  -7  -2  17   23.74    1.74
  -7   2  17   20.73    1.61
  -7  -2  17   21.05    1.81
  -7   2  17   23.23    1.93
  -7   2  17   21.38    1.60
  -7  -2  17   25.12    1.75
  -7   2  17   21.86    1.58
  -7  -2  16   29.82    2.33
  -7   2  16   28.68    2.32
  -7   2  16   30.06    2.10
  -7  -2  16   31.39    2.22
  -7   2  16   30.19    2.12
  -7   2  16   32.41    2.35
  -7   2  16   29.70    2.22
  -7  -2  16   29.42    1.89
  -7  -2  16   26.86    2.01
  -7   2  16   28.57    1.99
  -7   2  15  136.32    5.57
  -7  -2  15  147.70    5.73
  -7   2  15  131.82    5.52
  -7   2  15  135.28    5.16
  -7  -2  15  148.81    5.47
  -7   2  15  133.85    5.15
  -7   2  15  148.22    5.58
  -7   2  15  141.74    5.41
  -7  -2  15  148.32    4.95
  -7   2  15  135.41    5.05
  -7  -2  15  150.39    5.42
  -7   2  14    3.54    0.86
  -7  -2  14    4.76    1.02
  -7  -2  14    3.96    0.95
  -7   2  14    4.62    1.09
  -7   2  14    4.15    0.98
  -7   2  14    4.96    1.09
  -7  -2  14    5.24    1.02
  -7   2  14    3.84    0.88
  -7   2  14    3.57    0.91
  -7   2  14    5.03    1.03
  -7  -2  14    3.61    0.75
  -7   2  14    3.52    0.97
  -7  -2  14    3.98    0.97
  -7   2  13   19.58    2.08
  -7  -2  13   22.09    2.13
  -7   2  13   19.90    2.10
  -7  -2  13   19.09    2.00
   7  -2 -13   19.67    1.86
  -7   2  13   22.00    2.05
  -7   2  13   20.87    2.12
  -7  -2  13   21.28    2.12
  -7   2  13   22.37    2.19
  -7  -2  13   22.65    2.09
  -7   2  13   22.46    2.05
  -7   2  13   20.54    2.04
  -7   2  13   22.68    2.06
  -7  -2  13   18.28    1.71
  -7  -2  13   22.51    2.09
  -7   2  13   22.45    1.99
  -7  -2  12  145.49    5.83
  -7   2  12  151.09    6.03
  -7  -2  12  152.32    5.94
  -7   2  12  148.54    6.02
   7  -2 -12  147.69    5.57
  -7   2  12  147.58    6.01
  -7  -2  12  156.74    6.04
  -7   2  12  159.66    6.10
  -7  -2  12  150.13    5.77
   7   2 -12  148.87    5.13
  -7   2  12  150.89    5.65
  -7   2  12  147.74    5.88
  -7   2  12  150.05    5.64
  -7  -2  12  160.12    5.43
  -7  -2  12  145.78    5.72
  -7   2  12  149.22    5.61
  -7  -2  11  368.36   10.24
  -7   2  11  360.91   10.33
  -7  -2  11  367.56   10.25
   7  -2 -11  355.75    9.82
  -7   2  11  372.55   10.50
  -7  -2  11  372.18   10.27
  -7   2  11  399.97   10.61
   7   2 -11  355.98    9.29
  -7  -2  11  360.74   10.02
  -7   2  11  376.83    9.97
  -7   2  11  372.56    9.85
  -7  -2  11  386.90   10.68
  -7  -2  11  376.19    9.55
  -7   2  11  357.38   10.31
  -7  -2  11  368.37   10.12
  -7   2  11  362.51    9.85
   7  -2 -10  551.92   13.34
  -7   2  10  595.98   14.08
  -7  -2  10  572.79   13.66
  -7   2  10  582.89   13.78
  -7   2  10  542.16   13.70
  -7  -2  10  583.39   13.80
   7   2 -10  573.56   13.04
  -7  -2  10  571.30   13.58
  -7   2  10  582.13   13.47
  -7   2  10  550.58   12.79
  -7  -2  10  556.79   13.99
  -7  -2  10  584.32   13.07
  -7  -2  10  574.17   13.68
  -7   2  10  585.58   13.47
  -7   2  10  580.16   13.96
  -7  -2  10  588.53   13.80
  -7   2   9    1.38    0.58
  -7  -2   9    3.51    0.82
   7  -2  -9    2.51    0.73
  -7  -2   9    3.73    0.87
  -7   2   9    3.71    0.89
  -7   2   9    2.78    0.75
  -7   2   9    2.66    0.76
  -7  -2   9    3.74    0.82
  -7   2   9    1.86    0.69
  -7  -2   9    2.45    0.74
   7   2  -9    5.00    0.89
  -7  -2   9    3.31    0.83
  -7   2   9    2.40    0.66
  -7  -2   9    3.34    0.83
  -7  -2   9    3.68    0.95
  -7   2   9    3.24    0.83
  -7  -2   8    5.43    0.96
  -7   2   8    5.59    1.07
  -7   2   8    4.88    0.96
  -7   2   8    3.02    0.74
  -7  -2   8    5.03    0.95
  -7   2   8    3.73    0.86
  -7  -2   8    4.08    0.88
  -7   2   8    2.48    0.58
   7   2  -8    4.31    0.87
  -7  -2   8    3.51    0.78
  -7   2   8    3.96    0.82
  -7  -2   8    4.57    0.96
  -7  -2   8    5.32    1.08
  -7   2   8    4.78    0.83
   7  -2  -7    2.38    0.65
  -7   2   7    1.38    0.57
  -7   2   7    1.56    0.55
  -7  -2   7    1.91    0.64
  -7   2   7    1.22    0.58
  -7  -2   7    2.07    0.61
   7   2  -7    1.32    0.54
  -7  -2   7    2.53    0.74
  -7   2   7    1.91    0.62
  -7   2   7    2.40    0.67
  -7  -2   7    2.25    0.60
  -7   2   6   58.04    3.04
  -7   2   6   54.05    2.88
  -7  -2   6   55.48    2.98
  -7  -2   6   52.32    2.83
   7  -2  -6   58.29    3.01
  -7   2   6   59.92    3.05
  -7   2   6   52.00    2.99
  -7  -2   6   50.45    2.91
   7   2  -6   56.93    2.90
  -7   2   6   55.60    3.10
  -7  -2   6   53.53    3.09
  -7   2   6   61.07    3.15
  -7   2   5   50.47    2.80
  -7  -2   5   57.94    2.90
  -7   2   5   52.10    2.78
  -7  -2   5   61.81    3.17
   7  -2  -5   54.08    2.86
  -7   2   5   60.12    2.93
   7   2  -5   58.29    2.90
  -7   2   5   55.16    2.98
  -7   2   5   58.43    3.08
  -7  -2   5   58.63    3.15
  -7   2   5   47.71    2.82
  -7  -2   5   51.60    2.87
  -7  -2   4  232.73    6.64
  -7   2   4  225.28    6.74
  -7  -2   4  232.66    7.01
   7  -2  -4  247.43    6.83
   7   2  -4  240.16    6.67
  -7   2   4  228.77    6.89
  -7  -2   4  220.86    6.84
  -7   2   4  234.59    7.03
   7  -2  -3    0.82    0.42
  -7  -2   3    0.47    0.36
   7   2  -3    0.80    0.39
   7   2  -3    0.82    0.42
  -7  -2   3    0.07    0.37
  -7   2   3    0.83    0.56
  -7   2   3    0.38    0.43
   7   2  -3    0.66    0.44
   7  -2  -3    0.90    0.49
  -7   2   2   21.82    1.82
  -7  -2   2   23.41    1.80
   7   2  -2   26.50    1.86
   7  -2  -2   23.82    1.81
   7   2  -2   24.35    2.01
  -7  -2   2   23.96    1.93
   7  -2  -2   24.24    1.79
   7   2  -2   23.27    1.75
  -7   2   2   23.66    1.83
  -7  -2   2   22.54    1.76
  -7   2   2   25.93    2.04
   7   2  -1  103.25    3.95
   7  -2  -1  102.55    4.03
   7  -2  -1  110.08    4.09
   7   2  -1  111.36    4.46
  -7  -2   1  104.04    4.30
   7   2  -1  103.78    3.91
  -7   2   1   99.79    3.96
  -7   2   1  109.40    4.49
   7   2   0  456.50   10.68
   7  -2   0  475.87   10.82
  -7  -2   0  478.12   11.50
   7   2   0  488.80   11.53
  -7   2   0  451.93   11.55
   7   2   0  479.39   10.93
   7  -2   0  482.83   11.07
   7  -2   1   59.01    2.80
  -7  -2  -1   58.78    3.17
   7   2   1   63.09    3.19
   7   2   1   60.10    2.84
   7   2   1   53.01    2.96
   7  -2   1   53.12    2.95
   7   2   1   61.56    2.96
   7  -2   1   58.95    2.98
   7  -2   2    4.31    0.73
  -7  -2  -2    2.68    0.78
   7   2   2    3.52    0.69
   7   2   2    3.29    0.81
   7   2   2    3.77    0.82
   7  -2   2    4.25    0.91
   7   2   2    3.52    0.72
   7  -2   2    3.39    0.75
   7   2   3   60.45    2.89
   7   2   3   59.43    3.25
   7  -2   3   64.31    3.33
   7   2   3   65.30    3.26
  -7  -2  -3   57.91    3.25
   7   2   3   62.83    3.12
   7  -2   3   58.87    3.12
   7   2   4   65.92    3.51
   7  -2   4   67.73    3.52
   7   2   4   59.82    3.36
   7  -2   4   66.40    3.46
   7   2   4   61.96    3.20
  -7  -2  -4   65.55    3.50
   7   2   4   66.52    3.30
   7  -2   4   66.10    3.37
   7   2   4   63.49    3.49
   7  -2   4   59.59    3.35
   7   2   5  166.62    6.02
   7  -2   5  165.75    5.96
   7   2   5  171.40    5.82
   7  -2   5  165.92    5.84
   7   2   5  165.32    6.12
   7  -2   5  156.87    5.96
   7  -2   5  153.74    5.77
   7   2   5  157.36    5.88
   7   2   5  166.21    5.61
  -7  -2  -5  160.48    5.91
   7   2   6   10.29    1.47
   7  -2   6   19.58    1.90
   7   2   6   16.42    1.87
   7  -2   6   20.65    2.01
   7   2   6   19.46    1.78
   7  -2   6   18.69    1.85
   7  -2   6   22.43    2.09
   7   2   6   11.23    1.52
   7  -2   6   18.08    1.82
  -7  -2  -6   18.86    1.86
   7   2   6   20.58    1.77
   7   2   7   23.36    2.13
   7  -2   7   29.75    2.36
   7   2   7   26.19    2.35
   7  -2   7   24.68    2.28
   7  -2   7   24.88    2.19
   7   2   7   24.28    2.31
   7   2   7   26.18    2.23
   7  -2   7   28.01    2.29
  -7  -2  -7   27.70    2.26
   7   2   7   25.53    1.93
   7   2   8   57.42    3.35
   7  -2   8   57.82    3.33
   7   2   8   55.02    3.62
   7   2   8   57.32    3.05
   7  -2   8   62.56    3.50
   7   2   8   52.51    3.41
   7   2   8   57.29    3.54
   7  -2   8   57.34    3.49
   7   2   8   57.41    3.33
   7  -2   8   58.80    3.32
   7   2   9   81.96    3.59
   7   2   9   76.05    4.09
   7  -2   9   91.00    4.19
   7   2   9   83.25    4.04
   7  -2   9   81.31    3.97
   7   2   9   77.76    4.24
  -7   2  -9   84.29    3.86
   7   2   9   77.55    3.83
   7  -2   9   79.68    3.82
   7   2  10  164.99    5.22
   7   2  10  169.28    6.13
   7  -2  10  171.43    5.91
   7   2  10  167.79    5.86
   7  -2  10  167.38    5.82
   7   2  10  180.59    6.48
  -7   2 -10  172.43    5.50
   7   2  10  167.60    5.72
   7  -2  10  165.23    5.64
   7   2  11    6.37    1.10
   7  -2  11    7.86    1.14
   7   2  11    6.15    0.98
   7  -2  11    5.29    0.89
   7   2  11    5.58    0.99
   7   2  11    6.05    0.95
   7  -2  11    7.21    0.98
   7   2  12   23.92    1.71
   7  -2  12   21.86    1.64
   7   2  12   24.83    1.92
   7   2  12   21.02    1.53
   7  -2  12   25.07    1.65
   7  -2  12   24.26    1.75
   7   2  12   26.93    1.98
   7   2  13   73.54    2.73
   7   2  13   80.57    3.23
   7   2  13   74.75    2.64
   7   2  13   84.50    3.30
   7   2  14    2.14    0.50
   7   2  14    1.70    0.40
  -7   3  18    0.31    0.30
  -7  -3  17   24.18    1.35
  -7  -3  17   23.07    1.44
  -7   3  17   23.47    1.62
  -7   3  17   25.47    1.61
  -7  -3  16   98.90    3.68
  -7   3  16   97.29    3.89
  -7  -3  16  100.52    3.49
   7   3 -16  105.88    3.64
  -7   3  16   99.76    3.85
  -7   3  15   19.91    1.81
  -7  -3  15   18.91    1.63
  -7   3  15   18.91    1.74
  -7  -3  15   20.19    1.58
   7   3 -15   20.72    1.71
  -7   3  15   21.68    1.81
  -7  -3  14    0.25    0.33
  -7  -3  14    0.68    0.38
   7   3 -14    0.05    0.39
  -7   3  14   -0.10    0.53
  -7   3  14    0.42    0.44
  -7   3  14   -0.55    0.57
  -7   3  14    0.13    0.50
  -7   3  13   21.91    2.07
  -7  -3  13   23.62    1.95
  -7   3  13   23.36    2.06
  -7   3  13   27.38    1.98
  -7  -3  13   22.09    1.86
   7   3 -13   23.80    2.12
  -7   3  13   23.10    2.06
  -7  -3  12   80.01    3.78
  -7   3  12   74.56    3.55
  -7   3  12   76.85    4.00
  -7  -3  12   77.41    3.72
  -7   3  12   83.59    4.00
   7   3 -11    1.33    0.60
  -7   3  11    1.37    0.67
  -7   3  11    1.10    0.53
  -7  -3  11    1.91    0.70
  -7  -3  11    1.61    0.63
   7  -3 -11    1.96    0.74
   7   3 -10    2.33    0.67
  -7   3  10    2.93    0.82
  -7   3  10    4.33    0.89
  -7  -3  10    2.50    0.75
   7  -3 -10    3.05    0.81
   7   3  -9  797.66   17.70
  -7   3   9  864.97   17.66
  -7   3   9  827.45   18.08
   7   3  -9  797.84   18.43
   7  -3  -9  798.98   17.94
   7   3  -8   -0.24    0.39
   7   3  -8   -0.21    0.47
  -7   3   8    0.51    0.51
  -7   3   8    0.10    0.40
   7  -3  -8    0.78    0.55
   7   3  -7  264.65    8.51
   7  -3  -7  263.88    8.08
   7   3  -7  269.27    7.97
  -7   3   7  265.22    7.83
  -7   3   7  266.83    8.12
  -7   3   7  268.66    7.61
   7   3  -6  491.20   12.85
   7  -3  -6  507.89   12.50
   7   3  -6  505.39   12.30
  -7   3   6  527.08   12.09
  -7   3   6  500.30   12.52
  -7  -3   6  513.54   12.61
  -7   3   6  502.79   12.10
   7  -3  -5  441.93   11.05
   7   3  -5  404.88   11.27
  -7  -3   5  436.05   11.10
  -7   3   5  409.26   10.86
  -7  -3   5  420.07   10.87
  -7   3   5  439.26   10.80
   7   3  -5  418.37   10.69
   7  -3  -4  213.11    6.89
   7   3  -4  219.65    7.37
  -7  -3   4  216.00    7.09
  -7   3   4  201.43    6.78
  -7  -3   4  214.49    6.74
  -7   3   4  212.17    6.81
   7   3  -4  227.88    6.88
   7   3  -3  110.45    4.93
   7  -3  -3  118.14    4.75
  -7  -3   3  112.17    4.81
   7   3  -3  119.93    4.65
  -7   3   3  113.63    4.72
  -7  -3   3  113.15    4.42
  -7   3   3  114.62    4.76
   7  -3  -2    9.54    1.31
  -7  -3   2   11.00    1.47
   7   3  -2   12.08    1.38
   7   3  -2   12.17    1.57
  -7   3   2    9.95    1.31
  -7   3   2   10.91    1.40
   7  -3  -1  125.73    4.87
  -7  -3   1  119.91    5.06
   7   3  -1  116.78    5.08
   7   3  -1  121.71    4.61
  -7   3   1  119.77    4.70
  -7   3   1  115.97    4.96
   7   3   0    0.13    0.40
   7   3   0    0.47    0.51
   7  -3   0   -0.14    0.36
  -7  -3   0    0.25    0.49
  -7   3   0   -0.33    0.38
   7   3   1   40.43    2.42
   7  -3   1   39.62    2.56
  -7  -3  -1   38.29    2.77
   7   3   1   38.97    2.76
  -7   3  -1   39.21    2.39
   7   3   2   70.08    3.74
  -7  -3  -2   64.24    3.70
   7   3   2   64.85    3.11
   7   3   3    3.06    0.92
  -7  -3  -3    1.63    0.66
   7   3   4  144.85    5.57
  -7  -3  -4  142.50    5.84
   7  -3   4  145.09    5.61
   7   3   5   50.59    3.08
  -7  -3  -5   54.59    3.43
   7   3   5   52.99    3.42
  -7  -3  -6   13.73    1.70
   7   3   6   15.41    1.64
   7   3   6   16.27    1.84
   7   3   6   14.78    1.77
   7   3   7  165.13    5.64
   7   3   7  165.61    6.34
   7   3   7  164.13    6.19
   7  -3   7  176.79    6.18
   7   3   8    0.36    0.45
   7   3   8    0.14    0.44
   7   3   8    0.13    0.55
   7  -3   8   -0.08    0.56
   7   3   8   -0.07    0.45
   7   3   9    4.52    0.73
   7  -3   9    4.89    0.93
   7   3   9    3.92    0.78
   7   3   9    3.87    0.88
  -7   3  -9    4.36    0.87
   7   3   9    5.50    1.04
   7   3  10   13.18    1.23
   7  -3  10   14.02    1.39
   7   3  10   12.41    1.43
  -7   3 -10   11.74    1.24
   7   3  10    9.62    1.24
   7   3  11  100.15    3.95
  -7   3 -11   94.30    3.34
   7   3  11  101.28    3.37
   7  -3  11  107.47    3.76
   7   3  11  101.36    3.87
   7  -3  12   -0.02    0.26
   7   3  12   -0.10    0.35
   7   3  13   16.56    1.07
   7   3  13   16.06    1.12
  -7   4  16   -0.03    0.20
  -7  -4  15   81.96    2.81
  -7   4  15   78.17    3.04
  -7   4  15   74.86    2.67
  -7   4  15   82.50    3.04
  -7   4  14   14.17    1.33
  -7   4  14   12.10    1.11
  -7  -4  14   14.63    1.24
   7   4 -14   13.33    1.06
  -7   4  14   15.24    1.36
  -7   4  13    7.40    1.05
  -7   4  13    8.26    0.99
   7   4 -13    7.20    0.95
  -7  -4  13    7.63    0.97
   7   4 -13    8.58    1.02
  -7   4  13    9.34    1.14
   7   4 -12    1.80    0.57
  -7   4  12    3.42    0.84
  -7   4  12    3.46    0.67
   7   4 -12    1.61    0.55
  -7  -4  12    1.73    0.61
   7   4 -11    0.75    0.55
  -7   4  11    0.29    0.35
  -7  -4  11    0.66    0.45
  -7   4  10   53.02    3.05
   7   4 -10   53.67    3.15
  -7  -4  10   53.77    3.02
  -7   4   9   19.92    1.84
  -7  -4   9   21.38    1.91
   7   4  -9   19.00    1.89
   7   4  -8  233.73    7.55
  -7   4   8  255.74    7.40
  -7   4   8  242.18    7.58
   7  -4  -8  243.88    7.74
   7   4  -8  244.67    7.84
   7  -4  -7   27.26    2.33
   7   4  -7   27.77    2.36
   7   4  -7   25.17    2.19
  -7   4   7   26.39    2.02
  -7   4   7   27.07    2.24
   7  -4  -7   23.59    2.24
   7  -4  -6   20.11    1.99
   7   4  -6   22.13    2.16
   7   4  -6   18.39    1.84
  -7   4   6   22.72    1.81
  -7   4   6   19.46    1.92
   7  -4  -6   22.26    2.18
   7  -4  -5   29.14    2.39
  -7  -4   5   31.88    2.47
   7   4  -5   34.99    2.71
  -7   4   5   31.77    2.47
  -7   4   5   33.25    2.26
   7  -4  -5   34.15    2.75
   7   4  -5   31.66    2.45
   7  -4  -4  242.04    7.78
  -7  -4   4  240.76    7.74
   7   4  -4  237.68    7.90
  -7   4   4  235.83    7.58
  -7   4   4  245.80    7.27
   7  -4  -4  229.60    8.05
   7   4  -4  257.28    7.70
   7  -4  -3   31.94    2.50
  -7  -4   3   27.72    2.39
   7   4  -3   25.79    2.33
  -7   4   3   25.58    2.18
  -7   4   3   26.08    2.13
   7  -4  -3   24.07    2.32
   7   4  -3   26.63    2.16
   7  -4  -2   16.36    1.79
  -7  -4   2   18.90    1.99
   7   4  -2   15.72    1.85
  -7   4   2   16.53    1.73
  -7   4   2   17.52    1.77
   7  -4  -2   18.02    2.06
   7   4  -2   19.84    1.84
   7   4  -1   25.24    2.31
  -7  -4   1   23.29    2.30
  -7   4   1   22.46    1.96
  -7   4   1   24.56    2.17
   7  -4  -1   27.71    2.51
   7   4  -1   23.24    1.95
   7   4   0   24.90    2.31
  -7  -4   0   26.21    2.37
   7   4   0   23.34    1.90
   7   4   0   26.01    2.20
  -7   4   0   28.39    2.11
  -7   4   0   22.41    2.09
   7  -4   0   24.47    2.34
  -7  -4  -1   -0.39    0.50
   7   4   1    1.17    0.65
  -7   4  -1    0.31    0.36
  -7   4  -1   -0.33    0.46
   7  -4   1   -0.19    0.50
   7   4   1    0.23    0.57
   7   4   2   39.85    2.88
  -7  -4  -2   45.02    3.14
   7   4   2   46.95    2.74
   7  -4   2   47.75    3.19
   7   4   3  226.88    7.37
  -7  -4  -3  216.10    7.61
   7   4   3  227.36    6.94
   7   4   4  177.32    6.22
   7   4   4  173.89    5.73
   7   4   4  174.55    5.85
   7   4   5  170.12    5.95
   7   4   5  175.76    5.76
   7   4   5  176.88    5.79
   7   4   6   54.73    2.95
   7   4   6   49.55    2.76
   7   4   6   49.03    2.73
   7   4   7    1.50    0.59
   7   4   7    0.95    0.45
   7   4   7    1.30    0.56
  -7   4  -7    0.42    0.49
   7  -4   7    0.51    0.39
   7   4   7    0.76    0.47
   7   4   8    0.45    0.35
   7   4   8    0.90    0.45
   7   4   8    0.70    0.43
  -7   4  -8    0.64    0.41
   7  -4   8    0.82    0.45
   7   4   8    0.16    0.30
   7   4   9    0.32    0.30
   7  -4   9    0.55    0.34
   7   4   9    0.68    0.36
   7   4   9    0.66    0.43
  -7   4  -9   -0.03    0.32
   7   4   9    0.12    0.28
   7  -4  10    0.06    0.25
   7   4  10    0.01    0.24
   7   4  10    0.01    0.25
  -7   4 -10    0.18    0.25
   7   4  10   -0.14    0.34
   7  -4  11    2.53    0.39
  -7  -5  13    0.17    0.19
  -7   5  13    0.70    0.28
  -7  -5  12    2.67    0.51
  -7   5  12    2.25    0.50
  -7   5  12    1.92    0.44
   7   5 -11   -0.05    0.32
  -7  -5  11    0.41    0.30
  -7   5  11   -0.16    0.24
   7   5 -10    3.54    0.71
  -7  -5  10    2.20    0.55
   7   5 -10    1.68    0.47
  -7   5  10    3.12    0.62
  -7  -5   9    0.93    0.45
   7   5  -9    0.19    0.39
  -7   5   9   -0.43    0.38
   7   5  -9    0.23    0.31
  -7  -5   8   43.89    2.47
   7   5  -8   47.64    2.70
   7   5  -8   41.85    2.36
   7   5  -7    5.47    0.98
  -7   5   7    4.46    0.89
   7   5  -7    3.30    0.74
  -7   5   6  114.70    4.44
   7   5  -6  124.76    4.86
   7   5  -6  116.45    4.52
  -7   5   5   13.31    1.43
   7   5  -5   14.22    1.60
   7   5  -5   12.76    1.43
  -7   5   4   63.50    3.19
   7   5  -4   66.97    3.48
   7   5  -4   65.86    3.36
  -7   5   3   36.95    2.37
   7   5  -3   37.14    2.53
   7   5  -3   33.98    2.39
  -7   5   2    3.04    0.68
   7   5  -2    2.66    0.70
  -7   5   2    3.47    0.72
   7   5  -2    3.06    0.79
   7   5  -1   37.08    2.52
  -7   5   1   35.27    2.18
  -7   5   1   36.55    2.24
   7   5  -1   38.69    2.48
   7   5   0   46.28    2.78
  -7   5   0   43.81    2.50
  -7   5   0   45.25    2.39
   7   5   0   46.46    2.61
   7   5   1   61.65    3.18
  -7   5  -1   60.78    2.98
   7   5   1   57.67    2.78
   7   5   2    7.78    1.10
  -7   5  -2    9.40    1.16
   7   5   3   33.10    2.19
  -7   5  -3   36.34    2.23
   7   5   4  112.17    4.08
  -7   5  -4  112.23    4.12
   7   5   5   22.89    1.60
  -7   5  -5   22.73    1.64
   7   5   6    6.17    0.77
  -7   5  -6    6.03    0.81
   7  -5   6    7.85    0.87
   7   5   6    7.50    0.86
   7   5   7    7.30    0.73
  -7   5  -7    6.51    0.75
   7   5   7    7.31    0.77
   7  -5   7    8.75    0.83
   7   6  -7    1.11    0.32
  -7  -6   7    0.99    0.30
  -7  -6   6   18.37    1.13
   7   6  -6   18.00    1.17
   7   6  -5    5.77    0.69
  -7  -6   5    6.47    0.71
  -7  -6   4    4.38    0.62
   7   6  -4    4.96    0.65
   7   6  -3   50.64    2.09
   7   6  -3   45.14    1.84
   7   6  -2   23.91    1.34
   7   6  -2   24.50    1.33
   7   6  -1   83.64    2.58
   7   6  -1   84.42    2.71
   7   6   0   20.43    1.19
   7   6   1   55.37    2.00
  -8   0  20   16.24    1.06
  -8   0  20   16.44    1.10
  -8   0  20   17.32    1.13
  -8   0  19   -0.06    0.27
  -8   0  19   -0.05    0.29
  -8   0  19   -0.04    0.28
  -8   0  18    5.47    0.89
  -8   0  18    4.72    0.88
  -8   0  18    6.09    0.96
  -8   0  17    0.17    0.44
  -8   0  17   -0.65    0.46
  -8   0  17   -0.13    0.52
  -8   0  17   -0.30    0.45
  -8   0  16   12.75    1.62
  -8   0  16   10.14    1.53
  -8   0  16   10.88    1.48
  -8   0  16   10.66    1.44
  -8   0  16   12.38    1.68
  -8   0  15    0.11    0.52
  -8   0  15    1.65    0.76
  -8   0  15    0.13    0.70
  -8   0  15    0.09    0.55
  -8   0  15    0.03    0.50
  -8   0  15    0.66    0.64
  -8   0  14  458.46   12.17
  -8   0  14  471.45   12.75
  -8   0  14  455.77   12.27
  -8   0  14  436.17   11.99
  -8   0  14  464.98   12.49
  -8   0  14  452.45   11.37
  -8   0  14  446.52   12.56
  -8   0  14  476.38   12.79
  -8   0  13   -0.10    0.42
  -8   0  13   -0.39    0.47
  -8   0  13    0.31    0.56
  -8   0  13    0.25    0.55
  -8   0  13    0.09    0.66
  -8   0  13    0.27    0.58
  -8   0  13    0.31    0.48
  -8   0  12   11.83    1.52
  -8   0  12    8.85    1.48
  -8   0  12   10.78    1.55
  -8   0  12    9.71    1.48
  -8   0  12   12.09    1.71
  -8   0  12   10.91    1.61
  -8   0  12   12.81    1.77
  -8   0  12   10.64    1.55
  -8   0  11    0.41    0.61
  -8   0  11    0.00    0.59
  -8   0  11    0.32    0.55
  -8   0  11    0.29    0.51
  -8   0  11    0.10    0.45
  -8   0  11    0.69    0.61
  -8   0  11    0.56    0.53
  -8   0  11    0.36    0.47
  -8   0  10   25.15    2.27
  -8   0  10   21.52    2.07
  -8   0  10   22.13    2.19
  -8   0  10   20.70    2.03
  -8   0  10   23.04    2.19
  -8   0  10   22.06    2.02
  -8   0  10   22.46    2.19
  -8   0   9    0.80    0.55
  -8   0   9    0.23    0.48
  -8   0   9    0.02    0.47
  -8   0   9    0.35    0.50
  -8   0   9    0.45    0.60
  -8   0   9    0.06    0.45
  -8   0   8    7.35    1.16
  -8   0   8    6.79    1.17
   8   0  -8    6.01    0.89
  -8   0   8    7.39    1.20
  -8   0   8    7.50    1.24
  -8   0   8    8.70    1.27
  -8   0   8    6.57    1.24
  -8   0   7    0.27    0.50
  -8   0   7    0.01    0.64
  -8   0   7    0.42    0.47
  -8   0   7   -0.24    0.48
  -8   0   7   -0.25    0.54
  -8   0   7    0.27    0.51
   8   0  -7   -0.22    0.36
   8   0  -6   46.81    2.51
  -8   0   6   45.47    2.67
  -8   0   6   47.44    2.90
  -8   0   6   43.96    2.75
  -8   0   5   -0.96    0.69
  -8   0   5   -0.28    0.53
  -8   0   5    0.16    0.41
   8   0  -5   -0.19    0.34
   8   0  -4 2275.48   40.27
  -8   0   4 2183.23   41.19
  -8   0   4 2241.10   41.06
  -8   0   3   -0.18    0.46
   8   0  -2  196.43    6.26
  -8   0   2  184.43    6.07
   8   0  -2  181.56    5.05
   8   0  -1    0.03    0.39
   8   0  -1    0.27    0.23
  -8   0   1    0.09    0.37
   8   0   0  124.62    4.90
  -8   0   0  133.31    4.93
   8   0   0  130.45    4.52
   8   0   1   -0.02    0.49
  -8   0  -1   -0.47    0.44
   8   0   1   -0.20    0.40
  -8   0  -2   77.15    3.61
   8   0   2   78.03    3.83
   8   0   2   75.48    3.89
   8   0   2   79.35    3.60
  -8   0  -3   -0.23    0.38
   8   0   3    0.74    0.58
   8   0   3    0.33    0.48
  -8   0  -4  573.04   12.67
   8   0   4  551.06   13.05
   8   0   4  533.64   13.24
   8   0   4  524.51   13.57
   8   0   5    0.31    0.50
   8   0   5    0.37    0.47
   8   0   5    0.25    0.51
   8   0   5    0.27    0.50
   8   0   6 1736.31   34.59
   8   0   6 1813.42   35.38
   8   0   6 1816.37   35.01
   8   0   6 1811.08   35.58
   8   0   6 1856.12   35.65
   8   0   7    0.40    0.52
   8   0   7   -0.12    0.58
   8   0   7   -0.29    0.65
   8   0   7    0.08    0.46
   8   0   7    0.23    0.49
   8   0   7    0.03    0.44
   8   0   8   12.76    1.72
   8   0   8   12.93    1.71
   8   0   8   11.93    1.54
   8   0   8   10.47    1.46
   8   0   8   13.83    1.83
   8   0   9   -0.14    0.47
   8   0   9   -0.09    0.50
   8   0   9   -0.50    0.61
   8   0  10  206.86    6.40
   8   0  10  196.77    6.41
   8   0  10  191.19    6.69
   8   0  11   -0.02    0.39
   8   0  11    0.57    0.46
   8   0  11   -0.31    0.43
   8   0  11    0.02    0.38
   8   0  12   28.27    1.76
   8   0  12   31.02    2.13
   8   0  12   28.68    1.98
   8   0  13   -0.03    0.38
   8   0  13    0.66    0.38
   8   0  14   43.71    1.92
   8   0  14   45.78    1.86
  -8  -1  19   -0.09    0.26
  -8   1  19    0.40    0.35
  -8  -1  19    0.19    0.34
  -8   1  19    0.70    0.36
  -8   1  19   -0.25    0.29
  -8  -1  19   -0.09    0.25
  -8  -1  18   25.94    1.84
  -8   1  18   23.87    1.75
  -8   1  18   24.47    1.72
  -8  -1  18   24.08    1.74
  -8   1  18   22.22    1.83
  -8  -1  18   26.94    1.95
  -8   1  18   24.68    1.76
  -8   1  17    9.97    1.29
  -8  -1  17   10.93    1.33
  -8   1  17   10.57    1.32
  -8   1  17    8.62    1.14
  -8  -1  17    9.83    1.24
  -8   1  17    8.65    1.29
  -8  -1  17    9.63    1.30
  -8   1  17   10.25    1.28
  -8   1  16    5.11    1.04
  -8  -1  16    6.22    1.16
  -8   1  16    6.67    1.14
  -8  -1  16    5.76    1.09
  -8   1  16    7.06    1.16
  -8   1  16    7.40    1.24
  -8   1  16    7.37    1.16
  -8  -1  16    6.35    1.10
  -8   1  16    8.24    1.33
  -8  -1  16    7.81    1.28
  -8   1  15   31.85    2.63
  -8  -1  15   33.31    2.64
  -8   1  15   33.61    2.56
  -8  -1  15   34.52    2.63
  -8   1  15   32.71    2.52
  -8   1  15   31.66    2.57
  -8   1  15   35.71    2.61
  -8  -1  15   33.02    2.57
  -8   1  15   35.96    2.84
  -8  -1  15   33.40    2.71
  -8   1  14    4.12    1.12
  -8  -1  14    2.29    0.69
  -8   1  14    3.05    1.00
  -8  -1  14    3.98    1.03
   8  -1 -14    3.83    0.90
  -8   1  14    2.52    0.77
  -8  -1  14    2.39    0.77
  -8   1  14    4.72    1.05
  -8  -1  14    2.31    0.75
  -8   1  14    4.01    0.99
  -8   1  14    3.12    0.88
  -8   1  14    3.58    0.96
  -8  -1  14    2.48    0.76
  -8   1  14    4.86    0.84
  -8   1  13    0.97    0.73
  -8  -1  13    1.18    0.81
  -8   1  13    1.30    0.72
  -8  -1  13   -0.09    0.50
   8  -1 -13    0.28    0.49
  -8   1  13    1.76    0.77
  -8  -1  13    0.99    0.70
  -8   1  13    0.92    0.58
  -8  -1  13    0.26    0.51
  -8   1  13    1.01    0.70
  -8   1  13    1.70    0.72
  -8   1  13    1.11    0.72
  -8  -1  13    1.24    0.65
  -8   1  13    1.12    0.52
  -8   1  13    0.60    0.65
  -8  -1  13    1.61    0.63
  -8   1  12   50.52    3.45
  -8  -1  12   51.01    3.43
   8  -1 -12   46.49    2.96
  -8   1  12   47.55    3.30
  -8  -1  12   47.63    3.20
  -8  -1  12   52.43    3.35
  -8   1  12   49.60    3.22
  -8   1  12   45.01    3.14
  -8   1  12   51.73    3.21
  -8   1  12   45.18    2.82
  -8  -1  12   55.51    3.41
  -8   1  12   48.04    3.35
  -8  -1  12   48.28    3.33
  -8   1  12   48.23    3.21
  -8  -1  12   46.88    3.19
  -8   1  11    3.91    0.94
  -8  -1  11    3.38    0.90
  -8   1  11    4.59    1.06
  -8  -1  11    4.28    1.10
   8  -1 -11    4.59    0.99
  -8   1  11    4.77    1.06
  -8  -1  11    4.29    1.06
   8   1 -11    4.91    0.87
  -8  -1  11    4.14    1.05
  -8   1  11    4.13    0.95
  -8   1  11    6.31    1.15
  -8  -1  11    5.22    1.15
  -8   1  11    5.57    1.02
  -8   1  11    5.38    1.05
  -8  -1  11    4.61    1.02
  -8  -1  10  232.57    7.63
  -8   1  10  230.56    7.68
  -8  -1  10  225.12    7.54
  -8   1  10  223.85    7.37
  -8  -1  10  234.14    7.50
  -8   1  10  225.75    7.51
   8   1 -10  220.94    6.51
  -8  -1  10  218.34    7.39
  -8   1  10  224.91    7.34
  -8   1  10  231.39    7.54
  -8  -1  10  219.75    7.46
  -8   1  10  225.16    7.15
  -8   1  10  215.56    7.61
  -8  -1  10  228.95    7.75
  -8  -1   9    5.74    1.11
  -8   1   9    5.65    1.04
  -8   1   9    4.99    0.98
  -8  -1   9    4.77    0.99
   8   1  -9    5.57    0.91
  -8   1   9    4.63    0.95
  -8   1   9    5.48    1.07
  -8  -1   9    6.12    1.20
  -8   1   9    6.35    1.18
  -8  -1   9    6.10    1.09
  -8   1   9    4.48    0.98
  -8  -1   9    6.50    1.20
  -8   1   8   19.77    1.88
  -8  -1   8   19.57    1.93
  -8   1   8   18.51    1.90
  -8  -1   8   21.14    1.99
  -8   1   8   18.71    1.92
  -8  -1   8   17.36    1.89
   8  -1  -8   20.91    1.80
  -8   1   8   20.00    1.88
   8   1  -8   21.81    1.76
  -8   1   8   23.14    2.02
  -8  -1   8   21.81    2.04
  -8   1   8   18.58    1.81
  -8   1   7    5.41    1.02
  -8  -1   7    6.36    1.07
  -8   1   7    5.96    1.15
  -8  -1   7    5.03    1.02
   8  -1  -7    4.30    0.80
  -8   1   7    5.17    0.96
  -8   1   7    6.72    1.07
  -8  -1   7    5.40    1.00
  -8   1   7    5.68    1.06
  -8   1   7    6.95    1.10
  -8  -1   7    5.23    1.07
   8   1  -7    6.26    0.93
  -8   1   6  201.81    6.66
  -8  -1   6  208.35    6.65
   8   1  -6  205.24    6.08
   8  -1  -6  209.63    6.21
  -8   1   6  212.02    6.41
  -8  -1   6  193.68    6.60
  -8   1   6  197.13    6.53
  -8   1   5   22.86    2.01
  -8  -1   5   23.39    2.01
   8   1  -5   25.61    1.85
   8  -1  -5   25.51    1.84
  -8   1   5   26.19    1.90
  -8  -1   5   22.24    1.94
  -8   1   5   22.65    1.95
   8  -1  -4   22.31    1.70
  -8   1   4   22.10    1.96
  -8  -1   4   21.12    1.91
  -8   1   4   23.46    1.96
  -8  -1   4   21.67    1.90
   8   1  -4   20.14    1.64
   8  -1  -3  106.12    3.85
  -8   1   3   91.35    4.22
  -8  -1   3   90.65    4.18
  -8  -1   3   97.31    4.15
  -8   1   3  101.54    4.34
   8   1  -3   98.12    3.85
   8   1  -2   33.15    2.20
  -8  -1   2   31.51    2.21
   8  -1  -2   29.31    1.88
   8   1  -2   32.77    2.09
   8   1  -2   32.15    2.33
   8  -1  -2   35.10    2.43
  -8  -1   2   29.98    2.17
  -8   1   2   31.78    2.32
   8   1  -1   71.99    3.31
  -8  -1   1   70.81    3.45
   8  -1  -1   77.76    3.11
   8   1  -1   73.25    3.28
   8  -1  -1   72.42    3.15
   8   1  -1   71.03    3.52
   8  -1  -1   72.17    3.57
  -8   1   1   76.50    3.73
  -8  -1   1   69.31    3.39
  -8  -1   0    7.09    1.09
   8  -1   0    7.93    0.92
   8   1   0    5.33    0.90
   8  -1   0    7.27    1.03
   8   1   0    6.40    1.03
   8  -1   0    7.77    1.17
  -8  -1   0    6.71    1.06
  -8   1   0    6.60    1.10
   8   1   0    5.26    0.86
   8  -1   1    6.50    0.99
   8   1   1    6.59    1.08
   8  -1   1    7.08    1.15
  -8  -1  -1    5.71    0.94
  -8  -1  -1    6.54    1.01
  -8   1  -1    5.26    0.98
  -8  -1  -2  101.09    4.18
   8  -1   2   97.71    4.10
   8   1   2   92.59    4.19
   8  -1   2  106.19    4.57
   8   1   2   97.26    4.48
   8  -1   2  106.76    4.65
  -8   1  -2   98.16    4.41
   8  -1   3   91.88    4.04
   8   1   3  100.08    4.33
   8  -1   3   99.65    4.38
   8   1   3   96.61    4.49
   8  -1   3  100.32    4.56
  -8   1  -3   96.65    4.34
  -8  -1  -4 1263.11   24.42
  -8   1  -4 1221.06   24.99
   8  -1   4 1224.64   24.78
   8  -1   4 1244.58   25.28
   8   1   4 1281.69   25.23
   8  -1   4 1249.79   25.55
   8   1   4 1218.07   25.44
   8   1   5   98.59    4.73
   8  -1   5   97.98    4.73
  -8   1  -5   93.62    4.29
   8  -1   5   95.90    4.39
   8   1   5   96.66    4.68
   8  -1   5   91.31    4.55
   8   1   5  102.92    4.60
   8  -1   5   93.63    4.48
   8   1   5   96.63    4.78
   8  -1   5  103.00    4.91
   8   1   6    0.91    0.77
   8  -1   6    0.90    0.65
   8   1   6    0.47    0.57
   8  -1   6    0.31    0.50
   8   1   6    1.22    0.69
   8  -1   6    0.62    0.63
  -8   1  -6    0.43    0.48
   8  -1   6    0.66    0.45
   8  -1   6   -0.43    0.61
   8   1   6    0.09    0.49
   8  -1   6    0.42    0.69
   8   1   7   14.84    1.86
   8   1   7   14.23    1.69
   8  -1   7   16.73    1.97
   8  -1   7   15.18    1.80
   8   1   7   13.91    1.75
   8  -1   7   14.50    1.76
  -8   1  -7   14.44    1.52
   8  -1   7   15.07    1.51
   8  -1   7   14.67    1.71
   8   1   7   14.20    1.77
   8  -1   7   15.07    1.76
   8   1   7   14.60    1.81
   8  -1   8   62.95    3.52
   8   1   8   63.57    3.66
   8   1   8   56.89    3.49
   8  -1   8   65.04    3.73
   8   1   8   59.16    3.78
   8  -1   8   63.58    3.88
   8   1   8   58.65    3.58
   8  -1   8   59.91    3.62
   8   1   9   53.59    3.25
   8  -1   9   53.46    3.18
   8   1   9   56.14    3.39
   8  -1   9   57.68    3.44
   8  -1   9   55.88    2.97
   8   1   9   55.99    3.43
   8   1   9   52.47    3.22
   8  -1   9   48.08    3.10
   8   1  10   10.52    1.43
   8  -1  10   11.35    1.40
   8   1  10   11.13    1.41
   8   1  10    8.37    1.22
   8  -1  10    9.17    1.28
   8  -1  10   10.20    1.37
   8   1  10   11.50    1.47
   8   1  11    3.94    0.84
   8   1  11    3.94    0.83
   8   1  11    4.37    0.83
   8  -1  11    3.77    0.82
   8   1  11    4.09    0.84
   8  -1  11    4.58    0.89
   8   1  12    0.30    0.37
   8   1  12    0.35    0.32
   8   1  12    0.25    0.33
   8  -1  12    1.13    0.49
   8   1  12    0.21    0.31
   8  -1  12    0.59    0.39
   8   1  13    1.92    0.44
   8   1  13    2.16    0.49
   8   1  13    2.05    0.50
   8  -1  13    1.97    0.51
   8   1  13    1.30    0.40
   8  -1  13    1.88    0.44
  -8  -2  19    2.18    0.44
  -8   2  19    2.16    0.44
  -8   2  18    2.16    0.53
  -8  -2  18    1.26    0.42
  -8  -2  18    1.20    0.37
  -8  -2  18    0.76    0.32
   8   2 -18    0.74    0.32
  -8   2  18    1.25    0.45
  -8   2  17    8.71    1.10
  -8  -2  17    7.15    0.88
  -8   2  17    8.80    0.96
  -8   2  17    8.73    0.93
  -8  -2  17    9.70    1.03
  -8   2  17    8.61    1.11
  -8  -2  17    7.82    1.04
  -8   2  17    8.39    0.96
  -8   2  16   18.00    1.71
  -8  -2  16   17.09    1.54
  -8   2  16   17.60    1.52
  -8  -2  16   20.08    1.62
  -8   2  16   16.64    1.43
  -8   2  16   16.94    1.70
  -8  -2  16   17.84    1.70
  -8   2  16   16.19    1.50
  -8  -2  15    9.81    1.34
  -8   2  15    8.51    1.26
  -8   2  15    8.48    1.19
  -8  -2  15    5.64    0.97
  -8   2  15    6.55    1.02
  -8   2  15    8.36    1.28
  -8   2  15    7.50    1.03
  -8  -2  15    7.61    1.11
  -8   2  15    7.36    1.19
  -8  -2  15    5.57    0.94
  -8   2  14    0.87    0.48
  -8  -2  14    0.03    0.42
  -8  -2  14    0.03    0.45
  -8   2  14    1.16    0.68
  -8   2  14    0.37    0.43
  -8  -2  14   -0.71    0.50
  -8   2  14    0.37    0.39
  -8   2  14    0.75    0.61
  -8  -2  14    0.18    0.42
  -8   2  14    0.53    0.55
  -8  -2  14    0.45    0.43
  -8   2  13    1.46    0.80
  -8  -2  13    2.73    1.05
  -8   2  13    1.22    0.68
  -8  -2  13    0.93    0.47
   8  -2 -13    1.60    0.67
  -8  -2  13    2.29    0.76
  -8   2  13    0.86    0.51
  -8   2  13    0.29    0.58
  -8   2  13    0.97    0.58
  -8  -2  13    1.35    0.62
  -8   2  13    1.16    0.63
  -8   2  13    1.01    0.59
  -8   2  13    0.70    0.51
  -8  -2  13    2.10    0.66
  -8   2  13    1.14    0.64
  -8  -2  13    0.84    0.51
  -8  -2  12   13.37    1.68
  -8   2  12   13.18    1.69
  -8  -2  12   12.51    1.64
  -8   2  12   12.97    1.73
   8  -2 -12   12.26    1.51
  -8   2  12   14.06    1.76
  -8   2  12   13.60    1.70
  -8  -2  12   15.45    1.76
  -8  -2  12   12.64    1.57
  -8   2  12   14.20    1.63
  -8   2  12   14.44    1.73
  -8  -2  12   13.57    1.40
  -8   2  12   15.30    1.67
  -8  -2  12   15.04    1.72
  -8   2  11  419.14   11.53
  -8  -2  11  413.99   11.31
   8  -2 -11  416.50   11.07
  -8   2  11  429.69   11.58
  -8   2  11  429.56   11.31
  -8  -2  11  438.71   11.26
   8   2 -11  407.62   10.39
  -8  -2  11  416.80   11.08
  -8   2  11  446.95   11.12
  -8   2  11  437.31   11.47
  -8  -2  11  441.11   11.75
  -8   2  11  416.35   10.36
  -8  -2  11  429.83   10.28
  -8   2  11  417.58   11.45
  -8  -2  11  423.91   11.32
  -8   2  11  443.73   11.10
  -8  -2  11  418.44   11.14
   8  -2 -10  210.89    7.12
  -8   2  10  217.01    7.45
  -8   2  10  236.22    7.45
  -8  -2  10  244.37    7.47
  -8   2  10  214.33    7.48
  -8  -2  10  230.19    7.58
   8   2 -10  212.71    6.77
  -8  -2  10  243.85    7.51
  -8   2  10  224.75    7.12
  -8  -2  10  218.46    7.57
  -8  -2  10  228.36    6.62
  -8   2  10  218.82    6.85
  -8   2  10  218.40    7.44
  -8  -2  10  226.16    7.42
  -8   2  10  231.43    7.21
  -8  -2  10  242.78    7.57
  -8   2   9   21.96    1.95
  -8  -2   9   24.00    2.11
  -8   2   9   21.56    2.06
  -8  -2   9   27.39    2.24
   8  -2  -9   22.82    2.05
  -8   2   9   20.91    2.04
  -8   2   9   23.58    2.06
  -8  -2   9   25.69    2.08
  -8   2   9   21.51    2.11
  -8  -2   9   24.37    2.20
   8   2  -9   34.01    2.34
  -8  -2   9   27.95    2.25
  -8   2   9   22.11    1.95
  -8  -2   9   25.79    1.88
  -8  -2   9   26.32    2.32
  -8   2   9   23.70    2.02
  -8   2   8   50.10    3.08
  -8  -2   8   49.56    2.98
  -8   2   8   48.19    2.89
  -8  -2   8   50.08    3.04
   8  -2  -8   50.39    3.02
  -8   2   8   45.29    2.95
  -8  -2   8   46.73    2.78
  -8   2   8   49.80    3.17
  -8  -2   8   49.14    3.08
   8   2  -8   47.18    2.82
  -8  -2   8   48.96    2.96
  -8  -2   8   50.82    3.19
  -8   2   8   48.09    2.94
  -8   2   7   78.63    3.73
  -8  -2   7   76.73    3.81
  -8   2   7   79.71    3.92
  -8  -2   7   84.83    3.90
   8  -2  -7   87.18    3.98
  -8   2   7   79.00    3.82
  -8   2   7   81.27    4.06
  -8  -2   7   79.31    3.92
   8   2  -7   83.15    3.78
  -8  -2   7   73.92    3.93
  -8   2   7   85.85    4.00
  -8  -2   6   59.67    3.16
  -8   2   6   57.35    3.22
  -8   2   6   61.10    3.21
  -8  -2   6   60.20    3.27
   8  -2  -6   66.63    3.37
  -8   2   6   59.94    3.16
   8   2  -6   57.86    3.09
  -8   2   6   61.04    3.35
  -8  -2   6   56.02    3.31
  -8   2   6   56.50    3.35
  -8  -2   6   50.12    3.09
  -8   2   5   19.03    1.81
  -8  -2   5   19.06    1.74
  -8   2   5   17.61    1.82
  -8  -2   5   17.16    1.74
   8   2  -5   17.49    1.86
   8  -2  -5   19.91    1.77
   8   2  -5   18.79    1.68
  -8  -2   5   17.26    1.77
  -8   2   5   17.56    1.76
  -8  -2   4  105.36    4.33
  -8   2   4  104.19    4.47
  -8  -2   4  107.28    4.63
   8   2  -4  108.08    4.70
   8  -2  -4  104.10    4.30
   8   2  -4  120.36    4.59
   8  -2  -4  120.15    4.65
   8   2  -4  106.24    4.26
  -8  -2   4  102.66    4.46
  -8   2   4  107.77    4.63
   8   2  -3    1.03    0.63
   8   2  -3    0.73    0.51
   8  -2  -3    0.64    0.46
  -8  -2   3    0.50    0.47
  -8  -2   3    0.16    0.38
  -8   2   3    2.08    0.77
   8   2  -3    1.03    0.52
   8  -2  -3    0.70    0.43
  -8   2   3    0.62    0.40
  -8  -2   3    1.24    0.52
  -8   2   2  161.28    5.78
  -8  -2   2  144.04    5.40
   8   2  -2  162.34    5.83
  -8  -2   2  156.16    5.75
   8  -2  -2  169.64    5.51
   8   2  -2  162.12    5.41
   8   2  -2  163.78    5.54
   8  -2  -2  164.69    5.68
  -8  -2   2  150.02    5.35
  -8   2   2  163.33    5.95
   8  -2  -1  348.24    8.88
  -8  -2   1  331.72    9.45
   8   2  -1  342.72    9.40
   8   2  -1  336.87    8.85
  -8   2   1  344.86    9.66
   8   2  -1  345.75    9.03
   8  -2  -1  352.55    9.22
   8   2   0    0.36    0.36
   8  -2   0    0.99    0.51
   8   2   0    0.25    0.41
   8  -2   0    0.83    0.43
  -8  -2   0    0.62    0.38
   8   2   0    0.09    0.32
   8   2   0    0.71    0.40
   8  -2   0    0.20    0.43
  -8   2   0    0.49    0.44
   8   2   1    1.62    0.56
   8  -2   1    1.90    0.67
   8   2   1    2.12    0.61
   8  -2   1    2.73    0.61
  -8  -2  -1    1.54    0.68
   8   2   1    1.54    0.54
   8  -2   1    2.92    0.78
   8   2   1    1.93    0.64
  -8   2  -1    2.46    0.75
   8   2   2    0.75    0.47
   8  -2   2    0.81    0.52
  -8  -2  -2    1.62    0.60
   8   2   2    0.91    0.48
   8   2   2    1.34    0.52
   8   2   2    0.39    0.48
   8  -2   2    1.25    0.58
  -8   2  -2    0.82    0.53
   8   2   3    3.97    0.97
   8   2   3    3.98    0.90
   8  -2   3    5.21    1.05
  -8  -2  -3    4.54    0.98
   8   2   3    2.77    0.84
   8  -2   3    6.02    1.07
   8   2   3    4.39    0.94
   8  -2   3    5.06    1.00
  -8   2  -3    5.17    1.12
   8   2   4  122.66    4.71
  -8  -2  -4  118.29    5.05
   8   2   4  137.16    5.38
   8  -2   4  127.81    5.19
   8   2   4  119.58    4.86
   8  -2   4  121.49    5.02
   8   2   4  125.43    5.31
   8  -2   4  126.30    5.30
   8  -2   4  121.59    5.04
   8   2   4  131.72    5.27
   8  -2   4  122.67    5.07
  -8   2  -4  129.02    5.39
   8   2   5    0.01    0.36
  -8  -2  -5   -0.66    0.59
   8   2   5   -0.02    0.42
   8  -2   5    0.02    0.49
  -8   2  -5    0.57    0.58
   8  -2   5    0.32    0.48
   8   2   5   -0.36    0.64
   8  -2   5    0.16    0.48
   8   2   5   -0.10    0.57
   8  -2   5   -0.07    0.40
   8   2   5    0.00    0.46
   8  -2   5   -0.15    0.49
   8   2   6   43.60    2.91
   8  -2   6   42.59    2.87
  -8   2  -6   48.81    3.11
   8  -2   6   46.91    3.01
   8   2   6   41.26    2.97
   8  -2   6   42.35    2.98
   8  -2   6   43.79    2.85
   8   2   6   43.08    2.90
   8   2   7   59.46    3.39
   8  -2   7   59.49    3.37
  -8   2  -7   56.09    3.25
   8   2   7   55.94    2.90
   8  -2   7   55.31    3.28
   8   2   7   56.93    3.50
   8  -2   7   63.56    3.69
   8   2   7   57.07    3.28
   8  -2   7   57.31    3.26
   8   2   8  139.59    4.66
   8  -2   8  138.30    5.35
   8   2   8  135.69    5.50
   8   2   8  140.59    5.31
   8  -2   8  142.75    5.33
  -8   2  -8  137.86    5.10
   8   2   8  135.59    5.68
   8   2   8  135.63    5.18
   8  -2   8  132.10    5.08
  -8   2  -9   -0.10    0.45
   8   2   9   -0.24    0.50
   8  -2   9    0.39    0.50
   8  -2   9    0.33    0.41
   8   2   9    0.18    0.41
   8   2   9    1.40    0.64
   8   2   9    0.32    0.45
   8  -2   9    0.63    0.47
   8   2  10   33.29    2.32
   8  -2  10   30.63    2.14
   8   2  10   31.01    2.08
   8  -2  10   30.42    2.05
   8   2  10   35.28    2.43
   8   2  10   32.76    2.08
   8  -2  10   28.34    1.92
   8  -2  11   32.99    2.05
   8   2  11   37.57    2.28
   8   2  11   39.47    2.35
   8   2  11   34.02    1.89
   8  -2  11   33.03    1.85
   8   2  11   34.54    1.98
   8  -2  11   32.48    1.93
   8   2  12    0.20    0.34
   8   2  12    0.06    0.33
   8   2  12   -0.38    0.35
   8   2  12    0.63    0.31
   8   2  13   20.51    1.24
   8   2  13   20.67    1.25
  -8   3  17   26.83    1.53
  -8   3  17   30.15    1.67
  -8  -3  16   13.29    1.05
  -8   3  16   14.54    1.28
   8   3 -16   14.54    1.20
  -8   3  16   13.66    1.27
  -8  -3  15   53.43    2.46
  -8   3  15   54.31    2.75
  -8  -3  15   55.41    2.39
   8   3 -15   52.23    2.72
  -8   3  15   61.07    3.00
  -8   3  14   23.75    1.96
  -8  -3  14   24.04    1.73
  -8   3  14   22.87    1.85
  -8   3  14   25.36    1.75
  -8  -3  14   24.22    1.69
   8   3 -14   25.97    2.04
  -8   3  14   26.07    2.03
  -8   3  13   13.50    1.39
  -8   3  13   17.50    1.75
  -8  -3  13   14.79    1.41
  -8   3  13   16.97    1.63
  -8  -3  13   15.95    1.46
   8   3 -13   16.55    1.74
  -8   3  13   15.18    1.63
  -8   3  12   47.44    2.75
  -8   3  12   47.56    3.05
  -8   3  12   51.32    2.92
  -8  -3  12   52.43    2.80
   8   3 -12   56.14    3.35
  -8   3  12   47.47    2.99
  -8  -3  11   12.74    1.40
   8   3 -11   13.19    1.64
  -8   3  11   10.27    1.48
  -8   3  11   11.79    1.38
   8   3 -10  365.62    9.72
  -8   3  10  355.47    9.92
  -8  -3  10  359.56    9.39
   8   3 -10  354.91   10.31
   8  -3 -10  360.34   10.02
   8   3  -9  407.53   10.72
  -8   3   9  419.82   10.95
  -8  -3   9  416.58   10.41
   8   3  -9  409.75   11.41
   8  -3  -9  423.97   11.15
   8   3  -8   99.49    4.43
  -8   3   8  101.31    4.42
   8   3  -8   94.93    4.71
   8  -3  -8   94.80    4.48
  -8   3   8   93.24    4.07
   8   3  -7   69.06    3.64
  -8   3   7   72.74    3.60
   8   3  -7   66.06    3.89
   8  -3  -7   70.01    3.76
  -8   3   7   68.77    3.46
   8  -3  -6   34.48    2.57
   8   3  -6   30.55    2.56
  -8  -3   6   31.15    2.44
  -8   3   6   32.65    2.40
   8   3  -6   28.38    2.27
   8  -3  -5   41.46    2.80
   8   3  -5   42.17    2.98
  -8   3   5   32.92    2.53
  -8   3   5   36.97    2.60
   8   3  -5   38.53    2.62
   8  -3  -4   86.60    4.12
   8   3  -4   91.18    4.48
  -8  -3   4   86.77    4.32
  -8   3   4   86.19    4.18
  -8  -3   4   89.37    4.03
  -8   3   4   79.94    4.01
   8   3  -4   86.85    4.01
   8  -3  -3  263.57    7.95
  -8  -3   3  261.58    8.33
   8   3  -3  259.81    8.37
  -8   3   3  274.80    8.09
  -8  -3   3  267.56    7.54
  -8   3   3  236.37    7.83
   8   3  -3  263.34    7.73
   8  -3  -2  115.86    4.82
  -8  -3   2  109.56    5.02
   8   3  -2  119.58    5.24
   8   3  -2  122.30    4.78
  -8   3   2  125.81    4.93
  -8   3   2  112.47    4.99
   8   3  -1    4.19    1.01
   8   3  -1    4.49    0.88
  -8   3   1    4.17    0.97
   8  -3  -1    3.65    0.87
  -8  -3   1    4.42    0.98
   8   3   0   54.07    3.02
  -8   3   0   61.49    3.61
   8  -3   0   60.65    3.27
  -8  -3   0   56.69    3.52
   8   3   0   56.48    3.43
   8   3   1   35.51    2.38
  -8   3  -1   37.86    2.84
   8   3   1   38.84    2.78
  -8  -3  -1   38.72    2.89
   8   3   2   42.52    2.56
   8   3   2   45.81    2.98
  -8  -3  -2   37.87    2.90
  -8   3  -2   45.08    3.10
   8   3   3  116.69    4.84
  -8  -3  -3  107.87    5.03
  -8   3  -3  117.63    5.19
   8  -3   3  112.14    4.97
   8   3   4    2.04    0.66
  -8  -3  -4    1.33    0.65
  -8   3  -4    0.59    0.53
   8   3   5    3.84    0.82
   8   3   5    6.53    1.20
  -8   3  -5    4.90    1.02
   8   3   5    4.41    1.02
   8  -3   5    4.23    0.92
   8   3   6    7.51    1.08
   8   3   6    7.81    1.23
  -8   3  -6    7.92    1.27
   8   3   6    8.91    1.34
   8  -3   6    6.86    1.11
   8   3   7    0.08    0.32
   8  -3   7    0.15    0.41
   8   3   7   -0.12    0.43
   8   3   7   -0.32    0.53
  -8   3  -7    0.15    0.41
   8   3   7    0.16    0.43
   8  -3   8   11.61    1.36
   8   3   8    8.64    1.03
   8   3   8    9.49    1.31
  -8   3  -8    9.33    1.20
   8   3   8    8.55    1.19
   8  -3   9    0.86    0.47
   8   3   9    1.30    0.41
   8   3   9    0.52    0.43
  -8   3  -9    0.67    0.45
   8   3   9    0.15    0.37
   8  -3  10   43.51    2.23
   8   3  10   41.11    2.26
   8   3  10   40.59    2.30
  -8   3 -10   41.27    1.95
   8  -3  11   53.54    2.20
   8   3  11   51.83    2.27
   8   3  11   48.22    2.26
  -8   4  15    5.85    0.71
  -8  -4  14    4.89    0.61
  -8   4  14    6.35    0.82
   8   4 -14    5.61    0.68
   8   4 -13   -0.60    0.38
  -8  -4  13   -0.09    0.27
  -8   4  13    0.62    0.43
   8   4 -13    0.06    0.33
  -8   4  13   -0.01    0.40
  -8   4  12   54.01    2.80
   8   4 -12   55.86    2.82
  -8  -4  12   58.55    2.68
   8   4 -12   54.20    2.78
  -8   4  12   55.84    2.80
  -8  -4  11   13.64    1.32
   8   4 -11   12.56    1.38
  -8   4  11   12.41    1.33
  -8  -4  10   38.20    2.36
   8   4 -10   39.31    2.59
  -8   4  10   40.02    2.44
  -8  -4   9   35.92    2.35
   8   4  -9   36.14    2.55
  -8   4   9   34.48    2.24
   8   4  -8    7.10    1.21
  -8   4   8    8.24    1.07
   8   4  -7   94.53    4.45
  -8   4   6    4.98    0.84
   8   4  -6    4.91    1.02
   8   4  -5   14.43    1.71
  -8   4   5   13.95    1.61
  -8   4   5   17.38    1.59
   8  -4  -4    3.59    0.92
  -8  -4   4    4.20    1.03
   8   4  -4    3.33    0.81
   8   4  -4    4.36    1.03
  -8   4   4    3.61    0.85
  -8   4   4    4.35    0.88
   8  -4  -4    2.88    0.92
   8  -4  -3   18.73    1.88
  -8  -4   3   14.86    1.77
   8   4  -3   19.44    2.02
   8   4  -3   16.10    1.67
  -8   4   3   16.03    1.69
  -8   4   3   16.85    1.69
   8  -4  -3   18.57    2.07
   8  -4  -2   -0.51    0.59
  -8  -4   2    1.53    0.84
  -8   4   2    0.46    0.53
  -8   4   2    0.04    0.40
   8  -4  -2   -0.53    0.59
   8   4  -2    0.04    0.49
   8   4  -1   23.59    2.18
  -8   4   1   21.69    2.02
   8   4  -1   22.63    2.03
   8   4   0   39.57    2.80
  -8   4   0   42.38    2.83
   8   4   0   37.60    2.52
   8   4   1    4.64    0.97
   8   4   1    5.53    0.90
  -8   4  -1    6.17    1.10
   8   4   2   88.98    4.14
  -8   4  -2   86.19    4.13
   8   4   2   84.38    3.80
   8   4   3  104.01    4.40
  -8   4  -3   97.77    4.43
   8   4   3  100.47    4.09
   8   4   4  132.76    4.91
   8   4   4  134.46    4.61
  -8   4  -4  139.97    5.25
   8   4   4  130.74    4.72
   8   4   5   17.60    1.55
   8   4   5   14.88    1.38
  -8   4  -5   17.12    1.67
   8   4   5   16.41    1.48
   8  -4   5   17.10    1.55
   8   4   6   50.65    2.47
   8   4   6   45.07    2.35
  -8   4  -6   43.89    2.57
   8   4   6   47.79    2.43
   8  -4   6   48.43    2.58
   8   4   7    2.43    0.51
   8  -4   7    1.64    0.52
   8   4   7    1.81    0.47
   8   4   7    2.33    0.59
  -8   4  -7    1.54    0.52
   8   4   7    1.37    0.45
   8  -4   8    2.79    0.55
   8   4   8    3.23    0.57
   8   4   8    2.42    0.47
  -8   4  -8    2.82    0.57
   8   4   8    2.48    0.49
  -8   4  -9   32.43    1.57
   8   4   9   33.27    1.47
   8  -4   9   33.01    1.64
  -8   5  12   10.71    0.84
   8   5 -11    1.85    0.40
  -8  -5  11    1.96    0.39
  -8   5  11    1.84    0.44
   8   5 -10    1.50    0.45
  -8  -5  10    1.05    0.32
  -8   5  10    1.95    0.46
   8   5 -10    2.00    0.41
  -8  -5   9  111.95    3.64
   8   5  -9  108.13    3.84
   8   5  -9  103.80    3.55
  -8  -5   8   25.26    1.66
   8   5  -8   22.48    1.73
   8   5  -8   24.72    1.69
  -8  -5   7    4.90    0.81
   8   5  -7    5.33    0.90
   8   5  -7    5.02    0.82
   8   5  -6   38.67    2.38
   8   5  -6   35.25    2.20
   8   5  -5    1.65    0.54
   8   5  -5    0.07    0.39
   8   5  -4   37.83    2.39
   8   5  -4   38.97    2.39
   8   5  -3   10.97    1.25
   8   5  -3   10.53    1.25
   8   5  -2   43.62    2.55
  -8   5   2   43.82    2.20
   8   5  -2   41.36    2.39
   8   5  -1   85.79    3.67
  -8   5   1   86.70    3.34
   8   5  -1   88.27    3.47
   8   5   0   27.18    1.96
  -8   5   0   27.75    1.80
   8   5   0   27.85    1.72
  -8   5  -1    2.71    0.59
   8   5   1    3.26    0.70
  -8   5  -2   53.55    2.55
   8   5   2   56.52    2.68
   8  -5   3   96.61    3.35
  -8   5  -3  102.64    3.59
   8   5   3   97.18    3.51
   8  -5   4   41.37    1.95
  -8   5  -4   39.59    2.02
   8   5   4   39.45    1.95
   8  -5   5    0.20    0.24
   8   5   5   -0.11    0.22
  -8   5  -5    0.37    0.27
   8   5   5    0.31    0.26
  -8   5  -6    3.65    0.51
   8  -5   6    4.63    0.54
   8   5   6    3.27    0.45
  -9   0  19    0.00    0.23
  -9   0  19    0.01    0.29
  -9   0  19   -0.07    0.23
  -9   0  18    6.86    0.94
  -9   0  18    5.79    0.89
  -9   0  18    7.56    1.00
  -9   0  17    0.25    0.38
  -9   0  17    0.28    0.35
  -9   0  17   -0.16    0.45
  -9   0  17   -0.17    0.46
  -9   0  16  240.33    7.46
  -9   0  16  254.11    7.48
  -9   0  16  236.90    7.72
  -9   0  16  228.66    7.28
  -9   0  15    0.11    0.53
  -9   0  15   -0.24    0.51
  -9   0  15    0.46    0.60
  -9   0  15    0.58    0.61
  -9   0  15   -0.33    0.65
  -9   0  14   16.46    1.85
  -9   0  14   14.54    1.85
  -9   0  14   16.84    1.90
  -9   0  14   13.89    1.69
  -9   0  14   14.72    1.82
  -9   0  14   16.99    1.70
  -9   0  14   16.58    1.96
  -9   0  13   -0.36    0.52
  -9   0  13   -0.09    0.49
  -9   0  13    0.24    0.52
  -9   0  13    1.77    0.79
  -9   0  13    0.25    0.65
  -9   0  13    0.24    0.67
  -9   0  13    0.00    0.54
  -9   0  13    0.29    0.62
  -9   0  12   51.48    3.48
  -9   0  12   52.06    3.36
  -9   0  12   50.01    3.31
  -9   0  12   48.82    3.43
  -9   0  12   48.78    3.24
  -9   0  12   49.34    3.39
  -9   0  12   46.42    3.06
  -9   0  12   46.47    3.37
  -9   0  11   -0.01    0.52
  -9   0  11    0.36    0.49
  -9   0  11    0.12    0.60
  -9   0  11    0.11    0.53
  -9   0  11   -0.42    0.62
  -9   0  11    0.50    0.62
  -9   0  11    0.42    0.55
  -9   0  11   -0.06    0.74
  -9   0  10   37.87    2.92
  -9   0  10   41.56    3.01
  -9   0  10   44.61    3.17
  -9   0  10   40.94    2.91
  -9   0  10   46.90    3.24
  -9   0  10   33.64    2.66
  -9   0  10   40.43    3.07
  -9   0   9    0.11    0.46
  -9   0   9    0.05    0.60
  -9   0   9    1.34    0.56
  -9   0   9   -0.58    0.68
  -9   0   9   -0.36    0.48
  -9   0   9    0.12    0.63
  -9   0   8   71.19    3.77
  -9   0   8   65.23    3.73
  -9   0   8   70.96    3.87
  -9   0   8   71.23    3.82
  -9   0   8   61.00    3.81
  -9   0   7    0.34    0.50
  -9   0   7    1.47    0.57
  -9   0   7    0.58    0.53
  -9   0   7   -0.09    0.47
  -9   0   6  704.60   15.42
  -9   0   6  707.04   16.22
  -9   0   6  675.84   15.91
  -9   0   5    0.49    0.45
  -9   0   5    0.16    0.50
   9   0  -4   69.27    3.04
  -9   0   4   65.83    3.71
  -9   0   4   65.56    3.62
  -9   0   3   -0.10    0.51
   9   0  -3   -0.34    0.55
   9   0  -3   -0.05    0.28
   9   0  -2   41.78    2.87
  -9   0   2   41.67    2.79
   9   0  -2   40.43    2.12
   9   0  -1    0.08    0.43
  -9   0   1   -0.25    0.46
   9   0   0   27.65    2.31
  -9   0   0   28.70    2.30
   9   0   0   31.11    2.14
  -9   0  -1   -0.11    0.46
   9   0   1    0.30    0.46
   9   0   1    0.05    0.56
   9   0   1   -1.36    0.56
  -9   0  -2   45.65    2.78
   9   0   2   41.06    2.90
   9   0   2   39.03    2.90
   9   0   2   42.65    2.71
  -9   0  -3    0.62    0.40
   9   0   3    0.98    0.60
   9   0   3    0.21    0.51
   9   0   3   -0.50    0.68
   9   0   4  173.01    6.21
   9   0   4  175.52    6.65
   9   0   4  171.42    6.49
   9   0   5    0.10    0.52
   9   0   5    0.36    0.54
   9   0   5    0.07    0.58
   9   0   5    0.89    0.71
   9   0   5    0.13    0.53
   9   0   6  201.64    6.96
   9   0   6  223.27    7.23
   9   0   6  213.04    7.56
   9   0   6  214.51    7.52
   9   0   6  220.88    7.48
   9   0   6  209.36    7.71
   9   0   7    0.01    0.44
   9   0   7    0.04    0.62
   9   0   7    0.04    0.52
   9   0   8   -0.39    0.42
   9   0   8   -0.45    0.47
   9   0   9    0.14    0.46
   9   0   9   -0.64    0.30
   9   0   9   -0.42    0.45
   9   0   9   -0.15    0.52
   9   0  10    6.47    0.96
   9   0  10    5.17    0.80
   9   0  10    5.41    0.96
   9   0  10    6.49    1.03
   9   0  11    0.13    0.35
   9   0  11    0.54    0.41
   9   0  12   14.45    1.22
   9   0  12   15.86    1.22
  -9  -1  19   50.07    2.01
  -9   1  19   50.68    2.01
  -9  -1  19   49.47    2.14
  -9   1  19   53.17    2.05
  -9   1  19   51.81    1.94
  -9  -1  19   51.54    2.00
  -9  -1  18    0.29    0.35
  -9   1  18    0.66    0.35
  -9  -1  18    0.56    0.36
  -9   1  18    0.90    0.42
  -9   1  18    0.72    0.34
  -9  -1  18    0.43    0.36
  -9  -1  17   51.63    2.73
  -9   1  17   51.21    2.70
  -9   1  17   55.75    2.73
  -9  -1  17   51.76    2.69
  -9   1  17   51.97    2.86
  -9  -1  17   52.82    2.82
  -9   1  17   52.90    2.76
  -9  -1  16    8.49    1.24
  -9   1  16   10.44    1.33
  -9   1  16    9.76    1.33
  -9  -1  16    9.31    1.26
  -9   1  16    8.61    1.22
  -9   1  16   10.11    1.40
  -9  -1  16   12.27    1.41
  -9   1  16    8.79    1.21
  -9   1  16    8.53    1.30
  -9  -1  16   11.26    1.48
  -9   1  15   46.91    3.06
  -9  -1  15   46.58    2.98
  -9   1  15   51.56    3.12
  -9  -1  15   48.84    3.02
  -9   1  15   44.33    2.86
  -9   1  15   45.29    3.01
  -9   1  15   48.88    2.95
  -9  -1  15   43.66    2.85
  -9   1  15   46.80    3.14
  -9  -1  15   49.08    3.16
  -9  -1  14  118.87    5.14
  -9   1  14  125.82    5.17
  -9   1  14  122.39    5.23
  -9   1  14  122.52    5.34
  -9  -1  14  129.83    5.34
  -9  -1  14  130.54    5.34
  -9   1  14  120.12    5.11
  -9   1  14  123.93    5.33
  -9  -1  14  130.66    5.20
  -9   1  14  129.21    4.56
  -9   1  14  129.98    5.65
  -9  -1  14  122.41    5.43
  -9   1  13    4.17    1.01
  -9  -1  13    3.61    1.03
  -9   1  13    4.66    1.12
  -9  -1  13    6.04    1.22
   9  -1 -13    3.74    0.89
  -9   1  13    3.57    0.96
  -9  -1  13    2.63    0.83
  -9   1  13    5.25    1.09
  -9  -1  13    6.68    1.18
  -9   1  13    4.91    1.11
  -9   1  13    5.79    1.15
  -9  -1  13    5.70    1.10
  -9   1  13    1.82    0.62
  -9   1  13    2.91    0.92
  -9  -1  13    4.37    1.00
  -9   1  12   19.83    2.17
  -9  -1  12   23.81    2.36
   9  -1 -12   17.91    1.86
  -9   1  12   16.89    1.96
  -9  -1  12   18.56    1.99
  -9  -1  12   24.09    2.25
  -9   1  12   18.29    1.96
  -9   1  12   18.70    2.02
  -9   1  12   18.62    1.83
  -9  -1  12   22.11    2.14
  -9   1  12   16.95    1.85
  -9  -1  12   21.41    2.12
  -9  -1  12   22.30    2.25
  -9   1  12   19.28    2.11
  -9  -1  11   17.41    2.06
  -9   1  11   13.88    1.77
  -9   1  11   10.54    1.63
   9  -1 -11   13.75    1.60
  -9   1  11   12.12    1.62
  -9  -1  11   18.72    1.94
   9   1 -11   18.01    1.61
  -9  -1  11   17.33    1.93
  -9   1  11   15.99    1.82
  -9   1  11   16.14    1.88
  -9   1  11   14.31    1.64
  -9  -1  11   20.42    2.09
  -9   1  11   15.31    1.80
  -9  -1  11   15.41    1.80
  -9  -1  11   16.41    1.96
  -9   1  10  105.00    5.17
  -9  -1  10  120.28    5.42
   9  -1 -10  108.67    4.70
  -9  -1  10  115.86    4.98
  -9   1  10  120.35    5.13
   9   1 -10  107.78    4.35
  -9  -1  10  109.89    4.99
  -9   1  10  106.53    4.87
  -9   1  10  113.63    5.07
  -9  -1  10  109.95    5.03
  -9   1  10  103.56    4.71
  -9   1  10  112.76    5.15
  -9  -1  10  118.19    5.22
  -9   1  10  113.98    5.03
  -9  -1  10  115.03    5.15
  -9   1   9   56.31    3.42
  -9  -1   9   52.14    3.36
  -9   1   9   55.43    3.48
  -9  -1   9   52.34    3.34
  -9   1   9   55.77    3.62
  -9  -1   9   59.74    3.68
   9  -1  -9   58.38    3.28
  -9  -1   9   57.11    3.32
  -9   1   9   59.34    3.40
   9   1  -9   58.92    3.12
  -9   1   9   59.42    3.45
  -9  -1   9   55.77    3.48
  -9   1   9   59.31    3.44
  -9   1   8    5.38    1.09
  -9  -1   8    5.22    1.18
  -9   1   8    8.00    1.39
  -9  -1   8    6.54    1.25
   9  -1  -8    5.81    1.06
  -9   1   8    7.95    1.22
   9   1  -8    5.94    1.01
  -9   1   8    6.88    1.10
  -9  -1   8    6.66    1.27
  -9   1   8    6.14    1.13
  -9   1   8    6.98    1.25
  -9  -1   8    6.29    1.16
  -9   1   7   45.23    3.02
  -9  -1   7   46.47    3.04
  -9   1   7   46.05    2.97
  -9  -1   7   41.88    2.95
   9  -1  -7   43.72    2.71
   9   1  -7   46.88    2.76
  -9   1   7   40.88    3.04
  -9  -1   7   41.61    3.04
  -9   1   7   46.99    2.87
  -9  -1   7   46.71    3.06
  -9   1   7   43.60    2.94
   9   1  -6    0.37    0.34
  -9   1   6   -0.03    0.47
  -9  -1   6    0.02    0.43
  -9   1   6    0.04    0.45
  -9  -1   6    0.10    0.50
  -9   1   6    0.24    0.37
   9  -1  -6   -0.04    0.38
  -9  -1   6    0.20    0.45
  -9   1   6   -0.02    0.44
   9   1  -5    1.26    0.48
   9  -1  -5    0.31    0.33
  -9  -1   5    0.77    0.46
  -9   1   5    1.59    0.72
  -9   1   5    1.52    0.82
  -9  -1   5    1.33    0.73
  -9   1   4   18.46    1.92
  -9  -1   4   27.20    2.29
   9   1  -4   27.18    2.14
   9  -1  -4   21.82    1.77
   9   1  -4   21.97    1.87
  -9  -1   4   22.82    2.05
  -9   1   4   23.18    2.11
   9   1  -3   44.20    2.90
   9  -1  -3   37.69    2.69
   9   1  -3   37.90    2.44
   9   1  -3   37.16    2.49
   9  -1  -3   35.72    2.24
  -9   1   3   31.21    2.53
  -9  -1   3   35.14    2.64
  -9  -1   3   40.57    2.72
  -9   1   3   34.65    2.62
   9   1  -2   41.16    2.56
   9  -1  -2   40.19    2.34
   9   1  -2   40.13    2.53
   9   1  -2   42.72    2.88
   9  -1  -2   41.01    2.82
  -9   1   2   35.70    2.64
  -9  -1   2   38.73    2.63
   9   1  -1    0.61    0.45
   9  -1  -1    0.53    0.56
   9   1  -1    0.31    0.44
   9  -1  -1    0.20    0.43
  -9  -1   1    0.61    0.47
  -9   1   1   -0.19    0.41
   9  -1   0   38.82    2.41
   9   1   0   44.51    2.91
   9  -1   0   42.89    2.89
  -9  -1   0   37.02    2.51
  -9   1   0   40.41    2.81
  -9  -1  -1  360.58    9.63
   9  -1   1  350.31    9.22
   9   1   1  370.91    9.99
   9  -1   1  367.49   10.06
   9   1   1  347.53   10.04
   9  -1   1  347.40   10.05
  -9   1  -1  357.08    9.95
  -9  -1  -1  346.18    9.17
  -9  -1  -2   54.01    3.09
   9  -1   2   52.74    3.02
   9   1   2   59.35    3.41
   9  -1   2   53.82    3.32
   9   1   2   54.90    3.44
   9  -1   2   54.63    3.41
  -9   1  -2   55.92    3.36
  -9  -1  -3   94.75    4.08
   9   1   3   93.46    4.37
   9  -1   3   87.38    4.34
   9   1   3   99.62    4.76
   9  -1   3   88.83    4.48
  -9   1  -4   40.99    2.76
   9  -1   4   45.75    2.89
   9   1   4   42.93    3.04
   9  -1   4   38.96    2.92
   9   1   4   39.87    2.85
   9  -1   4   39.52    2.90
   9   1   4   42.45    3.16
   9  -1   4   40.70    3.08
   9   1   5    5.00    1.12
   9  -1   5    2.90    0.94
   9   1   5    4.04    0.94
   9  -1   5    4.10    0.97
   9   1   5    5.10    1.09
   9  -1   5    4.68    1.06
  -9   1  -5    2.62    0.68
   9  -1   5    3.36    0.83
   9  -1   5    3.27    0.73
   9  -1   5    4.91    1.09
   9   1   5    3.61    0.91
   9   1   6   92.98    4.57
   9  -1   6   94.21    4.64
  -9   1  -6   92.73    3.98
   9  -1   6   90.68    4.29
   9   1   6   82.03    4.32
   9  -1   6   94.67    4.59
   9   1   6   97.43    4.57
   9  -1   6   91.41    4.52
   9   1   6   92.67    4.79
   9  -1   6   93.23    4.80
   9  -1   7   10.13    1.39
   9   1   7   10.27    1.48
   9  -1   7   10.74    1.50
   9   1   7    9.27    1.36
   9   1   7    9.37    1.37
   9  -1   7    9.79    1.42
   9  -1   8   93.66    4.28
   9   1   8  110.94    4.71
   9   1   8  108.15    4.69
   9  -1   8  101.78    4.60
   9   1   8   99.63    4.50
   9  -1   8  110.79    4.70
   9   1   9    6.76    1.13
   9  -1   9    4.46    0.88
   9   1   9    5.36    0.95
   9   1   9    4.96    0.99
   9  -1   9    4.94    0.95
   9   1   9    5.18    0.95
   9  -1   9    4.90    0.89
   9   1  10    1.76    0.56
   9   1  10    0.49    0.42
   9  -1  10    1.15    0.55
   9   1  10    0.23    0.34
   9   1  10   -0.06    0.34
   9  -1  10    0.53    0.42
   9   1  11   37.33    2.03
   9   1  11   36.76    2.05
   9   1  11   34.83    1.98
   9  -1  11   35.37    1.99
   9   1  11   37.17    2.13
   9  -1  11   37.19    2.12
   9   1  12    0.26    0.25
   9   1  12   -0.15    0.23
   9  -1  12    0.63    0.31
   9   1  12    0.49    0.32
   9   1  12    0.52    0.28
   9  -1  12    0.25    0.24
   9   2 -18   90.59    2.91
  -9  -2  18   91.04    2.89
  -9   2  17    0.00    0.38
  -9  -2  17   -0.03    0.27
  -9  -2  17    0.61    0.34
  -9  -2  17    0.62    0.35
   9   2 -17    0.46    0.38
  -9   2  17    0.28    0.27
  -9   2  17    0.21    0.32
  -9   2  16    2.54    0.69
  -9  -2  16    2.37    0.58
  -9   2  16    2.22    0.53
  -9   2  16    1.57    0.43
  -9  -2  16    1.71    0.52
  -9  -2  16    2.19    0.61
  -9   2  16    2.73    0.60
  -9   2  16    2.63    0.66
  -9   2  15    8.27    1.16
  -9  -2  15    8.96    1.18
  -9   2  15    6.88    1.04
  -9  -2  15    7.58    1.08
  -9   2  15    6.90    1.01
  -9   2  15    6.30    1.07
  -9  -2  15    9.68    1.19
  -9   2  15    7.52    1.00
  -9   2  15    6.13    0.98
  -9  -2  15    9.37    1.25
  -9   2  14   17.75    1.75
  -9   2  14   14.89    1.62
  -9  -2  14   17.08    1.69
  -9  -2  14   15.99    1.59
  -9   2  14   19.17    1.72
  -9   2  14   17.32    1.78
  -9  -2  14   17.74    1.69
  -9   2  14   16.45    1.57
  -9   2  14   15.21    1.68
  -9  -2  14   14.52    1.64
  -9   2  13   13.34    1.56
  -9   2  13   10.62    1.44
  -9  -2  13   11.81    1.48
  -9  -2  13   13.12    1.53
  -9   2  13   13.31    1.52
  -9   2  13   11.47    1.53
  -9   2  13   11.40    1.32
  -9  -2  13   11.43    1.44
  -9  -2  13   14.05    1.61
  -9   2  13    9.95    1.44
  -9  -2  12   59.24    3.34
  -9   2  12   53.07    3.07
  -9   2  12   57.53    3.30
  -9  -2  12   60.11    3.33
  -9  -2  12   55.16    3.21
  -9   2  12   55.34    3.16
  -9   2  12   60.42    3.50
  -9  -2  12   60.57    3.57
  -9   2  12   55.77    2.87
  -9   2  12   53.59    3.38
  -9  -2  12   55.72    3.35
  -9   2  11  103.74    5.01
  -9  -2  11  113.56    5.08
   9  -2 -11  113.89    4.90
  -9   2  11  111.82    4.78
  -9  -2  11  121.66    4.88
   9   2 -11  110.48    4.48
  -9  -2  11  122.00    4.99
  -9   2  11  113.90    4.75
  -9   2  11  114.23    5.00
  -9  -2  11  124.13    5.32
  -9   2  11  110.55    4.45
  -9   2  11  113.74    5.07
  -9   2  11  111.42    4.70
  -9  -2  11  119.18    5.00
  -9  -2  11  119.71    5.07
  -9   2  10   41.06    3.02
  -9  -2  10   41.39    2.98
   9  -2 -10   41.19    2.84
  -9   2  10   43.77    2.78
  -9  -2  10   40.48    2.68
   9   2 -10   37.12    2.52
  -9  -2  10   40.61    2.77
  -9   2  10   43.20    2.79
  -9   2  10   43.85    2.96
  -9   2  10   41.86    2.68
  -9  -2  10   38.47    2.90
  -9  -2  10   44.05    2.93
  -9   2  10   41.92    2.76
  -9  -2  10   41.29    2.82
  -9   2  10   41.28    2.93
  -9   2   9  488.18   12.66
  -9   2   9  520.17   12.41
  -9  -2   9  510.41   12.58
  -9  -2   9  502.85   12.52
  -9   2   9  476.03   12.83
  -9  -2   9  481.28   12.68
   9  -2  -9  509.36   12.62
  -9  -2   9  539.99   12.27
   9   2  -9  477.47   11.96
  -9  -2   9  494.15   12.39
  -9   2   9  505.38   12.32
  -9   2   9  504.34   12.61
  -9  -2   9  512.10   13.02
  -9   2   9  492.18   12.30
  -9  -2   8  409.41   10.62
  -9   2   8  401.30   10.40
  -9  -2   8  399.25   10.62
  -9   2   8  396.07   10.74
   9  -2  -8  394.97   10.56
   9   2  -8  383.50   10.18
  -9   2   8  390.42   10.97
  -9  -2   8  390.78   10.80
  -9   2   8  403.70   10.59
  -9  -2   8  404.57   10.98
  -9   2   8  376.33   10.42
   9  -2  -7   13.25    1.55
   9   2  -7   11.58    1.44
  -9   2   7   11.48    1.52
  -9  -2   7   11.65    1.49
  -9   2   7   10.37    1.55
  -9  -2   7   10.15    1.42
  -9   2   7   15.02    1.60
  -9   2   7   14.89    1.72
  -9  -2   7    7.71    1.34
  -9   2   7   10.25    1.40
  -9  -2   7   11.41    1.51
  -9   2   6  108.14    4.72
  -9   2   6  107.97    4.57
  -9  -2   6  104.89    4.61
  -9  -2   6  101.36    4.48
   9   2  -6  109.84    4.90
   9  -2  -6  109.69    4.62
   9   2  -6  102.71    4.40
  -9   2   6   93.93    4.64
  -9  -2   6   97.31    4.64
  -9   2   6  109.39    4.42
  -9  -2   6  100.92    4.67
  -9   2   6  102.44    4.69
  -9   2   5   16.60    1.80
  -9  -2   5   16.54    1.75
  -9   2   5   15.31    1.64
   9   2  -5   15.24    1.77
   9  -2  -5   15.15    1.66
   9   2  -5   18.93    1.79
  -9  -2   5   17.24    1.85
   9   2  -5   18.95    1.86
   9  -2  -5   18.59    1.85
  -9   2   5   13.18    1.66
  -9   2   5   16.88    1.60
  -9  -2   5   14.12    1.66
  -9   2   5   15.99    1.77
  -9   2   4   44.28    2.94
  -9  -2   4   42.93    2.82
   9   2  -4   43.02    2.93
   9  -2  -4   46.18    2.81
   9   2  -4   51.06    2.99
   9  -2  -4   41.83    2.79
   9   2  -4   45.08    2.76
  -9  -2   4   39.63    2.73
  -9   2   4   41.85    2.91
   9   2  -3    0.35    0.55
   9   2  -3    0.01    0.37
   9  -2  -3    0.34    0.42
  -9  -2   3    0.20    0.44
  -9  -2   3   -0.48    0.56
  -9   2   3    0.27    0.60
   9   2  -3   -0.04    0.42
  -9   2   3    0.62    0.44
  -9  -2   3    0.99    0.57
   9  -2  -3   -0.15    0.45
  -9   2   2   38.96    2.76
  -9  -2   2   35.24    2.60
   9   2  -2   40.43    2.66
   9  -2  -2   44.18    2.83
   9  -2  -2   43.27    2.64
  -9  -2   2   43.51    2.96
   9   2  -2   41.98    2.80
   9   2  -2   39.02    2.57
  -9  -2   2   38.05    2.54
  -9   2   2   43.35    2.97
  -9   2   1    1.15    0.67
  -9  -2   1    0.49    0.52
   9   2  -1    0.31    0.41
   9  -2  -1    0.77    0.54
   9  -2  -1    0.58    0.39
  -9  -2   1    0.12    0.44
   9   2  -1    0.37    0.38
   9   2  -1    0.69    0.48
   9  -2  -1    0.93    0.45
   9   2  -1    0.31    0.46
  -9   2   1    0.20    0.50
   9   2   0   -0.04    0.54
   9  -2   0    0.81    0.52
   9  -2   0    0.31    0.37
  -9  -2   0   -0.24    0.48
   9   2   0    0.24    0.39
   9   2   0    0.33    0.44
   9  -2   0    0.29    0.45
   9   2   0    0.69    0.45
   9  -2   0    0.93    0.61
  -9   2   0    0.57    0.59
   9   2   1    2.80    0.79
   9  -2   1    1.34    0.65
   9   2   1    1.39    0.63
  -9  -2  -1    1.55    0.62
   9  -2   1    1.66    0.65
   9   2   1    3.16    0.92
   9  -2   1    1.74    0.66
  -9   2  -1    1.81    0.67
   9   2   2  498.31   11.95
  -9  -2  -2  489.30   12.67
   9   2   2  521.39   12.48
   9  -2   2  486.62   12.40
   9  -2   2  512.98   12.33
   9   2   2  505.85   12.61
   9  -2   2  533.81   12.72
  -9   2  -2  498.37   12.93
   9   2   3   20.07    1.75
  -9  -2  -3   18.21    1.89
   9   2   3   19.45    1.94
   9  -2   3   18.69    1.92
   9   2   3   17.96    1.81
   9  -2   3   19.05    1.89
   9   2   3   16.85    1.90
   9  -2   3   17.64    1.92
   9  -2   3   19.51    1.86
   9   2   3   17.33    1.84
   9  -2   3   15.69    1.75
  -9   2  -3   15.75    1.81
  -9  -2  -4   16.43    1.86
   9   2   4   19.11    1.88
   9  -2   4   20.38    1.96
   9   2   4   15.85    1.86
   9   2   4   19.20    1.86
   9  -2   4   17.44    1.85
   9  -2   4   20.53    2.07
   9  -2   4   19.41    1.88
  -9   2  -4   15.24    1.77
   9   2   4   15.64    1.73
   9  -2   4   17.07    1.77
   9  -2   5  123.70    4.98
  -9   2  -5  113.90    4.92
   9   2   5  121.49    5.01
   9  -2   5  120.45    4.98
   9   2   5  117.90    4.93
   9  -2   5  113.62    4.83
   9   2   6  217.25    6.17
   9  -2   6  222.92    7.06
   9   2   6  221.50    7.41
  -9   2  -6  224.55    7.05
   9   2   6  219.56    7.01
   9  -2   6  218.80    6.95
   9   2   6  223.01    7.07
   9  -2   6  221.31    7.05
   9   2   7    3.69    0.84
   9  -2   7    4.20    0.90
  -9   2  -7    3.00    0.71
   9   2   7    3.92    0.95
   9  -2   7    4.29    0.93
   9   2   7    3.36    0.88
   9   2   7    1.50    0.54
   9  -2   7    5.15    0.98
   9   2   8   14.35    1.57
   9  -2   8   13.44    1.45
  -9   2  -8   13.49    1.29
   9   2   8   13.10    1.55
   9   2   8   11.68    1.32
   9  -2   8   11.84    1.30
   9   2   8   11.80    1.28
   9  -2   8   11.43    1.24
   9   2   9   79.04    3.53
   9  -2   9   73.16    3.30
   9   2   9   77.44    3.58
   9   2   9   71.86    3.03
   9  -2   9   70.11    2.97
   9   2   9   73.50    3.14
   9  -2   9   74.68    3.16
   9   2  10    0.62    0.30
   9  -2  10    1.08    0.41
   9  -2  10    1.06    0.44
   9   2  10    0.11    0.36
   9   2  10    1.04    0.44
   9   2  10    0.24    0.27
   9  -2  10    0.83    0.38
   9   2  11   11.82    1.06
   9   2  11   12.69    1.10
  -9   3  17   72.83    2.49
  -9   3  16   47.33    2.22
   9   3 -16   43.08    1.99
  -9   3  15   55.14    2.68
  -9   3  15   54.65    2.32
   9   3 -15   54.14    2.59
  -9   3  14    4.03    0.84
  -9   3  14    3.95    0.71
   9   3 -14    5.03    0.90
  -9   3  14    4.75    0.74
  -9   3  13  159.07    5.49
  -9   3  13  160.38    5.14
  -9   3  13  156.85    4.91
   9   3 -13  166.64    5.72
  -9   3  12   27.05    2.12
  -9   3  12   26.52    1.98
  -9  -3  12   25.52    1.70
   9   3 -12   27.94    2.24
  -9  -3  11  380.67    9.12
   9   3 -11  386.42   10.48
  -9   3  11  386.08   10.11
  -9  -3  10  224.68    6.41
   9   3 -10  221.76    7.46
  -9   3  10  219.91    7.08
   9   3  -9  105.37    4.87
  -9  -3   9  103.51    4.06
  -9   3   9  107.22    4.17
   9  -3  -8    4.68    0.99
   9   3  -8    6.22    1.10
   9   3  -8    5.53    1.17
  -9  -3   8    4.58    0.80
  -9   3   8    4.74    0.88
   9  -3  -7   47.46    3.04
   9   3  -7   41.90    3.03
  -9   3   7   41.23    2.71
   9   3  -7   44.32    2.83
   9  -3  -6   96.34    4.48
   9   3  -6  102.51    4.79
  -9  -3   6   95.87    4.37
  -9   3   6   93.46    4.30
   9   3  -6   93.40    4.27
   9   3  -5   35.38    2.73
   9  -3  -5   40.66    2.81
  -9  -3   5   37.53    2.54
  -9   3   5   33.99    2.54
   9   3  -5   34.07    2.50
   9  -3  -4   37.52    2.65
   9   3  -4   36.14    2.78
  -9  -3   4   38.69    2.51
  -9   3   4   33.91    2.58
   9   3  -4   36.80    2.58
   9  -3  -3  171.82    6.17
  -9  -3   3  180.00    6.69
   9   3  -3  187.26    6.68
  -9   3   3  181.08    6.50
   9   3  -3  175.91    6.13
   9   3  -2    0.07    0.51
   9  -3  -2   -0.36    0.47
  -9  -3   2    0.59    0.50
  -9   3   2    0.27    0.56
   9   3  -2    0.37    0.54
   9  -3  -1   66.17    3.44
  -9  -3   1   63.73    3.79
   9   3  -1   68.37    3.73
  -9   3   1   70.15    3.83
   9   3  -1   61.50    3.31
   9   3   0    0.50    0.51
   9   3   0   -0.07    0.48
   9  -3   0   -0.37    0.46
  -9  -3   0    0.73    0.64
  -9   3   0   -0.35    0.48
   9  -3   1   92.72    4.10
   9   3   1   99.41    4.17
   9   3   1  101.42    4.48
  -9  -3  -1   96.13    4.74
  -9   3  -1   94.62    4.60
   9   3   2   22.00    1.96
  -9  -3  -2   19.30    2.06
  -9   3  -2   21.75    2.12
   9  -3   2   21.69    1.93
   9   3   3   88.64    3.92
  -9   3  -3   78.10    4.08
   9  -3   3   86.25    3.93
   9   3   4    0.16    0.44
  -9   3  -4    0.57    0.55
   9   3   4   -0.53    0.51
   9  -3   4    0.73    0.47
   9   3   5   12.57    1.26
   9   3   5   13.69    1.57
  -9   3  -5   13.73    1.57
   9  -3   5   12.95    1.44
   9   3   5   12.28    1.50
   9   3   6   10.39    1.31
  -9   3  -6   11.59    1.35
   9   3   6   10.48    1.35
   9   3   6    9.88    1.10
   9  -3   6   10.70    1.27
   9   3   7   56.49    2.97
  -9   3  -7   53.38    2.74
   9   3   7   57.58    2.50
   9   3   7   57.46    3.00
   9  -3   7   53.73    2.77
   9   3   8    2.23    0.58
   9   3   8    1.22    0.53
  -9   3  -8    1.56    0.44
   9  -3   8    1.34    0.48
   9   3   9    7.35    0.89
   9   3   9    5.73    0.82
  -9   3  -9    5.81    0.66
   9  -3   9    6.38    0.81
   9   3  10   12.32    0.98
   9  -3  10   12.73    0.96
   9   3  10   11.78    0.95
  -9   4  14    1.70    0.41
  -9   4  13   37.36    1.96
   9   4 -13   35.81    1.84
   9   4 -13   33.74    1.74
  -9   4  12   24.23    1.68
   9   4 -12   26.13    1.74
   9   4 -12   22.83    1.65
  -9   4  11   77.58    3.28
   9   4 -11   80.87    3.44
  -9  -4  11   78.16    2.95
  -9   4  10   47.51    2.58
   9   4 -10   50.11    2.78
  -9  -4  10   47.13    2.34
  -9   4   9   12.32    1.30
  -9  -4   9   11.57    1.18
   9   4  -9   13.55    1.48
  -9  -4   8   75.29    3.25
   9   4  -8   77.66    3.72
   9   4  -7    1.15    0.62
   9   4  -6   23.87    2.08
  -9   4   6   23.34    1.74
   9   4  -5   98.26    4.43
  -9   4   5   98.25    3.97
  -9   4   4    0.56    0.43
   9   4  -4    0.37    0.45
  -9   4   3   -0.35    0.51
   9   4  -3    0.92    0.54
   9   4  -2   42.87    2.82
  -9   4   2   45.72    2.79
   9   4  -2   42.31    2.68
   9   4  -1  100.68    4.38
  -9   4   1   99.43    4.28
   9   4  -1   91.90    3.93
   9   4   0    9.45    1.28
  -9   4   0    9.77    1.31
   9   4   0   10.51    1.21
  -9   4  -1    0.29    0.49
   9   4   1    0.06    0.49
   9   4   2   25.36    1.94
  -9   4  -2   27.38    2.10
   9  -4   2   25.35    1.84
   9   4   2   22.39    1.74
   9   4   3    0.89    0.39
   9   4   3    0.88    0.48
  -9   4  -3    1.63    0.58
   9  -4   3    1.31    0.48
   9   4   4    1.09    0.44
   9   4   4    1.04    0.40
  -9   4  -4    1.16    0.50
   9  -4   4    0.76    0.37
   9   4   5   19.65    1.34
   9   4   5   18.12    1.26
  -9   4  -5   18.87    1.52
   9   4   5   17.19    1.31
   9  -4   5   21.27    1.51
   9   4   6   -0.04    0.24
   9   4   6    1.26    0.47
  -9   4  -6    1.00    0.41
   9  -4   6    0.34    0.29
   9   4   6    1.10    0.37
  -9   4  -7   37.92    1.80
   9   4   7   35.52    1.56
   9  -4   7   37.96    1.78
   9   5 -10   19.97    1.22
  -9   5   9   83.78    2.64
   9   5  -9   86.86    2.86
  -9  -5   9   86.27    2.65
   9   5  -9   88.09    3.04
  -9   5   8   19.60    1.17
  -9  -5   8   18.61    1.20
   9   5  -8   18.68    1.38
   9   5  -8   19.97    1.36
  -9  -5   7    0.04    0.30
   9   5  -7    0.11    0.31
  -9   5   7    0.50    0.35
   9   5  -7   -0.55    0.40
  -9  -5   6   16.61    1.23
   9   5  -6   18.58    1.42
   9   5  -5   53.55    2.53
   9   5  -5   47.69    2.39
   9   5  -4   16.78    1.36
   9   5  -4   15.43    1.34
   9   5  -3  144.53    4.42
   9   5  -3  143.55    4.60
   9   5  -2    2.70    0.53
   9   5  -2    2.95    0.62
   9  -5  -1   81.21    2.57
  -9   5   1   83.65    2.93
   9   5  -1   85.75    3.27
   9  -5   0  213.06    5.08
  -9   5   0  223.88    5.55
   9   5   0  213.42    5.74
   9  -5   1  159.73    4.17
  -9   5  -1  172.86    4.60
   9   5   1  166.84    4.68
   9  -5   2   16.49    1.04
  -9   5  -2   15.80    1.14
   9   5   2   16.30    1.15
   9   5   3   22.84    1.28
   9  -5   3   20.68    1.11
   9   5   3   21.41    1.20
  -9   5  -3   21.93    1.27
 -10   0  18   14.86    1.22
 -10   0  18   15.21    1.19
 -10   0  18   14.42    1.19
 -10   0  17    0.04    0.34
 -10   0  17   -0.06    0.34
 -10   0  17    0.31    0.38
 -10   0  17   -0.47    0.49
 -10   0  16   17.10    1.61
 -10   0  16   22.18    1.81
 -10   0  16   18.42    1.70
 -10   0  16   17.95    1.76
 -10   0  15    0.06    0.39
 -10   0  15   -0.14    0.40
 -10   0  15    0.74    0.61
 -10   0  15   -0.59    0.55
 -10   0  14   53.91    3.25
 -10   0  14   60.67    3.41
 -10   0  14   49.45    3.14
 -10   0  14   56.68    3.07
 -10   0  14   56.58    3.53
 -10   0  13   -0.60    0.65
 -10   0  13   -0.05    0.53
 -10   0  13    1.22    0.69
 -10   0  13    0.09    0.52
 -10   0  13   -0.32    0.55
 -10   0  12   79.41    4.33
 -10   0  12   85.92    4.35
 -10   0  12   79.72    4.15
 -10   0  12   80.67    4.31
 -10   0  12   78.54    4.14
 -10   0  12   82.89    4.13
 -10   0  12   79.50    4.50
 -10   0  11    0.08    0.50
 -10   0  11   -0.15    0.45
 -10   0  11    1.89    0.83
 -10   0  11   -0.14    0.46
 -10   0  11   -0.30    0.61
 -10   0  11    0.86    0.64
 -10   0  11   -0.35    0.52
 -10   0  10    5.24    1.13
 -10   0  10    5.79    1.21
 -10   0  10    6.48    1.23
 -10   0  10    6.57    1.27
 -10   0  10    8.27    1.45
 -10   0  10    8.14    1.51
 -10   0   9   -0.36    0.63
 -10   0   9    0.61    0.77
 -10   0   9    0.23    0.45
 -10   0   9   -0.08    0.52
 -10   0   9    0.25    0.59
 -10   0   8  385.30   10.55
 -10   0   8  397.64   11.11
 -10   0   8  413.75   11.23
 -10   0   8  399.19   11.00
 -10   0   8  379.69   11.34
  10   0  -7    0.51    0.42
 -10   0   7   -1.63    0.64
 -10   0   7    0.19    0.71
 -10   0   7    0.57    0.59
 -10   0   7   -0.10    0.60
 -10   0   7    0.69    0.61
  10   0  -6   15.47    1.52
 -10   0   6   15.13    1.84
 -10   0   6   15.92    1.86
  10   0  -5   -0.32    0.39
 -10   0   5   -0.58    0.62
 -10   0   5    0.34    0.60
  10   0  -4    5.55    0.87
 -10   0   4    4.13    0.99
 -10   0   4    4.09    1.10
  10   0  -4    6.17    1.23
 -10   0   3   -0.34    0.56
  10   0  -3   -0.36    0.68
 -10   0   3    0.80    0.76
 -10   0   2   10.13    1.46
 -10   0   2    9.56    1.55
  10   0  -2    8.66    1.45
 -10   0   1    0.71    0.58
  10   0  -1   -0.07    0.65
 -10   0   0    5.14    1.08
  10   0   0    6.96    1.30
  10   0   0    8.42    1.49
 -10   0  -1    0.25    0.46
  10   0   1    0.52    0.58
  10   0   1    0.62    0.53
 -10   0  -2 1782.90   34.11
  10   0   2 1796.90   35.38
  10   0   2 1851.01   35.30
 -10   0  -3    0.13    0.46
  10   0   3   -0.31    0.47
  10   0   3    0.85    0.82
  10   0   4   47.11    3.27
  10   0   4   50.32    3.29
  10   0   4   47.38    3.41
  10   0   4   45.96    3.23
  10   0   5    0.16    0.55
  10   0   5   -0.03    0.60
  10   0   6    0.50    0.48
  10   0   6    0.47    0.53
  10   0   6   -0.35    0.40
  10   0   7   -0.68    0.61
  10   0   7   -0.74    0.50
  10   0   7   -0.31    0.51
  10   0   8   41.77    2.66
  10   0   8   41.04    2.51
  10   0   8   42.90    2.66
  10   0   8   41.73    2.32
  10   0   9   -0.04    0.38
  10   0   9    0.02    0.33
  10   0   9   -0.46    0.36
  10   0  10   19.43    1.46
  10   0  10   21.37    1.59
  10   0  11   -0.09    0.27
  10   0  11    0.19    0.23
 -10   1  18   15.09    1.05
 -10  -1  18   16.48    1.14
 -10  -1  18   14.44    1.13
 -10   1  18   16.27    1.19
 -10  -1  18   15.43    1.12
 -10   1  18   17.31    1.16
 -10   1  17   44.92    2.22
 -10  -1  17   45.99    2.29
 -10  -1  17   42.74    2.29
 -10   1  17   48.19    2.41
 -10  -1  17   47.79    2.37
 -10   1  17   46.57    2.31
 -10  -1  16    3.18    0.72
 -10   1  16    3.63    0.80
 -10  -1  16    3.09    0.74
 -10   1  16    3.89    0.79
 -10   1  16    3.31    0.73
 -10  -1  16    3.65    0.72
 -10   1  16    3.77    0.85
 -10  -1  16    4.52    0.87
 -10  -1  15    5.61    0.99
 -10   1  15    5.34    0.97
 -10  -1  15    4.05    0.90
 -10   1  15    3.80    0.81
 -10   1  15    5.19    1.00
 -10   1  15    3.57    0.79
 -10  -1  15    3.99    0.85
 -10   1  15    4.83    1.00
 -10  -1  15    4.84    0.98
 -10   1  14   14.06    1.56
 -10  -1  14   13.90    1.60
 -10   1  14   13.14    1.57
 -10  -1  14   14.31    1.60
 -10   1  14   15.15    1.70
 -10  -1  14   13.99    1.61
 -10   1  14   14.00    1.59
 -10   1  14   15.08    1.72
 -10  -1  14   14.82    1.58
 -10   1  14   12.75    1.32
 -10   1  14   14.47    1.73
 -10  -1  14   13.83    1.70
 -10   1  13   70.06    3.75
 -10   1  13   68.34    3.70
 -10  -1  13   67.15    3.61
 -10  -1  13   68.57    3.72
 -10   1  13   73.03    3.76
 -10   1  13   66.67    3.74
 -10  -1  13   72.48    3.74
 -10   1  13   68.24    3.35
 -10   1  13   71.67    3.73
 -10  -1  13   66.77    3.64
 -10  -1  13   65.42    3.77
 -10   1  13   62.10    3.76
 -10   1  12   55.74    3.39
 -10   1  12   60.68    3.47
 -10  -1  12   60.53    3.47
 -10  -1  12   57.91    3.46
 -10   1  12   61.83    3.52
 -10   1  12   56.65    3.46
 -10   1  12   55.59    3.18
 -10  -1  12   61.06    3.52
 -10   1  12   62.75    3.54
 -10  -1  12   60.22    3.53
 -10   1  12   57.61    3.61
 -10  -1  12   57.67    3.58
 -10  -1  11   14.89    1.80
 -10   1  11   12.04    1.57
 -10  -1  11   12.61    1.67
 -10   1  11   12.75    1.71
 -10   1  11   16.11    2.03
 -10  -1  11   13.13    1.75
  10  -1 -11   11.61    1.48
 -10   1  11   12.88    1.57
 -10  -1  11   14.33    1.67
 -10  -1  11   11.91    1.58
 -10   1  11   12.58    1.60
 -10   1  11   11.28    1.54
 -10   1  11   12.58    1.57
 -10  -1  11   11.15    1.57
 -10   1  10   26.82    2.57
 -10  -1  10   29.53    2.65
  10  -1 -10   28.28    2.29
 -10  -1  10   29.33    2.37
  10   1 -10   28.03    2.16
 -10  -1  10   27.05    2.35
 -10   1  10   26.66    2.34
 -10   1  10   31.53    2.54
 -10   1  10   25.77    2.27
 -10  -1  10   28.04    2.48
 -10   1  10   24.70    2.35
 -10  -1  10   32.32    2.66
 -10   1  10   29.59    2.45
 -10  -1  10   27.10    2.42
 -10   1   9    0.52    0.52
 -10  -1   9    0.58    0.62
 -10   1   9   -0.37    0.55
 -10  -1   9   -0.05    0.61
  10  -1  -9   -0.44    0.52
 -10  -1   9   -0.18    0.55
  10   1  -9    0.05    0.36
 -10   1   9    1.19    0.68
 -10   1   9    0.91    0.73
 -10  -1   9    0.70    0.60
 -10  -1   9    0.80    0.56
 -10   1   9    0.48    0.58
 -10   1   8    9.29    1.46
 -10  -1   8   10.65    1.54
 -10   1   8   11.36    1.70
 -10  -1   8    9.13    1.53
  10  -1  -8    9.66    1.31
 -10  -1   8    9.92    1.33
  10   1  -8    8.87    1.26
 -10   1   8   13.06    1.54
 -10  -1   8    8.91    1.41
 -10   1   8   11.92    1.57
 -10   1   8   10.35    1.48
 -10  -1   8   10.16    1.52
 -10   1   7   52.73    3.42
 -10  -1   7   57.38    3.51
 -10   1   7   52.60    3.32
 -10  -1   7   54.46    3.44
  10  -1  -7   58.71    3.19
  10   1  -7   51.80    3.05
 -10   1   7   48.19    3.48
 -10  -1   7   49.87    3.50
 -10   1   7   58.39    3.21
 -10  -1   7   52.45    3.37
 -10   1   7   53.13    3.36
 -10   1   6  110.55    5.07
 -10  -1   6  107.73    4.97
 -10   1   6   91.69    4.88
 -10  -1   6  102.98    5.06
  10  -1  -6  119.01    4.65
  10   1  -6  111.41    4.68
 -10  -1   6  129.23    5.42
 -10   1   6  113.76    5.11
 -10   1   5   34.01    2.73
 -10  -1   5   37.85    2.82
  10   1  -5   40.69    2.92
  10  -1  -5   37.68    2.83
  10   1  -5   35.53    2.54
  10  -1  -5   33.82    2.32
  10   1  -5   32.43    2.40
 -10  -1   5   39.60    2.88
 -10   1   5   34.93    2.72
 -10   1   4   18.01    1.97
 -10  -1   4   18.08    1.97
  10   1  -4   20.25    2.07
  10  -1  -4   20.10    2.06
  10   1  -4   20.32    1.90
  10  -1  -4   20.24    1.72
 -10  -1   4   21.04    2.06
 -10   1   4   21.76    2.18
 -10   1   3   33.38    2.70
 -10  -1   3   31.75    2.64
  10   1  -3   34.82    2.39
  10  -1  -3   34.15    2.23
 -10  -1   3   30.38    2.45
  10   1  -3   36.21    2.73
  10  -1  -3   31.22    2.59
 -10   1   3   38.17    2.86
  10   1  -2    0.36    0.49
 -10   1   2    0.70    0.58
 -10  -1   2    0.16    0.54
  10   1  -2   -0.27    0.50
  10  -1  -2    1.50    0.61
 -10  -1   2    1.29    0.67
 -10   1   2    0.25    0.48
 -10   1   1   55.85    3.45
 -10  -1   1   57.20    3.28
  10   1  -1   59.07    3.51
  10  -1  -1   52.46    3.37
  10   1   0   83.05    4.21
  10  -1   0   79.56    4.17
  10  -1   0   83.72    3.65
 -10   1   0   78.58    4.11
 -10  -1   0   83.79    3.87
  10   1   0   73.02    4.10
  10  -1   0   70.98    4.04
 -10   1  -1   75.94    4.01
  10   1   1   75.00    3.99
  10  -1   1   74.20    4.03
  10   1   1   75.28    4.12
  10  -1   1   74.04    4.09
  10  -1   1   73.42    3.53
 -10   1  -2    5.80    1.12
  10   1   2    5.88    1.17
  10  -1   2    4.31    0.96
  10   1   2    4.20    1.05
  10  -1   2    6.43    1.24
  10  -1   2    5.85    1.02
 -10   1  -3    0.30    0.50
  10  -1   3    1.24    0.60
  10   1   3    1.12    0.71
  10   1   3   -0.30    0.63
  10  -1   3    1.12    0.54
  10  -1   3    0.58    0.66
  10   1   3    1.21    0.59
  10  -1   3    0.78    0.62
  10   1   4  317.48    9.50
  10  -1   4  322.70    9.55
 -10   1  -4  310.03    8.71
  10  -1   4  291.79    8.64
  10   1   4  325.98    9.43
  10  -1   4  323.42    9.51
  10   1   4  321.54    9.92
  10  -1   4  342.06   10.09
  10   1   4  312.16    9.38
  10  -1   4  304.12    9.31
  10  -1   5   90.62    4.13
  10   1   5   91.47    4.47
  10  -1   5  100.81    4.66
 -10   1  -5   95.81    3.97
  10   1   5   87.02    4.34
  10  -1   5   94.10    4.48
  10  -1   6   67.98    3.46
  10   1   6   74.01    3.78
  10   1   6   70.46    3.75
  10  -1   6   73.59    3.81
  10   1   6   69.59    3.72
  10  -1   6   70.68    3.72
  10  -1   7   -0.43    0.40
  10   1   7   -0.08    0.43
  10  -1   7    0.22    0.41
  10   1   7   -0.11    0.40
  10   1   7    0.58    0.42
  10  -1   7   -0.04    0.42
  10   1   8  116.02    4.35
  10   1   8  114.86    4.51
  10   1   8  104.43    4.20
  10  -1   8  112.91    4.34
  10   1   8  107.76    4.33
  10  -1   8  114.95    4.44
  10   1   9   -0.13    0.35
  10   1   9    0.15    0.33
  10  -1   9    0.04    0.35
  10   1   9    0.09    0.29
  10   1   9    0.54    0.39
  10  -1   9   -0.17    0.31
  10   1  10   51.44    2.34
  10  -1  10   53.38    2.37
  10   1  10   48.22    2.20
  10  -1  10   53.65    2.28
  10   1  10   52.83    2.34
  10   1  10   50.59    2.22
  10  -1  11    0.31    0.23
  10  -1  11   -0.16    0.20
  10   2 -17    7.75    0.83
 -10   2  17    7.82    0.76
 -10  -2  16   46.63    2.16
 -10   2  16   51.97    2.38
 -10  -2  16   47.49    2.10
 -10   2  16   46.49    2.44
  10   2 -16   49.17    2.45
 -10  -2  16   47.70    2.11
  10   2 -15   11.99    1.31
 -10  -2  15   14.24    1.28
 -10   2  15   12.92    1.29
 -10  -2  15   11.99    1.17
 -10   2  15   14.77    1.27
 -10   2  15   13.63    1.42
 -10  -2  15   11.46    1.14
 -10   2  15   13.05    1.15
 -10   2  15    9.84    1.19
 -10   2  14   46.61    2.55
 -10  -2  14   48.42    2.59
 -10   2  14   51.43    2.82
 -10  -2  14   49.39    2.63
 -10   2  14   50.72    2.61
 -10   2  14   48.73    2.85
 -10   2  14   48.34    2.50
 -10  -2  14   51.76    2.69
 -10   2  14   48.02    2.80
 -10  -2  14   49.21    2.74
 -10   2  13   28.83    2.19
 -10   2  13   29.02    2.05
 -10  -2  13   29.09    2.05
 -10  -2  13   30.78    2.17
 -10   2  13   30.24    2.11
 -10   2  13   31.38    2.34
 -10   2  13   31.62    2.12
 -10  -2  13   28.24    2.10
 -10   2  13   30.16    2.29
 -10  -2  13   26.05    2.09
 -10   2  12    8.99    1.22
 -10  -2  12    8.36    1.22
 -10  -2  12    6.98    1.04
 -10   2  12    7.17    1.06
 -10  -2  12    6.72    1.09
 -10   2  12    6.41    1.03
 -10   2  12    9.05    1.27
 -10   2  12   10.48    1.19
 -10   2  12    7.65    1.22
 -10  -2  12    7.61    1.18
 -10  -2  11   28.95    2.13
 -10  -2  11   26.90    2.15
 -10   2  11   30.67    2.25
 -10   2  11   27.35    2.07
 -10  -2  11   27.25    2.34
 -10  -2  11   26.00    2.21
 -10   2  11   32.26    2.29
 -10  -2  11   23.68    2.07
 -10   2  11   26.60    2.29
 -10   2  11   28.28    2.29
 -10  -2  10  118.12    4.82
 -10   2  10  115.96    4.70
 -10   2  10  118.15    4.93
 -10  -2  10  113.54    5.03
 -10   2  10  108.40    4.56
 -10  -2  10  117.14    4.90
 -10   2  10  111.75    4.61
 -10  -2  10  110.78    4.76
 -10   2  10  112.73    4.95
 -10   2   9  149.03    5.49
 -10  -2   9  144.00    5.58
 -10   2   9  149.64    5.80
 -10  -2   9  150.34    5.70
  10   2  -9  152.01    5.96
[truncated: 55,774 more chars]
