# Supplementary material for: Crystal structure and Hirshfeld surface analysis of 3-(3-hy­droxy­phen­yl)-1-(1H-pyrrol-2-yl)prop-2-en-1-one hemihydrate
Source: Acta Crystallogr E Crystallogr Commun. 2023 Mar 10;79(Pt 4):287–91. doi: 10.1107/S2056989023001925 (PMC10088324; doi:10.1107/S2056989023001925)
Supplement: Supplementary file 2 [file e-79-00287-Isup2.hkl]

data_I                                                                          
_shelx_title ' exp_2027_a.res in P2/c'                                          
_shelx_refln_list_code          4                                               
_shelx_F_calc_maximum      147.03                                               
_exptl_crystal_F_000       468.00                                               
_reflns_d_resolution_high  0.7973                                               
                                                                                
loop_                                                                           
 _space_group_symop_operation_xyz                                               
 'x, y, z'                                                                      
 '-x, y, -z+1/2'                                                                
 '-x, -y, -z'                                                                   
 'x, -y, z-1/2'                                                                 
                                                                                
_cell_length_a    11.9096                                                       
_cell_length_b     5.5836                                                       
_cell_length_c    16.8121                                                       
_cell_angle_alpha  90.000                                                       
_cell_angle_beta  105.356                                                       
_cell_angle_gamma  90.000                                                       
                                                                                
_shelx_F_squared_multiplier     1.000                                           
                                                                                
loop_                                                                           
 _refln_index_h                                                                 
 _refln_index_k                                                                 
 _refln_index_l                                                                 
 _refln_F_squared_calc                                                          
 _refln_F_squared_meas                                                          
 _refln_F_squared_sigma                                                         
 _refln_observed_status                                                         
   1   0   0         78.62         82.03         1.33 o                         
   2   0   0       2109.18       1924.88        65.63 o                         
   3   0   0        264.70        254.01         4.16 o                         
   4   0   0        737.46        672.60         9.63 o                         
   5   0   0        223.38        219.37         5.73 o                         
   6   0   0         57.74         56.26         1.72 o                         
   7   0   0         92.17         85.29         2.82 o                         
   8   0   0        238.00        242.78         5.16 o                         
   9   0   0         56.77         54.86         2.43 o                         
  10   0   0         13.04         12.64         1.53 o                         
  11   0   0       2717.15       2766.29        43.15 o                         
  12   0   0         38.00         40.73         2.17 o                         
  13   0   0        512.56        517.84         8.00 o                         
  14   0   0         17.24         14.63         0.93 o                         
   0   1   0        121.10        113.63         1.73 o                         
   1   1   0       2484.99       2187.90        26.68 o                         
   2   1   0        177.64        191.94         2.77 o                         
   3   1   0        707.19        689.73        10.38 o                         
   4   1   0          3.73          1.26         0.38 o                         
   5   1   0       3372.96       3198.10        29.66 o                         
   6   1   0        179.24        167.40         3.48 o                         
   7   1   0          0.01          0.62         0.27 o                         
   8   1   0         16.20         12.60         0.63 o                         
   9   1   0         74.41         75.85         2.24 o                         
  10   1   0        146.41        148.70         3.07 o                         
  11   1   0        142.22        140.11         2.62 o                         
  12   1   0        151.63        150.22         3.30 o                         
  13   1   0         32.38         32.05         1.08 o                         
  14   1   0         24.73         22.76         0.91 o                         
   0   2   0         95.33         76.07         2.27 o                         
   1   2   0       2381.77       2160.24        27.16 o                         
   2   2   0         60.10         64.63         1.48 o                         
   3   2   0         22.84         21.06         0.81 o                         
   4   2   0       1144.89       1230.12        11.72 o                         
   5   2   0          0.07          0.53         0.21 o                         
   6   2   0          8.09         17.17         0.80 o                         
   7   2   0        897.38        891.66         8.33 o                         
   8   2   0          1.42          0.90         0.25 o                         
   9   2   0          1.59          0.69         0.28 o                         
  10   2   0        271.74        263.26         3.74 o                         
  11   2   0          5.95          6.85         0.71 o                         
  12   2   0         84.00         75.60         1.70 o                         
  13   2   0        358.65        356.56         8.20 o                         
   0   3   0         84.88         84.86         2.87 o                         
   1   3   0         71.86         76.51         1.90 o                         
   2   3   0        547.21        597.41         5.83 o                         
   3   3   0         19.02         18.82         0.85 o                         
   4   3   0        243.87        260.26         3.98 o                         
   5   3   0          1.84          0.93         0.33 o                         
   6   3   0         83.87         87.87         2.30 o                         
   7   3   0          0.06          0.08         0.35 o                         
   8   3   0         95.68        108.16         2.80 o                         
   9   3   0          2.43          0.08         0.42 o                         
  10   3   0        101.84         92.29         3.08 o                         
  11   3   0         17.28         12.14         1.27 o                         
  12   3   0         24.11         29.00         1.64 o                         
  13   3   0          0.29          0.21         0.39 o                         
   0   4   0        415.83        436.73         5.72 o                         
   1   4   0        282.91        293.03         3.54 o                         
   2   4   0         32.78         33.80         1.36 o                         
   3   4   0          8.43          9.85         0.76 o                         
   4   4   0         31.34         24.24         1.18 o                         
   5   4   0         44.17         43.89         1.60 o                         
   6   4   0         10.51         11.80         0.87 o                         
   7   4   0         56.55         47.06         1.53 o                         
   8   4   0         87.36         74.41         2.92 o                         
   9   4   0         16.08         18.62         1.37 o                         
  10   4   0         51.59         55.48         2.03 o                         
  11   4   0         11.67         10.09         0.75 o                         
   0   5   0        190.81        196.64         5.11 o                         
   1   5   0          0.95          0.89         0.41 o                         
   2   5   0        910.37        950.28        12.39 o                         
   3   5   0         64.21         63.21         1.94 o                         
   4   5   0        253.46        254.65         6.23 o                         
   5   5   0          0.02          0.26         0.45 o                         
   6   5   0          9.28         11.85         0.98 o                         
   7   5   0         87.50         84.96         2.39 o                         
   8   5   0         37.10         51.68         1.96 o                         
   9   5   0        400.35        406.85         6.26 o                         
  10   5   0         73.79         61.62         2.73 o                         
   0   6   0        310.79        335.25        11.45 o                         
   1   6   0         44.64         47.35         3.03 o                         
   2   6   0          4.70          5.79         1.13 o                         
   3   6   0          4.10          5.53         0.73 o                         
   4   6   0         23.06         22.78         1.33 o                         
   5   6   0         44.61         48.16         1.79 o                         
   6   6   0         13.21         16.12         1.17 o                         
   7   6   0         34.97         38.22         2.23 o                         
   0   7   0          3.29          3.50         0.65 o                         
 -14   1   1         63.28         57.30         1.58 o                         
 -13   1   1        175.44        182.17         3.31 o                         
 -12   1   1        171.18        168.90         3.17 o                         
 -11   1   1         84.39         81.24         2.02 o                         
 -10   1   1        106.69        105.18         3.18 o                         
  -9   1   1          0.16          0.61         0.35 o                         
  -8   1   1        135.48        136.55         2.11 o                         
  -7   1   1        424.18        433.47         5.48 o                         
  -6   1   1        365.84        379.64         5.79 o                         
  -5   1   1       1060.59       1092.75        12.49 o                         
  -4   1   1        189.80        197.60         3.26 o                         
  -3   1   1       1044.46       1031.87        11.69 o                         
  -2   1   1       1800.00       1675.73        19.79 o                         
  -1   1   1          1.43          0.95         0.19 o                         
   0   1   1       1419.81       1303.66        10.40 o                         
   1   1   1         77.13         64.72         1.12 o                         
   2   1   1       1571.37       1387.51        11.08 o                         
   3   1   1         70.93         64.72         1.18 o                         
   4   1   1          7.53         10.97         0.54 o                         
   5   1   1         11.43         13.75         0.66 o                         
   6   1   1        569.88        618.53         7.60 o                         
   7   1   1         36.18         33.00         1.22 o                         
   8   1   1          9.18         11.74         0.78 o                         
   9   1   1        660.35        668.61         6.47 o                         
  10   1   1        137.13        139.63         3.01 o                         
  11   1   1        249.89        259.58         5.04 o                         
  12   1   1         49.64         51.34         1.83 o                         
  13   1   1          1.55          1.02         0.26 o                         
  14   1   1          0.01         -0.27         0.27 o                         
 -13   2   1         39.81         33.17         0.99 o                         
 -12   2   1         58.56         51.99         1.70 o                         
 -11   2   1          0.36          0.60         0.37 o                         
 -10   2   1         21.71         19.48         0.86 o                         
  -9   2   1          0.79          0.96         0.26 o                         
  -8   2   1        592.81        644.98         6.53 o                         
  -7   2   1        204.34        197.38         2.74 o                         
  -6   2   1        291.01        265.49         3.27 o                         
  -5   2   1          0.40          1.37         0.30 o                         
  -4   2   1         74.20         81.10         1.60 o                         
  -3   2   1          7.68          5.14         0.36 o                         
  -2   2   1          0.22          0.62         0.14 o                         
  -1   2   1        596.20        566.22         7.36 o                         
   0   2   1         16.96         20.22         0.67 o                         
   1   2   1         66.85         53.05         1.10 o                         
   2   2   1         20.79         24.66         0.54 o                         
   3   2   1        379.63        427.98         4.90 o                         
   4   2   1        745.77        802.45         7.57 o                         
   5   2   1       2126.38       2127.05        20.20 o                         
   6   2   1          2.49          1.79         0.34 o                         
   7   2   1        102.47        109.63         1.97 o                         
   8   2   1          4.11          3.94         0.40 o                         
   9   2   1          4.67          3.54         0.45 o                         
  10   2   1        103.09         93.37         1.90 o                         
  11   2   1          0.35          0.43         0.30 o                         
  12   2   1         24.00         24.28         0.92 o                         
  13   2   1          5.66          5.82         0.57 o                         
 -13   3   1         18.05         20.61         1.20 o                         
 -12   3   1        115.44        109.58         5.24 o                         
 -11   3   1        126.30        150.13        11.18 o                         
 -10   3   1         10.95         15.49         1.64 o                         
  -9   3   1        127.21        123.31         3.01 o                         
  -8   3   1         10.53          7.84         0.78 o                         
  -7   3   1        214.18        225.04         3.72 o                         
  -6   3   1          0.81         -0.37         0.40 o                         
  -5   3   1         31.11         31.21         2.69 o                         
  -4   3   1        412.90        431.37         7.03 o                         
  -3   3   1        157.86        155.14         2.93 o                         
  -2   3   1        145.54        175.59         2.60 o                         
  -1   3   1       1572.77       1628.94        14.17 o                         
   0   3   1       1014.29       1052.51        10.94 o                         
   1   3   1        310.16        339.15         4.18 o                         
   2   3   1        998.14       1168.01        12.27 o                         
   3   3   1         51.45         39.67         1.36 o                         
   4   3   1         26.86         15.31         0.89 o                         
   5   3   1         35.30         39.57         1.79 o                         
   6   3   1          4.45          5.11         0.59 o                         
   7   3   1         67.99         73.67         2.15 o                         
   8   3   1         82.03         70.31         2.52 o                         
   9   3   1        203.86        181.51         3.68 o                         
  10   3   1         64.61         64.33         2.53 o                         
  11   3   1        139.63        134.00         3.35 o                         
  12   3   1         44.39         41.33         1.67 o                         
 -11   4   1          7.08          7.24         0.67 o                         
 -10   4   1          2.25          2.82         0.57 o                         
  -9   4   1        155.72        181.84         4.89 o                         
  -8   4   1         56.66         42.31         2.24 o                         
  -7   4   1         45.56         45.40         1.66 o                         
  -6   4   1        334.31        327.21         4.46 o                         
  -5   4   1        903.73        887.40         9.18 o                         
  -4   4   1        192.38        187.02         3.15 o                         
  -3   4   1        183.10        168.45         3.13 o                         
  -2   4   1          4.63          2.78         0.36 o                         
  -1   4   1         77.59         87.33         1.78 o                         
   0   4   1         35.82         35.30         1.10 o                         
   1   4   1          4.57          2.95         0.44 o                         
   2   4   1         86.31         78.23         1.87 o                         
   3   4   1         22.29         28.87         1.24 o                         
   4   4   1        336.95        336.49         4.78 o                         
   5   4   1        104.47        100.28         2.43 o                         
   6   4   1        701.51        694.34         7.71 o                         
   7   4   1          0.75          0.18         0.37 o                         
   8   4   1          8.60         10.22         1.06 o                         
   9   4   1          0.03          0.33         0.65 o                         
  10   4   1          9.68         10.02         0.75 o                         
  11   4   1         28.73         27.08         2.19 o                         
 -10   5   1        242.69        251.10         6.88 o                         
  -9   5   1        152.42        155.82         3.11 o                         
  -8   5   1        160.71        162.83         3.77 o                         
  -7   5   1         72.90         68.88         2.19 o                         
  -6   5   1         72.09         72.02         2.37 o                         
  -5   5   1         37.54         34.79         1.69 o                         
  -4   5   1         51.09         48.70         1.53 o                         
  -3   5   1          7.60          9.51         0.88 o                         
  -2   5   1          0.76          0.81         1.01 o                         
  -1   5   1        211.09        197.91         3.29 o                         
   0   5   1         11.45         11.44         0.77 o                         
   1   5   1        358.54        345.13         5.05 o                         
   2   5   1        519.98        545.42         7.00 o                         
   3   5   1         21.47         21.63         1.29 o                         
   4   5   1        126.11        130.69         3.16 o                         
   5   5   1         62.25         59.37         2.55 o                         
   6   5   1         40.49         44.09         1.79 o                         
   7   5   1         99.50        112.10         3.21 o                         
   8   5   1          9.58          5.54         0.84 o                         
   9   5   1        310.45        311.75         6.09 o                         
  -7   6   1        150.13        157.37         3.50 o                         
  -6   6   1          0.01          0.18         0.37 o                         
  -5   6   1         54.23         51.97         1.91 o                         
  -4   6   1          6.00          5.40         0.68 o                         
  -3   6   1         59.81         55.45         2.14 o                         
  -2   6   1        151.68        159.85         6.17 o                         
  -1   6   1         62.74         68.21         3.30 o                         
   0   6   1        235.07        254.73         6.85 o                         
   1   6   1         39.06         34.52         5.10 o                         
   2   6   1          4.39          3.27         0.61 o                         
   3   6   1         23.28         21.11         1.32 o                         
   4   6   1        393.39        385.78         6.29 o                         
   5   6   1         88.26         80.36         2.25 o                         
   6   6   1         15.41         17.10         1.12 o                         
   7   6   1        109.67        103.69         3.75 o                         
 -14   0   2          4.99          5.49         0.62 o                         
 -13   0   2         32.73         35.93         1.87 o                         
 -12   0   2        250.60        247.57         5.87 o                         
 -11   0   2        563.70        577.96        13.82 o                         
 -10   0   2         18.22         17.73         1.60 o                         
  -9   0   2         66.96         76.94         2.72 o                         
  -8   0   2        393.96        350.30         7.60 o                         
  -7   0   2         30.24         20.31         2.02 o                         
  -6   0   2          0.22          0.54         0.49 o                         
  -5   0   2          0.27         -0.02         0.43 o                         
  -4   0   2        302.67        242.28         4.43 o                         
  -3   0   2       8290.25       7817.38        92.28 o                         
  -2   0   2        451.09        434.82         8.32 o                         
  -1   0   2       1605.57       1431.83        22.14 o                         
   0   0   2          2.35          2.49         0.37 o                         
   1   0   2       2340.27       2144.60        40.64 o                         
   2   0   2       1924.16       1742.84        17.37 o                         
   3   0   2       4544.97       4234.64        41.34 o                         
   4   0   2         34.82         32.04         0.98 o                         
   5   0   2          8.83         19.34         1.26 o                         
   6   0   2        503.57        540.02         9.33 o                         
   7   0   2        470.00        430.90         6.07 o                         
   8   0   2        161.65        145.26         3.49 o                         
   9   0   2         82.60         79.20         2.64 o                         
  10   0   2       3446.55       3466.18        38.60 o                         
  11   0   2        285.11        290.17         7.54 o                         
  12   0   2         21.00         22.00         1.62 o                         
  13   0   2        120.67        116.60         3.36 o                         
 -14   1   2         35.64         31.91         1.20 o                         
 -13   1   2        926.73        957.25         9.82 o                         
 -12   1   2         99.72        101.48         2.46 o                         
 -11   1   2         41.81         41.06         1.64 o                         
 -10   1   2          1.86          0.96         0.38 o                         
  -9   1   2         73.60         74.82         1.85 o                         
  -8   1   2         53.67         59.63         1.45 o                         
  -7   1   2         41.20         33.71         1.38 o                         
  -6   1   2       3822.17       3841.23        45.50 o                         
  -5   1   2          0.68          2.88         0.41 o                         
  -4   1   2         48.56         44.19         1.61 o                         
  -3   1   2        842.46        782.47        10.93 o                         
  -2   1   2      15434.81      16716.21       228.36 o                         
  -1   1   2        501.65        437.00         5.10 o                         
   0   1   2       5828.42       5868.89        36.40 o                         
   1   1   2         26.44         32.08         0.66 o                         
   2   1   2          1.68          0.69         0.16 o                         
   3   1   2         21.25         21.72         0.67 o                         
   4   1   2         36.59         55.56         1.22 o                         
   5   1   2       2115.10       2033.34        23.31 o                         
   6   1   2        202.15        193.28         3.00 o                         
   7   1   2        211.90        215.33         2.84 o                         
   8   1   2        187.23        187.06         3.08 o                         
   9   1   2        101.57        102.93         2.32 o                         
  10   1   2         11.12         10.17         0.83 o                         
  11   1   2        776.48        799.42        10.37 o                         
  12   1   2         37.39         37.06         1.27 o                         
  13   1   2          9.23          7.39         0.52 o                         
 -14   2   2        128.71        118.27         4.23 o                         
 -13   2   2         69.19         68.14         1.51 o                         
 -12   2   2        145.46        135.89         2.66 o                         
 -11   2   2        198.57        191.28         3.41 o                         
 -10   2   2        155.87        156.16         2.28 o                         
  -9   2   2         74.57         76.30         1.61 o                         
  -8   2   2        298.74        299.60         3.59 o                         
  -7   2   2         50.26         44.81         1.04 o                         
  -6   2   2          0.25          0.58         0.20 o                         
  -5   2   2        886.97        967.26        23.93 o                         
  -4   2   2        157.54        166.07         3.34 o                         
  -3   2   2        559.09        580.83         8.35 o                         
  -2   2   2        605.52        623.35         8.79 o                         
  -1   2   2       3492.58       3411.37        32.78 o                         
   0   2   2        602.88        585.27         5.52 o                         
   1   2   2        262.00        252.49         2.88 o                         
   2   2   2        168.18        198.69         1.73 o                         
   3   2   2       3079.77       3001.47        61.50 o                         
   4   2   2          3.58          2.96         0.33 o                         
   5   2   2          2.62          1.42         0.29 o                         
   6   2   2        113.92        113.16         1.90 o                         
   7   2   2          9.05          6.81         0.51 o                         
   8   2   2          1.31          1.80         0.34 o                         
   9   2   2        998.24        953.16         9.08 o                         
  10   2   2        273.58        273.54         3.70 o                         
  11   2   2        173.81        169.76         2.62 o                         
  12   2   2          4.03          4.45         0.42 o                         
  13   2   2         22.64         23.44         1.71 o                         
 -13   3   2         35.78         38.24         2.45 o                         
 -12   3   2         80.59         74.83         4.32 o                         
 -11   3   2          2.14          2.91         0.83 o                         
 -10   3   2          0.46          0.38         0.61 o                         
  -9   3   2          0.00          0.33         0.43 o                         
  -8   3   2        207.31        220.85         4.16 o                         
  -7   3   2         23.67         20.46         1.07 o                         
  -6   3   2         96.23         97.29         2.25 o                         
  -5   3   2        438.25        433.11         5.71 o                         
  -4   3   2         65.36         50.71         1.60 o                         
  -3   3   2        252.23        265.79         4.31 o                         
  -2   3   2        489.96        442.10         4.76 o                         
  -1   3   2        253.89        263.81         3.62 o                         
   0   3   2         18.37         16.74         0.86 o                         
   1   3   2        173.14        209.30         2.99 o                         
   2   3   2         62.53         73.51         1.99 o                         
   3   3   2         12.17          8.75         0.67 o                         
   4   3   2        278.37        261.25         3.99 o                         
   5   3   2         14.72         16.99         0.97 o                         
   6   3   2         30.01         31.79         1.80 o                         
   7   3   2        119.88        124.03         3.76 o                         
   8   3   2         86.03         80.28         2.84 o                         
   9   3   2         48.95         39.79         1.88 o                         
  10   3   2         16.88         14.12         1.17 o                         
  11   3   2         18.73         17.37         1.16 o                         
  12   3   2        170.18        174.30         4.22 o                         
 -12   4   2          0.05         -0.52         0.52 o                         
 -11   4   2          5.18          6.06         0.83 o                         
 -10   4   2          6.25          4.57         0.69 o                         
  -9   4   2         86.15         81.68         2.98 o                         
  -8   4   2          0.13          0.19         0.44 o                         
  -7   4   2         36.51         32.91         1.31 o                         
  -6   4   2         41.45         42.86         1.53 o                         
  -5   4   2        121.21        127.62         2.81 o                         
  -4   4   2       2937.90       2992.38        25.83 o                         
  -3   4   2        116.13        113.06         2.12 o                         
  -2   4   2         55.28         55.51         1.57 o                         
  -1   4   2         38.95         42.22         1.14 o                         
   0   4   2        192.05        196.59         3.05 o                         
   1   4   2         14.51         13.03         0.96 o                         
   2   4   2       1415.27       1541.68        25.23 o                         
   3   4   2          1.40          1.23         0.36 o                         
   4   4   2         56.00         54.09         1.73 o                         
   5   4   2         19.80         18.68         1.48 o                         
   6   4   2        127.58        142.82         3.26 o                         
   7   4   2         92.05         84.24         2.78 o                         
   8   4   2        156.21        161.81         4.34 o                         
   9   4   2         53.44         46.80         1.77 o                         
  10   4   2          0.67          0.67         0.33 o                         
  11   4   2         10.84          9.84         1.25 o                         
 -10   5   2         29.88         38.68         2.38 o                         
  -9   5   2          4.99          5.26         0.75 o                         
  -8   5   2         91.78         80.44         2.56 o                         
  -7   5   2          6.47          5.76         0.67 o                         
  -6   5   2          6.08          7.01         0.85 o                         
  -5   5   2        254.76        261.86         9.81 o                         
  -4   5   2         32.31         32.29         1.54 o                         
  -3   5   2         93.88         93.56         2.64 o                         
  -2   5   2        245.53        247.25         4.78 o                         
  -1   5   2         83.15         84.74         2.57 o                         
   0   5   2        162.67        174.67         3.38 o                         
   1   5   2        327.36        341.41         4.97 o                         
   2   5   2        140.54        144.10         3.35 o                         
   3   5   2         36.88         35.79         1.62 o                         
   4   5   2        443.65        446.14         8.96 o                         
   5   5   2         72.16         75.94         2.80 o                         
   6   5   2        237.34        215.82         4.09 o                         
   7   5   2         17.07         16.13         1.51 o                         
   8   5   2         91.31        102.93         3.46 o                         
   9   5   2         31.25         30.34         1.20 o                         
  -7   6   2         40.60         45.29         1.77 o                         
  -6   6   2          0.30          0.65         0.33 o                         
  -5   6   2          4.24          4.03         0.60 o                         
  -4   6   2          3.93          4.68         0.65 o                         
  -3   6   2         67.70         67.48         4.00 o                         
  -2   6   2        179.83        183.84         5.55 o                         
  -1   6   2         23.92         23.55         1.94 o                         
   0   6   2         83.20         83.98         4.35 o                         
   1   6   2         41.76         43.69         2.55 o                         
   2   6   2          5.88          6.95         0.80 o                         
   3   6   2         84.76         80.23         2.10 o                         
   4   6   2          1.10          2.49         0.45 o                         
   5   6   2         21.31         21.84         1.06 o                         
   6   6   2          5.89          5.40         0.63 o                         
 -14   1   3         76.86         76.61         1.98 o                         
 -13   1   3        810.60        833.93         7.12 o                         
 -12   1   3          1.35          1.41         0.43 o                         
 -11   1   3          0.72          0.88         0.41 o                         
 -10   1   3         60.16         63.24         1.69 o                         
  -9   1   3         64.30         69.56         1.74 o                         
  -8   1   3        179.85        183.61         3.69 o                         
  -7   1   3         60.38         62.48         1.72 o                         
  -6   1   3        236.73        249.39         4.43 o                         
  -5   1   3         10.02          7.83         0.77 o                         
  -4   1   3          6.45          3.56         0.53 o                         
  -3   1   3       7279.92       7187.25        85.50 o                         
  -2   1   3      14872.97      15263.69       493.15 o                         
  -1   1   3       1375.47       1287.13         8.66 o                         
   0   1   3         57.35         56.89         0.68 o                         
   1   1   3         29.92         25.45         0.44 o                         
   2   1   3          2.10          1.22         0.19 o                         
   3   1   3       1702.95       1641.32        23.02 o                         
   4   1   3        198.67        210.03         2.76 o                         
   5   1   3        708.65        792.67         8.30 o                         
   6   1   3        135.08        138.86         2.21 o                         
   7   1   3         30.30         34.26         1.20 o                         
   8   1   3        187.78        182.46         3.32 o                         
   9   1   3        176.81        173.87         3.68 o                         
  10   1   3          0.43          1.41         0.39 o                         
  11   1   3        127.64        128.47         2.74 o                         
  12   1   3         12.51         11.33         0.69 o                         
  13   1   3          2.43          2.85         0.43 o                         
 -14   2   3         10.73          8.51         1.18 o                         
 -13   2   3        123.27        122.00         2.32 o                         
 -12   2   3         79.79         69.85         1.71 o                         
 -11   2   3         47.03         41.10         1.39 o                         
 -10   2   3          2.84          1.71         0.39 o                         
  -9   2   3          0.85          0.37         0.27 o                         
  -8   2   3          2.03          1.48         0.28 o                         
  -7   2   3          1.68          1.16         0.26 o                         
  -6   2   3          6.02          2.89         0.33 o                         
  -5   2   3          5.15          2.93         0.37 o                         
  -4   2   3        310.66        347.89         6.96 o                         
  -3   2   3         45.17         45.68         1.35 o                         
  -2   2   3        535.44        554.72         5.30 o                         
  -1   2   3        401.55        442.97         5.94 o                         
   0   2   3        216.53        260.00         2.39 o                         
   1   2   3         10.89         16.14         0.41 o                         
   2   2   3       1453.09       1493.85        13.53 o                         
   3   2   3        585.14        605.57         5.04 o                         
   4   2   3        157.24        150.40         2.33 o                         
   5   2   3          0.08          0.90         0.24 o                         
   6   2   3        341.70        397.84         4.11 o                         
   7   2   3        101.89        114.80         2.24 o                         
   8   2   3          4.48          8.64         0.61 o                         
   9   2   3         35.10         33.86         1.00 o                         
  10   2   3          9.06          7.22         0.66 o                         
  11   2   3         46.87         44.68         1.25 o                         
  12   2   3          0.09          0.15         0.28 o                         
  13   2   3        103.60        123.91         5.79 o                         
 -13   3   3         34.08         38.07         2.51 o                         
 -12   3   3          0.00         -0.30         0.47 o                         
 -11   3   3          2.93          2.27         0.88 o                         
 -10   3   3        206.28        198.21         8.70 o                         
  -9   3   3        353.83        335.62         5.38 o                         
  -8   3   3        505.39        490.63         5.65 o                         
  -7   3   3        225.50        214.86         3.34 o                         
  -6   3   3         44.59         48.32         1.56 o                         
  -5   3   3         16.88         23.09         1.04 o                         
  -4   3   3         56.67         63.46         1.81 o                         
  -3   3   3        401.21        428.76         5.90 o                         
  -2   3   3          1.84          1.65         0.29 o                         
  -1   3   3         51.67         69.16         1.64 o                         
   0   3   3        131.47        126.27         2.00 o                         
   1   3   3         60.82         67.79         1.85 o                         
   2   3   3        839.80        907.30        11.44 o                         
   3   3   3        842.63        903.70        10.98 o                         
   4   3   3          1.47          1.96         0.38 o                         
   5   3   3         13.83         21.10         1.18 o                         
   6   3   3          3.82          6.53         1.05 o                         
   7   3   3          3.25          4.23         1.34 o                         
   8   3   3        213.61        212.94         4.68 o                         
   9   3   3        172.50        158.63         5.32 o                         
  10   3   3         12.76          8.56         0.78 o                         
  11   3   3        261.81        270.59         4.31 o                         
  12   3   3         43.12         45.46         1.84 o                         
 -12   4   3          0.58          0.69         0.39 o                         
 -11   4   3         90.43         98.79         5.75 o                         
 -10   4   3          0.04         -0.01         0.39 o                         
  -9   4   3          0.35          0.50         1.19 o                         
  -8   4   3         36.48         32.10         1.28 o                         
  -7   4   3         53.55         50.24         1.61 o                         
  -6   4   3        252.33        242.94         3.73 o                         
  -5   4   3         57.47         47.68         1.52 o                         
  -4   4   3        184.15        152.03         3.32 o                         
  -3   4   3        693.90        677.59         6.33 o                         
  -2   4   3         89.25         85.90         1.81 o                         
  -1   4   3         51.17         55.18         1.42 o                         
   0   4   3          6.35          6.99         0.56 o                         
   1   4   3         12.01         11.52         0.71 o                         
   2   4   3        183.33        169.75         3.51 o                         
   3   4   3         69.67         70.11         2.21 o                         
   4   4   3        123.74        134.35         3.14 o                         
   5   4   3         12.65         11.58         1.02 o                         
   6   4   3        187.09        223.91         4.18 o                         
   7   4   3        381.83        419.77         7.89 o                         
   8   4   3        168.32        188.74         4.65 o                         
   9   4   3          3.69          2.14         0.44 o                         
  10   4   3         17.07         13.65         0.95 o                         
  11   4   3          1.84          1.78         0.58 o                         
 -10   5   3         12.00         18.29         1.66 o                         
  -9   5   3        246.79        269.99         5.97 o                         
  -8   5   3         22.72         20.11         1.65 o                         
  -7   5   3         68.16         67.44         2.62 o                         
  -6   5   3         44.90         50.53         2.39 o                         
  -5   5   3         29.47         27.50         2.76 o                         
  -4   5   3         57.07         57.13         2.33 o                         
  -3   5   3        153.93        153.30         3.44 o                         
  -2   5   3        225.12        237.68         4.37 o                         
  -1   5   3         93.35        101.00         2.49 o                         
   0   5   3        143.93        140.54         2.76 o                         
   1   5   3         43.66         42.40         1.45 o                         
   2   5   3        798.80        814.04         9.62 o                         
   3   5   3         43.40         44.11         2.01 o                         
   4   5   3          8.43          6.05         0.83 o                         
   5   5   3         61.49         51.21         2.19 o                         
   6   5   3        127.36        126.71         5.08 o                         
   7   5   3         63.87         65.04         3.03 o                         
   8   5   3        167.20        184.96         3.76 o                         
   9   5   3         39.35         40.52         1.13 o                         
  -7   6   3         83.03         89.28         5.15 o                         
  -6   6   3         11.17          9.83         0.78 o                         
  -5   6   3         29.91         30.65         1.45 o                         
  -4   6   3         24.05         24.88         2.43 o                         
  -3   6   3         53.49         57.56         2.87 o                         
  -2   6   3        159.03        164.94         6.38 o                         
  -1   6   3          8.14          7.91         0.87 o                         
   0   6   3         16.23         20.42         1.75 o                         
   1   6   3        658.78        646.84         9.29 o                         
   2   6   3          0.92          0.83         0.51 o                         
   3   6   3         92.58         88.77         2.15 o                         
   4   6   3         78.24         69.93         1.76 o                         
   5   6   3          0.60          0.51         0.36 o                         
   6   6   3          6.52          8.02         0.74 o                         
 -14   0   4        284.16        280.44         4.43 o                         
 -13   0   4        305.71        309.66         5.40 o                         
 -12   0   4          5.84          4.65         1.04 o                         
 -11   0   4         55.13         53.74         2.70 o                         
 -10   0   4         10.56          9.55         0.96 o                         
  -9   0   4        136.49        125.87         3.69 o                         
  -8   0   4       4479.82       4324.64        45.63 o                         
  -7   0   4        270.35        260.15         6.02 o                         
  -6   0   4        206.67        215.52         5.02 o                         
  -5   0   4        386.32        388.64         6.89 o                         
  -4   0   4       4470.24       4200.75       364.66 o                         
  -3   0   4       2994.25       2666.73        45.77 o                         
  -2   0   4      21616.80      24441.40       460.38 o                         
  -1   0   4       1196.13       1130.52        53.12 o                         
   0   0   4       2680.00       2465.23        43.03 o                         
   1   0   4          0.44          0.15         0.12 o                         
   2   0   4       2020.93       1898.36        25.65 o                         
   3   0   4        961.99        933.38        12.87 o                         
   4   0   4       2071.73       1879.51        46.08 o                         
   5   0   4        406.58        462.79        10.55 o                         
   6   0   4         26.93         29.21         1.28 o                         
   7   0   4         37.98         41.55         1.74 o                         
   8   0   4       1063.48       1030.94        17.94 o                         
   9   0   4        318.57        324.77         6.97 o                         
  10   0   4         89.34         89.32         3.09 o                         
  11   0   4        173.94        185.30         6.07 o                         
  12   0   4         89.36         98.81         2.61 o                         
  13   0   4        246.98        289.28         8.96 o                         
 -14   1   4        117.36        117.72         1.98 o                         
 -13   1   4          0.92          1.16         0.28 o                         
 -12   1   4          0.02         -0.17         0.59 o                         
 -11   1   4          0.03          0.68         0.36 o                         
 -10   1   4         45.97         37.42         1.31 o                         
  -9   1   4         38.23         43.45         1.73 o                         
  -8   1   4         49.22         40.72         1.40 o                         
  -7   1   4          0.44          0.48         0.32 o                         
  -6   1   4         18.57         17.16         0.96 o                         
  -5   1   4        623.52        625.86         7.16 o                         
  -4   1   4        106.86         84.92         2.02 o                         
  -3   1   4      20132.26      22076.38       253.87 o                         
  -2   1   4        569.76        483.06         5.15 o                         
  -1   1   4         30.02         26.12         0.69 o                         
   0   1   4        310.19        307.68         3.18 o                         
   1   1   4       2313.27       2143.29        18.37 o                         
   2   1   4          5.73          6.09         0.33 o                         
   3   1   4        140.22        169.02         2.61 o                         
   4   1   4       1159.05       1273.36        12.89 o                         
   5   1   4         73.52         82.34         2.46 o                         
   6   1   4          4.35          2.17         0.42 o                         
   7   1   4        167.87        168.26         2.84 o                         
   8   1   4       2375.74       2365.20        18.03 o                         
   9   1   4         74.07         77.59         1.95 o                         
  10   1   4        568.58        594.51         6.37 o                         
  11   1   4          3.30          3.89         0.55 o                         
  12   1   4          0.21          0.58         0.29 o                         
  13   1   4          0.02         -0.11         0.20 o                         
 -14   2   4         53.57         52.47         2.90 o                         
 -13   2   4         11.22         10.45         0.63 o                         
 -12   2   4         11.42         14.79         0.69 o                         
 -11   2   4         89.09         91.41         2.12 o                         
 -10   2   4         37.20         34.57         1.13 o                         
  -9   2   4         80.75         82.50         1.78 o                         
  -8   2   4        184.43        203.60         2.95 o                         
  -7   2   4        427.09        437.32         4.53 o                         
  -6   2   4        133.27        121.94         1.98 o                         
  -5   2   4          3.74          3.14         0.34 o                         
  -4   2   4        461.26        500.83         9.42 o                         
  -3   2   4        284.64        277.48         3.36 o                         
  -2   2   4         68.04         83.39         1.36 o                         
  -1   2   4       1468.79       1491.70        16.37 o                         
   0   2   4         65.74         76.23         1.35 o                         
   1   2   4        315.94        344.96         3.09 o                         
   2   2   4        716.19        702.27         6.66 o                         
   3   2   4        152.29        154.57         2.16 o                         
   4   2   4         73.74         86.19         1.67 o                         
   5   2   4        542.23        557.09         4.35 o                         
   6   2   4        275.25        271.68         2.87 o                         
   7   2   4        118.58        120.43         2.01 o                         
   8   2   4        229.32        234.53         2.77 o                         
   9   2   4         32.75         33.47         1.05 o                         
  10   2   4          1.12          1.54         0.39 o                         
  11   2   4         91.30         81.47         2.15 o                         
  12   2   4         73.84         61.65         1.61 o                         
 -13   3   4          3.55          2.49         0.71 o                         
 -12   3   4         18.15         15.73         1.32 o                         
 -11   3   4          6.00         12.48         1.44 o                         
 -10   3   4         79.95         85.99         3.92 o                         
  -9   3   4         72.79         68.68         2.19 o                         
  -8   3   4        161.72        162.29         2.94 o                         
  -7   3   4        410.24        403.34         4.91 o                         
  -6   3   4        290.91        288.92         4.16 o                         
  -5   3   4         16.12         11.70         0.90 o                         
  -4   3   4        937.94        937.69        13.17 o                         
  -3   3   4        115.83        123.02         2.49 o                         
  -2   3   4        302.70        314.77         3.88 o                         
  -1   3   4          0.88          0.12         0.23 o                         
   0   3   4        290.10        332.81         4.19 o                         
   1   3   4        225.19        216.53         3.27 o                         
   2   3   4         14.50         12.74         0.83 o                         
   3   3   4        193.17        210.96         3.17 o                         
   4   3   4         64.26         56.36         1.84 o                         
   5   3   4        111.26        118.11         3.70 o                         
   6   3   4         51.83         57.90         2.63 o                         
   7   3   4        304.70        270.23         6.13 o                         
   8   3   4          2.19          2.38         0.66 o                         
   9   3   4          0.19          0.44         0.46 o                         
  10   3   4         17.69         17.74         1.13 o                         
  11   3   4          6.14          7.99         0.64 o                         
 -12   4   4         12.43         13.04         0.86 o                         
 -11   4   4         55.43         46.53         1.75 o                         
 -10   4   4          2.59          1.71         0.61 o                         
  -9   4   4          1.65          0.87         0.58 o                         
  -8   4   4          6.98          7.08         0.64 o                         
  -7   4   4        452.76        453.54         5.46 o                         
  -6   4   4          2.90          2.08         0.41 o                         
  -5   4   4        162.36        150.72         3.06 o                         
  -4   4   4        126.03        144.37         2.65 o                         
  -3   4   4         82.70         83.34         1.82 o                         
  -2   4   4         43.19         44.95         1.44 o                         
  -1   4   4        112.70        103.23         2.69 o                         
   0   4   4        209.74        237.13         3.81 o                         
   1   4   4          6.97          6.89         0.64 o                         
   2   4   4         37.08         34.25         1.52 o                         
   3   4   4         23.42         20.79         1.20 o                         
   4   4   4         87.32         92.23         2.55 o                         
   5   4   4          0.15         -0.35         0.37 o                         
   6   4   4       1166.27       1163.59        15.70 o                         
   7   4   4        330.29        328.33         6.41 o                         
   8   4   4        239.08        251.62         4.55 o                         
   9   4   4          0.39          1.87         0.39 o                         
  10   4   4          8.33          9.11         0.60 o                         
 -10   5   4        101.18        116.69         7.58 o                         
  -9   5   4         27.06         30.16         1.79 o                         
  -8   5   4         63.83         71.86         3.16 o                         
  -7   5   4        120.82        122.35         3.61 o                         
  -6   5   4        213.12        215.36         5.18 o                         
  -5   5   4          1.83          0.61         0.56 o                         
  -4   5   4        371.55        397.66         5.96 o                         
  -3   5   4          0.11          0.54         0.42 o                         
  -2   5   4         48.49         44.51         2.33 o                         
  -1   5   4          0.30          0.51         0.36 o                         
   0   5   4        158.56        159.94         3.39 o                         
   1   5   4         17.60         19.94         1.01 o                         
   2   5   4         12.37         10.18         0.86 o                         
   3   5   4        149.18        152.46         3.35 o                         
   4   5   4          0.84         -0.02         0.46 o                         
   5   5   4         18.89         19.27         4.44 o                         
   6   5   4         13.16         15.43         2.21 o                         
   7   5   4        214.12        210.19         5.43 o                         
   8   5   4         74.15         75.17         2.13 o                         
  -7   6   4          8.31          8.74         0.84 o                         
  -6   6   4         41.86         42.06         2.03 o                         
  -5   6   4        208.73        233.45         8.33 o                         
  -4   6   4         46.66         48.23         2.49 o                         
  -3   6   4          0.19          0.67         0.42 o                         
  -2   6   4         46.01         43.68         1.95 o                         
  -1   6   4        382.98        402.23         8.00 o                         
   0   6   4         44.46         38.29         2.28 o                         
   1   6   4         20.59         26.11         1.59 o                         
   2   6   4         69.71         68.60         2.22 o                         
   3   6   4         34.07         33.16         1.20 o                         
   4   6   4         11.90         10.11         0.95 o                         
   5   6   4          2.82          4.71         0.61 o                         
   6   6   4         60.69         65.71         2.84 o                         
 -14   1   5        325.49        324.44         3.78 o                         
 -13   1   5          9.38          9.79         0.61 o                         
 -12   1   5         69.09         66.19         2.00 o                         
 -11   1   5          1.83          1.29         0.35 o                         
 -10   1   5         71.61         67.59         1.66 o                         
  -9   1   5          3.21          1.85         0.39 o                         
  -8   1   5         41.86         45.34         1.36 o                         
  -7   1   5        520.75        536.86         5.84 o                         
  -6   1   5        169.15        177.20         5.50 o                         
  -5   1   5         39.58         35.96         1.46 o                         
  -4   1   5        486.41        469.07        14.50 o                         
  -3   1   5          1.19          2.17         0.39 o                         
  -2   1   5       1699.73       1519.66        16.21 o                         
  -1   1   5         10.14          7.09         0.65 o                         
   0   1   5         16.52         19.91         0.86 o                         
   1   1   5        323.52        314.53         2.81 o                         
   2   1   5        753.76        741.44         9.20 o                         
   3   1   5         67.16         63.04         1.51 o                         
   4   1   5        153.17        171.10         2.87 o                         
   5   1   5        637.38        625.47         6.98 o                         
   6   1   5        305.18        286.62         3.34 o                         
   7   1   5        746.66        699.43         6.78 o                         
   8   1   5        197.40        181.60         2.73 o                         
   9   1   5          8.99          7.30         0.51 o                         
  10   1   5        188.04        174.84         3.30 o                         
  11   1   5         11.12         13.33         0.94 o                         
  12   1   5          2.35          1.63         0.32 o                         
 -14   2   5          4.31          6.10         1.03 o                         
 -13   2   5         25.10         21.23         0.79 o                         
 -12   2   5          0.36          0.75         0.28 o                         
 -11   2   5        104.06         98.07         2.21 o                         
 -10   2   5        224.69        214.05         3.19 o                         
  -9   2   5         28.69         30.73         0.90 o                         
  -8   2   5         32.92         34.17         1.10 o                         
  -7   2   5        107.84        104.01         2.07 o                         
  -6   2   5          5.73          6.42         0.39 o                         
  -5   2   5          0.02          0.76         0.24 o                         
  -4   2   5       1859.28       1861.70        14.20 o                         
  -3   2   5        421.36        405.84         4.48 o                         
  -2   2   5       1018.03       1115.19         8.88 o                         
  -1   2   5        122.36        150.88         1.86 o                         
   0   2   5        359.60        395.57         3.33 o                         
   1   2   5        822.87        865.75         6.48 o                         
   2   2   5        490.07        496.94         5.15 o                         
   3   2   5        415.44        520.55         5.57 o                         
   4   2   5         59.68         71.26         1.46 o                         
   5   2   5         23.20         23.01         0.79 o                         
   6   2   5        189.07        174.73         3.25 o                         
   7   2   5        314.21        305.74         3.49 o                         
   8   2   5          0.13         -0.03         0.26 o                         
   9   2   5        223.46        222.04         3.78 o                         
  10   2   5         80.90         82.33         2.04 o                         
  11   2   5         65.31         62.82         1.46 o                         
  12   2   5          0.63          1.39         0.45 o                         
 -13   3   5         25.08         26.35         2.06 o                         
 -12   3   5         10.42         12.76         1.22 o                         
 -11   3   5        335.79        326.40         7.77 o                         
 -10   3   5          0.49         -0.48         0.65 o                         
  -9   3   5         64.01         67.97         2.19 o                         
  -8   3   5         67.25         71.75         2.60 o                         
  -7   3   5        784.39        798.73         9.80 o                         
  -6   3   5        853.36        820.27        10.73 o                         
  -5   3   5         25.39         19.36         0.95 o                         
  -4   3   5         75.86         85.19         1.98 o                         
  -3   3   5          0.51          0.91         0.28 o                         
  -2   3   5        333.30        338.75         4.07 o                         
  -1   3   5        314.73        347.18         4.22 o                         
   0   3   5       1393.56       1633.74        16.45 o                         
   1   3   5        771.67        805.69         8.33 o                         
   2   3   5        648.91        676.22         6.97 o                         
   3   3   5         94.58         82.57         2.26 o                         
   4   3   5         74.11         69.64         2.40 o                         
   5   3   5        106.23        116.85         3.26 o                         
   6   3   5        112.73         93.48         3.63 o                         
   7   3   5        109.45         98.47         3.56 o                         
   8   3   5          8.85          8.85         0.81 o                         
   9   3   5         23.71         24.33         1.22 o                         
  10   3   5        128.44        125.27         2.91 o                         
  11   3   5         39.28         33.96         1.17 o                         
 -12   4   5          9.85         13.82         1.29 o                         
 -11   4   5         45.14         46.68         1.76 o                         
 -10   4   5        185.12        181.68        10.64 o                         
  -9   4   5        189.14        183.99         5.54 o                         
  -8   4   5         29.81         28.91         1.97 o                         
  -7   4   5         59.16         60.57         1.76 o                         
  -6   4   5          3.27          3.26         0.59 o                         
  -5   4   5        155.03        146.68         2.82 o                         
  -4   4   5        876.21        858.23         8.42 o                         
  -3   4   5        126.53        123.93         2.28 o                         
  -2   4   5         35.84         39.72         1.34 o                         
  -1   4   5          3.48          3.97         0.55 o                         
   0   4   5         66.42         67.44         1.91 o                         
   1   4   5          7.81          9.26         0.73 o                         
   2   4   5          0.00          0.32         0.38 o                         
   3   4   5        185.04        195.24         3.46 o                         
   4   4   5        219.12        215.66         4.08 o                         
   5   4   5          0.91          2.79         0.58 o                         
   6   4   5          6.70          9.77         1.09 o                         
   7   4   5        327.23        326.87         6.31 o                         
   8   4   5         30.08         31.01         1.27 o                         
   9   4   5         41.44         35.51         1.15 o                         
  10   4   5          0.12          0.14         0.28 o                         
 -10   5   5         18.87         22.78         1.28 o                         
  -9   5   5         76.76         94.73         5.48 o                         
  -8   5   5          1.09          1.38         1.48 o                         
  -7   5   5         22.29         25.06         1.60 o                         
  -6   5   5          1.69          1.39         0.55 o                         
  -5   5   5        147.47        170.98         4.98 o                         
  -4   5   5         14.63         16.88         1.11 o                         
  -3   5   5         77.01         75.47         2.31 o                         
  -2   5   5          2.17          0.80         0.40 o                         
  -1   5   5        632.62        661.00         8.18 o                         
   0   5   5        128.06        137.71         2.48 o                         
   1   5   5        507.65        483.17         5.76 o                         
   2   5   5        151.22        153.19         3.08 o                         
   3   5   5         98.78         97.87         3.13 o                         
   4   5   5          6.54          5.98         1.20 o                         
   5   5   5        189.74        204.73         8.33 o                         
   6   5   5        255.41        263.74         9.14 o                         
   7   5   5         42.24         42.67         2.14 o                         
   8   5   5          0.08          0.33         0.23 o                         
  -7   6   5         13.69         11.46         0.93 o                         
  -6   6   5         16.15         22.70         1.17 o                         
  -5   6   5        106.29        105.63         2.83 o                         
  -4   6   5          0.71          0.04         0.36 o                         
  -3   6   5         14.64         13.52         0.89 o                         
  -2   6   5        426.84        398.93         6.68 o                         
  -1   6   5        106.38        104.21         2.45 o                         
   0   6   5        105.42        110.85         2.90 o                         
   1   6   5        144.16        140.45         3.26 o                         
   2   6   5        318.09        282.32         4.76 o                         
   3   6   5         62.09         59.63         2.25 o                         
   4   6   5         14.37         16.32         0.91 o                         
   5   6   5          0.35          0.14         0.30 o                         
 -14   0   6         33.42         33.35         1.38 o                         
 -13   0   6          1.37          2.17         0.60 o                         
 -12   0   6         39.23         39.56         2.25 o                         
 -11   0   6        274.69        289.49         6.86 o                         
 -10   0   6         25.58         29.00         1.85 o                         
  -9   0   6       1289.12       1314.09        17.64 o                         
  -8   0   6         84.89         85.99         2.52 o                         
  -7   0   6         46.85         46.70         1.70 o                         
  -6   0   6        902.62        831.99        20.76 o                         
  -5   0   6       1473.10       1433.17        19.96 o                         
  -4   0   6       1057.54        971.92        21.75 o                         
  -3   0   6         60.72         60.82         1.61 o                         
  -2   0   6        841.27        823.12        13.73 o                         
  -1   0   6        453.72        463.31         8.92 o                         
   0   0   6         15.04         16.49         1.12 o                         
   1   0   6        263.04        266.35         4.12 o                         
   2   0   6       8494.50       8544.76        84.93 o                         
   3   0   6        373.26        395.90         6.85 o                         
   4   0   6        408.23        454.81         6.70 o                         
   5   0   6        100.95        112.85         2.41 o                         
   6   0   6        237.00        230.82         4.97 o                         
   7   0   6         26.10         21.72         1.28 o                         
   8   0   6       3496.04       3461.24        30.19 o                         
   9   0   6        413.61        401.12         5.66 o                         
  10   0   6          0.02          0.30         0.51 o                         
  11   0   6          0.73          1.37         0.49 o                         
  12   0   6         36.57         40.01         1.64 o                         
 -14   1   6          3.64          2.62         0.29 o                         
 -13   1   6          5.69          4.80         0.53 o                         
 -12   1   6         24.76         24.50         1.10 o                         
 -11   1   6         77.48         67.77         1.48 o                         
 -10   1   6        213.88        208.69         5.35 o                         
  -9   1   6          0.14          0.20         0.26 o                         
  -8   1   6        361.09        383.16         4.56 o                         
  -7   1   6          7.29          8.92         0.54 o                         
  -6   1   6        260.97        242.25         5.73 o                         
  -5   1   6         31.34         29.91         1.10 o                         
  -4   1   6         12.13         10.82         0.86 o                         
  -3   1   6         79.54         91.88         1.76 o                         
  -2   1   6         87.07        101.05         1.52 o                         
  -1   1   6        457.54        444.82         5.86 o                         
   0   1   6        922.20        909.28         7.33 o                         
   1   1   6          0.10          0.66         0.14 o                         
   2   1   6         13.70          9.76         0.90 o                         
   3   1   6        406.91        441.94         5.18 o                         
   4   1   6        387.66        381.32         5.69 o                         
   5   1   6          1.40          4.28         0.36 o                         
   6   1   6        165.14        168.64         2.29 o                         
   7   1   6       1077.69       1041.85         7.67 o                         
   8   1   6          0.45          0.90         0.32 o                         
   9   1   6        180.38        172.68         2.66 o                         
  10   1   6        130.87        132.90         2.83 o                         
  11   1   6        148.52        159.53         3.09 o                         
  12   1   6         49.23         58.55         1.32 o                         
 -14   2   6         83.42         80.86         3.67 o                         
 -13   2   6          0.13          0.30         0.24 o                         
 -12   2   6          8.50          8.13         0.61 o                         
 -11   2   6         18.08         18.36         0.96 o                         
 -10   2   6          9.96          8.80         0.51 o                         
  -9   2   6        201.00        195.24         2.49 o                         
  -8   2   6        114.23        110.24         1.82 o                         
  -7   2   6        102.99        104.24         1.62 o                         
  -6   2   6        126.00        112.03         1.59 o                         
  -5   2   6       7020.34       6888.37       105.78 o                         
  -4   2   6        206.57        202.23         2.57 o                         
  -3   2   6        957.08       1015.31         8.52 o                         
  -2   2   6        124.37        129.38         1.97 o                         
  -1   2   6          0.64          3.89         0.28 o                         
   0   2   6        149.85        150.82         1.79 o                         
   1   2   6         11.63         12.67         0.87 o                         
   2   2   6        179.54        219.42         3.61 o                         
   3   2   6          2.87          2.71         0.36 o                         
   4   2   6         14.41         15.32         0.67 o                         
   5   2   6        163.32        152.90         2.07 o                         
   6   2   6        644.56        646.01         5.54 o                         
   7   2   6         32.43         33.75         1.62 o                         
   8   2   6         85.81         82.49         1.95 o                         
   9   2   6        424.70        414.48         4.61 o                         
  10   2   6          1.07          1.40         0.30 o                         
  11   2   6         31.40         34.00         1.00 o                         
  12   2   6          3.28          5.40         0.92 o                         
 -13   3   6          0.48         -0.54         0.54 o                         
 -12   3   6         12.16         11.14         1.33 o                         
 -11   3   6         94.56         94.32         4.50 o                         
 -10   3   6         26.14         24.62         3.97 o                         
  -9   3   6        182.65        180.04         3.71 o                         
  -8   3   6         58.33         58.83         2.04 o                         
  -7   3   6       1000.77        955.53         8.84 o                         
  -6   3   6         11.41         13.56         0.93 o                         
  -5   3   6        107.52        101.07         2.23 o                         
  -4   3   6         42.24         46.05         1.23 o                         
  -3   3   6        123.51        114.54         1.95 o                         
  -2   3   6         70.71         73.50         1.51 o                         
  -1   3   6         28.85         43.42         1.15 o                         
   0   3   6       1232.83       1253.54        15.33 o                         
   1   3   6          2.65          2.81         0.39 o                         
   2   3   6          4.13          1.88         0.38 o                         
   3   3   6         48.98         49.81         1.78 o                         
   4   3   6        784.07        793.70         9.18 o                         
   5   3   6         57.78         51.15         1.90 o                         
   6   3   6        587.08        555.86         8.41 o                         
   7   3   6         28.88         28.18         1.62 o                         
   8   3   6         18.21         14.52         1.00 o                         
   9   3   6         17.55         19.77         1.06 o                         
  10   3   6         68.36         52.26         1.70 o                         
  11   3   6        149.23        183.74         7.80 o                         
 -12   4   6          0.05         -0.19         0.43 o                         
 -11   4   6         10.54         14.96         1.27 o                         
 -10   4   6         17.69         13.26         1.00 o                         
  -9   4   6         45.80         44.07         2.50 o                         
  -8   4   6          8.32          9.26         1.21 o                         
  -7   4   6         36.77         39.07         1.50 o                         
  -6   4   6       1112.18       1147.84        12.37 o                         
  -5   4   6        257.24        254.21         4.45 o                         
  -4   4   6         13.87         12.88         1.03 o                         
  -3   4   6         42.69         50.43         1.34 o                         
  -2   4   6        154.91        146.85         2.50 o                         
  -1   4   6         44.91         39.77         1.19 o                         
   0   4   6         13.41          8.18         0.60 o                         
   1   4   6          2.03          2.83         0.42 o                         
   2   4   6          0.31          1.19         0.38 o                         
   3   4   6        168.40        160.81         3.45 o                         
   4   4   6        152.94        157.99         3.45 o                         
   5   4   6         35.58         32.92         1.71 o                         
   6   4   6        161.18        174.54         4.48 o                         
   7   4   6        107.26         95.55         3.18 o                         
   8   4   6         83.15         88.47         2.07 o                         
   9   4   6          1.02          1.14         0.46 o                         
 -10   5   6          6.20         10.14         0.86 o                         
  -9   5   6         32.49         32.75         1.84 o                         
  -8   5   6         68.15         69.05         3.20 o                         
  -7   5   6        207.02        221.86         5.33 o                         
  -6   5   6         22.53         22.48         1.54 o                         
  -5   5   6          0.27          0.36         0.47 o                         
  -4   5   6          3.09          3.36         0.72 o                         
  -3   5   6        140.52        141.95         4.50 o                         
  -2   5   6         10.89          8.68         0.78 o                         
  -1   5   6         39.75         48.39         1.66 o                         
   0   5   6        637.97        634.51        11.54 o                         
   1   5   6          0.29          0.56         0.31 o                         
   2   5   6        159.25        152.22         3.47 o                         
   3   5   6          0.00         -1.10         1.67 o                         
   4   5   6         84.21         62.61         4.43 o                         
   5   5   6         74.99         76.00         4.68 o                         
   6   5   6        109.82        102.43         2.91 o                         
   7   5   6         11.09         12.92         0.85 o                         
   8   5   6          6.25          7.21         0.69 o                         
  -7   6   6         33.62         34.03         1.52 o                         
  -6   6   6         32.73         31.23         1.76 o                         
  -5   6   6         61.51         72.13         2.77 o                         
  -4   6   6         17.22         16.31         0.90 o                         
  -3   6   6         27.41         27.47         1.22 o                         
  -2   6   6         49.66         54.21         2.01 o                         
  -1   6   6         16.26         20.62         1.47 o                         
   0   6   6         34.92         34.88         1.30 o                         
   1   6   6          0.07          0.28         0.46 o                         
   2   6   6         76.79         67.42         3.54 o                         
   3   6   6          4.66          4.53         0.62 o                         
   4   6   6         51.75         51.74         1.52 o                         
   5   6   6        132.70        139.02         9.84 o                         
 -14   1   7         16.16         16.44         0.58 o                         
 -13   1   7         34.34         37.20         1.34 o                         
 -12   1   7          0.00          0.54         0.36 o                         
 -11   1   7         54.26         51.19         1.22 o                         
 -10   1   7        109.77        100.84         1.89 o                         
  -9   1   7         86.83         83.62         1.66 o                         
  -8   1   7          9.11         10.69         0.54 o                         
  -7   1   7         24.24         26.86         0.81 o                         
  -6   1   7        394.32        390.11         5.26 o                         
  -5   1   7       4428.52       4320.92        98.81 o                         
  -4   1   7       2523.34       2509.69        20.73 o                         
  -3   1   7        530.10        570.91         6.64 o                         
  -2   1   7         26.81         32.08         0.88 o                         
  -1   1   7        382.29        379.63         4.05 o                         
   0   1   7         24.20         22.38         1.00 o                         
   1   1   7         33.34         22.72         0.75 o                         
   2   1   7        699.92        746.33        13.80 o                         
   3   1   7         90.78        109.62         2.64 o                         
   4   1   7          0.90          1.86         0.64 o                         
   5   1   7          1.20          0.24         0.23 o                         
   6   1   7        478.01        470.13         4.35 o                         
   7   1   7         14.03         15.38         0.73 o                         
   8   1   7         35.14         27.64         0.93 o                         
   9   1   7         17.44         18.55         1.08 o                         
  10   1   7          1.40          0.04         0.32 o                         
  11   1   7         15.47         21.96         0.92 o                         
  12   1   7          9.40         14.51         0.61 o                         
 -14   2   7         15.99         16.31         1.57 o                         
 -13   2   7         70.22         62.81         1.26 o                         
 -12   2   7         23.05         22.26         0.83 o                         
 -11   2   7         30.19         32.75         1.28 o                         
 -10   2   7        176.77        178.88         2.22 o                         
  -9   2   7         25.08         21.96         0.93 o                         
  -8   2   7        148.89        151.60         2.20 o                         
  -7   2   7          3.49          3.56         0.34 o                         
  -6   2   7       1379.82       1384.62         7.85 o                         
  -5   2   7       1515.90       1559.32        10.02 o                         
  -4   2   7         33.19         23.85         0.92 o                         
  -3   2   7          0.04          0.65         0.26 o                         
  -2   2   7        272.19        315.23         3.31 o                         
  -1   2   7        539.25        563.76         5.47 o                         
   0   2   7       1315.79       1355.41        10.07 o                         
   1   2   7          0.24          0.66         0.34 o                         
   2   2   7         95.63        100.30         1.78 o                         
   3   2   7          5.97          6.15         0.37 o                         
   4   2   7         94.53         98.66         1.70 o                         
   5   2   7        196.05        193.21         2.76 o                         
   6   2   7        756.96        717.78         6.10 o                         
   7   2   7         44.20         48.82         1.31 o                         
   8   2   7        105.36        108.14         2.06 o                         
   9   2   7          6.57          6.75         0.55 o                         
  10   2   7          3.98          3.73         0.38 o                         
  11   2   7        124.58        130.09         4.66 o                         
 -13   3   7         55.09         47.12         3.67 o                         
 -12   3   7        109.71        101.27         3.40 o                         
 -11   3   7          0.61          0.33         0.56 o                         
 -10   3   7         41.98         43.66         2.63 o                         
  -9   3   7         85.03         81.82         2.71 o                         
  -8   3   7        132.92        130.02         3.06 o                         
  -7   3   7        512.82        500.18         6.13 o                         
  -6   3   7        289.10        259.88         4.44 o                         
  -5   3   7         79.89         89.63         4.85 o                         
  -4   3   7        207.61        207.79         3.68 o                         
  -3   3   7          0.00          0.79         0.29 o                         
  -2   3   7         76.83         88.44         1.86 o                         
  -1   3   7          0.01          0.44         0.24 o                         
   0   3   7         29.73         29.74         1.10 o                         
   1   3   7        101.82         86.28         1.93 o                         
   2   3   7         19.36         16.88         0.86 o                         
   3   3   7        296.89        289.08         4.24 o                         
   4   3   7       1801.08       1850.65        17.49 o                         
   5   3   7        409.57        428.69         7.13 o                         
   6   3   7        186.64        183.05         4.31 o                         
   7   3   7        330.26        314.83         5.69 o                         
   8   3   7          0.15          0.06         0.31 o                         
   9   3   7        106.31        104.42         2.32 o                         
  10   3   7         77.29         85.17         2.06 o                         
 -12   4   7        229.23        233.65         4.47 o                         
 -11   4   7         73.90         83.14         3.02 o                         
 -10   4   7         46.12         45.27         2.23 o                         
  -9   4   7          2.03          2.15         1.16 o                         
  -8   4   7        181.11        177.00         8.33 o                         
  -7   4   7         47.96         49.09         1.70 o                         
  -6   4   7          0.43          0.24         0.37 o                         
  -5   4   7          0.00          0.15         0.35 o                         
  -4   4   7         57.00         57.09         1.64 o                         
  -3   4   7          2.85          1.25         0.42 o                         
  -2   4   7          0.73          0.13         0.32 o                         
  -1   4   7        937.46        892.85         7.88 o                         
   0   4   7        252.45        269.07         3.42 o                         
   1   4   7         14.96         16.25         0.97 o                         
   2   4   7        181.89        190.37         3.40 o                         
   3   4   7          0.50          0.60         0.42 o                         
   4   4   7        160.04        169.36         4.02 o                         
   5   4   7         49.49         51.83         2.39 o                         
   6   4   7        104.09        100.04         4.24 o                         
   7   4   7          0.81          1.62         0.36 o                         
   8   4   7          3.11          3.55         0.39 o                         
   9   4   7         65.73         69.27         1.84 o                         
 -10   5   7         15.95         17.72         1.08 o                         
  -9   5   7          0.10          0.09         0.31 o                         
  -8   5   7          5.38          9.49         0.91 o                         
  -7   5   7          7.49          8.21         0.99 o                         
  -6   5   7        346.73        373.34         5.82 o                         
  -5   5   7        230.98        243.86         4.60 o                         
  -4   5   7          2.18          2.57         0.63 o                         
  -3   5   7         29.91         28.99         1.52 o                         
  -2   5   7        183.87        155.12         3.08 o                         
  -1   5   7         15.28         17.15         0.94 o                         
   0   5   7         99.74        104.41         2.52 o                         
   1   5   7         43.08         39.82         1.48 o                         
   2   5   7         40.36         40.98         1.95 o                         
   3   5   7          4.01          2.55         2.37 o                         
   4   5   7          3.72          4.57         2.55 o                         
   5   5   7        112.87        120.43         4.43 o                         
   6   5   7        174.29        168.59         3.14 o                         
   7   5   7         16.98         14.00         0.72 o                         
  -7   6   7          4.65          1.96         0.41 o                         
  -6   6   7         32.65         37.73         1.94 o                         
  -5   6   7          1.28          0.75         0.34 o                         
  -4   6   7          1.91          1.80         0.36 o                         
  -3   6   7         40.32         41.23         1.43 o                         
  -2   6   7          0.83         -0.15         0.34 o                         
  -1   6   7        686.78        624.80         7.15 o                         
   0   6   7         75.46         68.16         2.46 o                         
   1   6   7         20.84         21.94         1.63 o                         
   2   6   7          3.87          4.83         0.69 o                         
   3   6   7          3.13          2.99         0.43 o                         
   4   6   7          9.48          8.00         0.74 o                         
 -14   0   8         25.82         25.11         1.15 o                         
 -13   0   8         17.77         17.61         1.15 o                         
 -12   0   8         11.51         10.26         1.62 o                         
 -11   0   8         52.25         47.79         1.92 o                         
 -10   0   8        731.21        743.02         9.45 o                         
  -9   0   8        136.70        127.55         3.56 o                         
  -8   0   8         12.32         13.35         0.81 o                         
  -7   0   8        378.44        364.80         5.25 o                         
  -6   0   8        752.07        676.15         5.66 o                         
  -5   0   8        113.53         95.94         2.58 o                         
  -4   0   8         22.26         15.35         0.92 o                         
  -3   0   8         27.91         34.45         1.26 o                         
  -2   0   8        894.91        969.72         9.89 o                         
  -1   0   8        139.92        132.22         2.34 o                         
   0   0   8        445.07        483.44         9.84 o                         
   1   0   8         31.19         44.96         1.64 o                         
   2   0   8          3.63          4.73         0.89 o                         
   3   0   8        318.06        392.15         4.50 o                         
   4   0   8       3001.13       2941.08        40.15 o                         
   5   0   8       1447.98       1452.33        12.05 o                         
   6   0   8         50.42         61.31         1.95 o                         
   7   0   8          2.36          4.39         0.68 o                         
   8   0   8         29.86         23.02         1.37 o                         
   9   0   8          0.27         -0.59         0.59 o                         
  10   0   8         72.57         78.28         2.36 o                         
  11   0   8         22.48         31.19         1.46 o                         
 -14   1   8          0.12          0.33         0.19 o                         
 -13   1   8          3.93          3.19         0.38 o                         
 -12   1   8        113.79        129.24         2.34 o                         
 -11   1   8        604.38        608.21         5.10 o                         
 -10   1   8         15.85         19.25         0.79 o                         
  -9   1   8         11.60         12.14         0.63 o                         
  -8   1   8         44.08         37.78         1.02 o                         
  -7   1   8        616.65        595.43         4.72 o                         
  -6   1   8        364.15        369.96         2.97 o                         
  -5   1   8        846.40        859.40         8.50 o                         
  -4   1   8        132.10        144.68         2.63 o                         
  -3   1   8         39.45         40.72         1.30 o                         
  -2   1   8        165.28        167.56         2.32 o                         
  -1   1   8       1124.06       1110.94         8.73 o                         
   0   1   8       1081.73       1159.53        14.31 o                         
   1   1   8        739.82        777.54        10.31 o                         
   2   1   8        972.41       1071.76        15.86 o                         
   3   1   8         66.76         66.50         1.10 o                         
   4   1   8          9.51          8.36         0.58 o                         
   5   1   8         47.70         46.96         1.11 o                         
   6   1   8        656.28        676.39         5.93 o                         
   7   1   8         22.29         16.97         0.81 o                         
   8   1   8        125.02        114.64         2.42 o                         
   9   1   8        200.71        195.02         4.86 o                         
  10   1   8        192.87        209.46         3.33 o                         
  11   1   8         22.72         26.71         1.06 o                         
 -14   2   8         11.71         10.74         0.86 o                         
 -13   2   8          0.01         -0.27         0.27 o                         
 -12   2   8         97.68         92.52         1.70 o                         
 -11   2   8         31.47         30.51         0.99 o                         
 -10   2   8         70.81         71.12         1.35 o                         
  -9   2   8        745.76        743.56         6.02 o                         
  -8   2   8         87.63         91.22         1.55 o                         
  -7   2   8         10.82          8.00         0.42 o                         
  -6   2   8       1399.60       1409.26         7.54 o                         
  -5   2   8         13.32         14.76         0.52 o                         
  -4   2   8         92.68         87.37         1.42 o                         
  -3   2   8       1762.28       1886.33        13.05 o                         
  -2   2   8        186.62        154.91         1.89 o                         
  -1   2   8          9.30          5.26         0.39 o                         
   0   2   8         11.64          7.96         0.55 o                         
   1   2   8        312.81        304.00         3.25 o                         
   2   2   8          3.31          4.63         0.30 o                         
   3   2   8        137.51        139.78         1.92 o                         
   4   2   8         16.20         13.25         0.62 o                         
   5   2   8       1173.28       1162.51         8.61 o                         
   6   2   8          6.60          9.55         0.57 o                         
   7   2   8        114.36        107.53         2.00 o                         
   8   2   8        278.88        257.96         3.26 o                         
   9   2   8         21.87         23.55         0.90 o                         
  10   2   8          2.48          1.84         0.28 o                         
  11   2   8         29.35         32.33         1.56 o                         
 -13   3   8         11.44         12.61         0.85 o                         
 -12   3   8         14.24         12.06         1.13 o                         
 -11   3   8        144.12        153.63         4.76 o                         
 -10   3   8        398.53        432.48         9.34 o                         
  -9   3   8          9.00          9.51         0.80 o                         
  -8   3   8        178.49        181.20         3.69 o                         
  -7   3   8          0.56          0.27         0.38 o                         
  -6   3   8          0.54          1.31         0.50 o                         
  -5   3   8         25.44         26.52         1.94 o                         
  -4   3   8         48.84         45.20         2.24 o                         
  -3   3   8          3.87          4.53         0.38 o                         
  -2   3   8          7.59          5.60         0.53 o                         
  -1   3   8         31.18         27.09         1.01 o                         
   0   3   8         87.72        100.66         1.99 o                         
   1   3   8        621.86        642.68         6.56 o                         
   2   3   8         57.91         50.97         1.53 o                         
   3   3   8         59.17         57.88         2.00 o                         
   4   3   8          0.16          0.60         0.49 o                         
   5   3   8         54.29         52.00         2.22 o                         
   6   3   8          0.61          0.53         0.43 o                         
   7   3   8          0.48          0.19         0.40 o                         
   8   3   8         22.74         17.73         1.00 o                         
   9   3   8          4.81          3.00         0.47 o                         
  10   3   8         14.43         14.07         0.84 o                         
 -11   4   8         35.60         42.26         2.08 o                         
 -10   4   8          8.91         11.10         1.15 o                         
  -9   4   8        146.15        142.90         4.58 o                         
  -8   4   8         17.18         14.55         1.50 o                         
  -7   4   8        444.91        458.35         6.39 o                         
  -6   4   8          2.89          3.77         0.48 o                         
  -5   4   8         24.73         22.18         1.04 o                         
  -4   4   8          0.07          0.41         0.35 o                         
  -3   4   8        118.28        110.37         5.93 o                         
  -2   4   8         31.62         51.79         1.49 o                         
  -1   4   8         82.49         74.06         1.79 o                         
   0   4   8         11.85          7.14         0.64 o                         
   1   4   8         39.42         42.51         1.58 o                         
   2   4   8         90.97         87.96         2.28 o                         
   3   4   8          8.29          8.65         0.94 o                         
   4   4   8       2143.36       2088.50        25.62 o                         
   5   4   8         30.76         31.26         1.56 o                         
   6   4   8          0.90          0.56         0.34 o                         
   7   4   8          1.08          1.07         0.29 o                         
   8   4   8          8.35          5.12         0.44 o                         
  -9   5   8         32.58         35.97         1.19 o                         
  -8   5   8         38.44         45.36         1.83 o                         
  -7   5   8         80.43         82.93         2.74 o                         
  -6   5   8         16.71         15.50         0.92 o                         
  -5   5   8         11.45         14.05         0.91 o                         
  -4   5   8          8.81          5.01         0.68 o                         
  -3   5   8          1.40          0.85         0.43 o                         
  -2   5   8          5.31          3.45         0.53 o                         
  -1   5   8         21.95         17.96         1.01 o                         
   0   5   8         18.42         15.28         1.05 o                         
   1   5   8         25.83         26.13         1.30 o                         
   2   5   8          8.60         10.69         1.31 o                         
   3   5   8        262.88        264.78         6.63 o                         
   4   5   8          5.67          5.62         0.90 o                         
   5   5   8         20.03         18.11         1.48 o                         
   6   5   8          5.09          4.08         0.44 o                         
  -6   6   8          1.65          1.95         0.46 o                         
  -5   6   8          0.38         -0.33         0.37 o                         
  -4   6   8         25.10         23.67         1.16 o                         
  -3   6   8        188.22        186.37         4.26 o                         
  -2   6   8         11.45          6.39         0.54 o                         
  -1   6   8         11.78          9.17         1.22 o                         
   0   6   8         87.45         92.10         4.08 o                         
   1   6   8          0.85          1.46         0.65 o                         
   2   6   8          1.23          0.45         0.56 o                         
   3   6   8          1.35          2.67         0.45 o                         
 -14   1   9         86.34         84.24         1.30 o                         
 -13   1   9          5.04          5.08         0.44 o                         
 -12   1   9         31.25         29.28         0.97 o                         
 -11   1   9        147.75        146.70         2.66 o                         
 -10   1   9          0.25          0.57         0.30 o                         
  -9   1   9         99.03        106.71         1.77 o                         
  -8   1   9          9.94         10.32         0.56 o                         
  -7   1   9         11.01         11.00         0.61 o                         
  -6   1   9          0.30          0.63         0.18 o                         
  -5   1   9        423.60        450.83         3.02 o                         
  -4   1   9        369.71        389.30         3.35 o                         
  -3   1   9        288.25        317.64         5.43 o                         
  -2   1   9        240.78        261.97         3.22 o                         
  -1   1   9        307.47        311.03         6.19 o                         
   0   1   9        186.28        163.62         3.34 o                         
   1   1   9         46.62         43.62         0.81 o                         
   2   1   9          3.42          5.83         0.29 o                         
   3   1   9          6.79          8.93         0.39 o                         
   4   1   9         12.54         10.59         0.51 o                         
   5   1   9        268.55        267.49         3.11 o                         
   6   1   9       1893.62       1826.82        12.42 o                         
   7   1   9        104.53         88.22         1.86 o                         
   8   1   9        114.16        101.40         2.14 o                         
   9   1   9          6.91          9.74         0.67 o                         
  10   1   9          0.23          0.14         0.25 o                         
  11   1   9          1.18          0.92         0.22 o                         
 -14   2   9          0.42         -0.43         0.45 o                         
 -13   2   9         13.22         13.73         0.58 o                         
 -12   2   9         29.33         27.51         0.90 o                         
 -11   2   9          6.22          5.73         0.47 o                         
 -10   2   9        266.43        277.05         2.84 o                         
  -9   2   9        923.22        944.04         7.16 o                         
  -8   2   9         48.46         46.27         1.19 o                         
  -7   2   9          6.15          5.83         0.36 o                         
  -6   2   9        259.57        260.22         2.40 o                         
  -5   2   9         44.05         44.82         0.85 o                         
  -4   2   9        319.66        349.94         2.67 o                         
  -3   2   9         77.19         97.98         1.20 o                         
  -2   2   9        151.55        150.94         1.79 o                         
  -1   2   9         26.39         21.86         0.67 o                         
   0   2   9          0.13          0.89         0.20 o                         
   1   2   9        172.73        149.51         1.62 o                         
   2   2   9       1315.20       1291.55         7.47 o                         
   3   2   9        203.47        220.55         2.47 o                         
   4   2   9        445.89        418.25         3.86 o                         
   5   2   9         43.94         44.95         1.79 o                         
   6   2   9          0.03          0.16         0.28 o                         
   7   2   9        154.24        152.73         2.46 o                         
   8   2   9          0.45          0.61         0.31 o                         
   9   2   9        118.49        138.54         2.28 o                         
  10   2   9         18.83         16.95         1.48 o                         
 -13   3   9         59.81         56.50         2.81 o                         
 -12   3   9         15.36         19.47         2.04 o                         
 -11   3   9          0.49          0.03         0.41 o                         
 -10   3   9          6.51          7.39         0.91 o                         
  -9   3   9        197.97        197.28         4.68 o                         
  -8   3   9        779.18        781.42         9.18 o                         
  -7   3   9       1549.17       1547.44        22.03 o                         
  -6   3   9        549.51        557.91         7.19 o                         
  -5   3   9         22.01         26.25         1.03 o                         
  -4   3   9         40.49         43.94         1.30 o                         
  -3   3   9         65.21         62.23         1.46 o                         
  -2   3   9        300.55        327.50         3.63 o                         
  -1   3   9        163.06        166.25         2.87 o                         
   0   3   9          0.79          0.19         0.32 o                         
   1   3   9        277.36        255.34         3.82 o                         
   2   3   9         40.25         40.82         1.44 o                         
   3   3   9          0.07         -0.15         0.38 o                         
   4   3   9       1045.34       1045.60        11.55 o                         
   5   3   9         41.03         41.17         1.74 o                         
   6   3   9          1.38          1.40         0.40 o                         
   7   3   9          7.94          8.40         0.65 o                         
   8   3   9          0.66          1.30         0.35 o                         
   9   3   9         11.61         11.74         0.73 o                         
 -11   4   9          0.02          0.34         0.31 o                         
 -10   4   9         44.75         44.28         3.31 o                         
  -9   4   9         19.56         23.16         1.41 o                         
  -8   4   9         51.29         66.34         2.56 o                         
  -7   4   9         35.55         37.66         2.03 o                         
  -6   4   9        125.78        120.37         2.29 o                         
  -5   4   9         60.53         57.04         1.56 o                         
  -4   4   9         99.15         92.31         2.01 o                         
  -3   4   9        275.49        268.63         3.65 o                         
  -2   4   9        756.92        701.14         7.46 o                         
  -1   4   9        615.80        587.41         6.39 o                         
   0   4   9          0.18          0.55         0.37 o                         
   1   4   9          5.36          4.41         0.57 o                         
   2   4   9        394.96        403.82         5.99 o                         
   3   4   9         22.74         21.88         1.26 o                         
   4   4   9          0.79          0.40         0.47 o                         
   5   4   9         43.67         40.58         1.71 o                         
   6   4   9         33.17         33.83         1.29 o                         
   7   4   9          0.22          0.67         0.25 o                         
   8   4   9         51.99         61.60         1.68 o                         
  -9   5   9        164.92        161.35         2.61 o                         
  -8   5   9        185.60        202.28         3.97 o                         
  -7   5   9          0.03          0.38         0.38 o                         
  -6   5   9          4.47          3.29         0.53 o                         
  -5   5   9          1.50          1.12         0.84 o                         
  -4   5   9         10.04         12.63         0.86 o                         
  -3   5   9        525.01        530.53         7.36 o                         
  -2   5   9         99.53         93.64         2.59 o                         
  -1   5   9        111.95         94.39         2.28 o                         
   0   5   9          0.23          0.94         0.41 o                         
   1   5   9          2.40          2.79         0.59 o                         
   2   5   9         10.95         13.91         1.41 o                         
   3   5   9         20.56         22.48         1.67 o                         
   4   5   9         21.14         20.84         1.49 o                         
   5   5   9          1.29          2.58         0.39 o                         
   6   5   9         58.69         56.08         1.81 o                         
  -5   6   9         27.06         26.09         1.89 o                         
  -4   6   9        167.94        142.62         3.43 o                         
  -3   6   9        129.95        124.15         3.60 o                         
  -2   6   9          0.46          0.41         0.39 o                         
  -1   6   9          3.89          1.81         0.47 o                         
   0   6   9         69.84         59.19         2.99 o                         
   1   6   9          2.22          1.91         0.64 o                         
   2   6   9          5.25          4.81         0.86 o                         
 -14   0  10         20.63         21.12         1.14 o                         
 -13   0  10        144.60        156.09         3.01 o                         
 -12   0  10         26.41         27.76         1.22 o                         
 -11   0  10        384.68        387.72         6.73 o                         
 -10   0  10         12.04         12.55         0.98 o                         
  -9   0  10         68.84         76.31         2.32 o                         
  -8   0  10         43.25         41.94         1.51 o                         
  -7   0  10        588.51        621.11         5.72 o                         
  -6   0  10        455.91        488.51         4.71 o                         
  -5   0  10         86.38        102.44         1.71 o                         
  -4   0  10        781.68        784.08         5.85 o                         
  -3   0  10         99.33         85.75         1.65 o                         
  -2   0  10         38.85         39.16         1.15 o                         
  -1   0  10          6.02          6.60         0.46 o                         
   0   0  10       3410.06       3655.02        36.56 o                         
   1   0  10        273.88        281.60         2.85 o                         
   2   0  10          1.21          0.73         0.29 o                         
   3   0  10          0.65          0.37         0.29 o                         
   4   0  10        174.32        171.08         3.03 o                         
   5   0  10          0.03          0.26         0.39 o                         
   6   0  10        977.58        877.93        12.65 o                         
   7   0  10        312.13        282.73         4.97 o                         
   8   0  10        354.27        372.51         7.77 o                         
   9   0  10         10.45         10.95         0.86 o                         
  10   0  10         32.77         38.09         2.01 o                         
 -14   1  10         39.14         35.87         0.78 o                         
 -13   1  10          0.06          0.33         0.25 o                         
 -12   1  10         54.45         58.76         1.35 o                         
 -11   1  10          2.83          3.20         0.40 o                         
 -10   1  10         52.54         52.77         1.20 o                         
  -9   1  10        214.93        209.73         2.41 o                         
  -8   1  10        436.00        422.92         3.71 o                         
  -7   1  10        154.47        155.41         1.78 o                         
  -6   1  10          0.15          0.22         0.18 o                         
  -5   1  10        169.28        175.56         1.75 o                         
  -4   1  10         10.78          8.14         0.34 o                         
  -3   1  10          7.18          7.92         0.31 o                         
  -2   1  10        303.30        300.60         2.67 o                         
  -1   1  10       1040.68       1120.42         5.27 o                         
   0   1  10          4.63          5.68         0.26 o                         
   1   1  10        166.61        183.24         1.64 o                         
   2   1  10        221.26        229.77         1.92 o                         
   3   1  10        346.23        363.25         3.02 o                         
   4   1  10          9.45         15.38         0.69 o                         
   5   1  10        524.24        518.52         5.48 o                         
   6   1  10          1.63          4.05         0.40 o                         
   7   1  10         31.44         29.73         1.16 o                         
   8   1  10         17.59         19.29         0.96 o                         
   9   1  10          1.08          1.08         0.40 o                         
  10   1  10         79.27         96.71         1.75 o                         
 -13   2  10         97.28         95.30         2.42 o                         
 -12   2  10        114.74        118.67         1.90 o                         
 -11   2  10         11.71         12.34         0.63 o                         
 -10   2  10        211.61        213.58         3.00 o                         
  -9   2  10         70.23         77.53         1.36 o                         
  -8   2  10        420.29        424.52         4.49 o                         
  -7   2  10       1071.51       1080.93         6.39 o                         
  -6   2  10        200.47        208.79         2.17 o                         
  -5   2  10         17.85         16.85         0.56 o                         
  -4   2  10         22.87         25.95         0.65 o                         
  -3   2  10        351.90        349.92         2.55 o                         
  -2   2  10          3.50          3.51         0.24 o                         
  -1   2  10         52.77         45.88         0.82 o                         
   0   2  10         11.25          7.65         0.37 o                         
   1   2  10        386.03        380.17         2.95 o                         
   2   2  10        177.65        156.58         1.91 o                         
   3   2  10        895.92        863.07         5.82 o                         
   4   2  10         32.95         24.29         0.80 o                         
   5   2  10         78.88         71.39         1.44 o                         
   6   2  10          0.08          0.55         0.32 o                         
   7   2  10        357.97        317.57         3.61 o                         
   8   2  10         49.89         58.99         1.50 o                         
   9   2  10          1.12          1.24         0.26 o                         
  10   2  10         11.25         20.19         1.19 o                         
 -12   3  10          4.28          4.96         1.10 o                         
 -11   3  10        158.45        167.14         4.75 o                         
 -10   3  10          2.34          2.15         0.71 o                         
  -9   3  10        397.56        416.93         7.52 o                         
  -8   3  10        708.41        675.31         8.28 o                         
  -7   3  10          5.60          5.73         0.65 o                         
  -6   3  10         26.60         27.66         1.15 o                         
  -5   3  10         41.50         41.07         1.24 o                         
  -4   3  10         60.27         62.76         1.60 o                         
  -3   3  10        343.87        299.06         3.54 o                         
  -2   3  10          6.30         10.19         1.31 o                         
  -1   3  10        106.18        107.33         2.20 o                         
   0   3  10         14.31         17.75         0.90 o                         
   1   3  10        165.44        168.55         3.08 o                         
   2   3  10        845.68        818.70        21.01 o                         
   3   3  10         61.53         59.60         1.89 o                         
   4   3  10        142.97        142.17         3.00 o                         
   5   3  10        174.94        172.43         3.54 o                         
   6   3  10         55.75         54.73         1.59 o                         
   7   3  10         23.22         22.99         1.11 o                         
   8   3  10         54.75         77.90         2.03 o                         
   9   3  10         15.00         22.98         1.04 o                         
 -11   4  10          1.88          1.18         0.43 o                         
 -10   4  10          5.22          7.85         0.95 o                         
  -9   4  10         87.72         90.05         2.75 o                         
  -8   4  10         79.21         73.28         2.66 o                         
  -7   4  10        103.53        100.09         3.32 o                         
  -6   4  10          1.29          1.46         0.38 o                         
  -5   4  10         82.80         74.30         1.91 o                         
  -4   4  10         35.77         26.69         1.15 o                         
  -3   4  10          1.02          2.17         0.35 o                         
  -2   4  10         78.15         78.86         1.75 o                         
  -1   4  10         74.46         71.35         2.10 o                         
   0   4  10         57.38         61.90         1.96 o                         
   1   4  10        201.98        206.84         3.71 o                         
   2   4  10          1.60          2.09         0.49 o                         
   3   4  10         14.16         14.64         1.10 o                         
   4   4  10         42.53         44.06         1.60 o                         
   5   4  10         26.10         19.31         1.00 o                         
   6   4  10        189.19        190.31         3.73 o                         
   7   4  10          0.55          0.06         0.22 o                         
  -9   5  10         40.64         37.36         2.28 o                         
  -8   5  10          1.24          3.07         0.38 o                         
  -7   5  10          6.57          4.92         0.75 o                         
  -6   5  10          6.32          7.24         0.78 o                         
  -5   5  10          8.44          7.13         0.71 o                         
  -4   5  10         21.80         15.53         0.89 o                         
  -3   5  10          0.41          1.00         0.34 o                         
  -2   5  10         60.35         47.96         2.00 o                         
  -1   5  10          6.67          6.63         0.82 o                         
   0   5  10         33.66         36.80         1.37 o                         
   1   5  10         58.23         57.50         1.66 o                         
   2   5  10          1.45          1.30         0.45 o                         
   3   5  10          3.53          3.16         0.48 o                         
   4   5  10         63.66         59.82         1.63 o                         
   5   5  10         25.13         27.92         0.85 o                         
  -4   6  10         21.26         19.21         1.52 o                         
  -3   6  10        335.72        362.51        18.54 o                         
  -2   6  10         16.83         15.64         1.50 o                         
  -1   6  10          0.06         -0.45         0.45 o                         
   0   6  10         40.40         44.02         1.66 o                         
   1   6  10         41.95         44.38         2.23 o                         
 -14   1  11          0.09          0.44         0.18 o                         
 -13   1  11        172.03        177.20         2.27 o                         
 -12   1  11        263.17        268.91         2.91 o                         
 -11   1  11        163.25        173.68         2.56 o                         
 -10   1  11         22.66         23.94         0.82 o                         
  -9   1  11         28.04         29.57         0.98 o                         
  -8   1  11          7.41          8.82         0.49 o                         
  -7   1  11         14.27         16.47         0.58 o                         
  -6   1  11        284.23        298.85         2.50 o                         
  -5   1  11        549.83        627.07         3.70 o                         
  -4   1  11         36.55         38.90         0.73 o                         
  -3   1  11          3.85          4.54         0.43 o                         
  -2   1  11          0.45          1.24         0.17 o                         
  -1   1  11          0.32          0.95         0.17 o                         
   0   1  11         72.32         78.91         1.00 o                         
   1   1  11        195.88        177.23         1.64 o                         
   2   1  11         58.66         61.55         0.97 o                         
   3   1  11        521.65        493.46         4.52 o                         
   4   1  11         11.46         12.98         0.65 o                         
   5   1  11         29.59         24.64         0.87 o                         
   6   1  11          0.92          0.41         0.30 o                         
   7   1  11          1.92          0.61         0.36 o                         
   8   1  11          5.65          7.71         0.64 o                         
   9   1  11         61.84         68.15         1.56 o                         
  10   1  11          0.15          0.11         0.44 o                         
 -13   2  11        185.11        171.34         2.78 o                         
 -12   2  11        139.76        143.67         2.10 o                         
 -11   2  11          6.63          7.41         0.51 o                         
 -10   2  11         50.31         52.18         1.30 o                         
  -9   2  11        231.31        215.24         2.36 o                         
  -8   2  11        811.18        801.74         5.07 o                         
  -7   2  11        674.95        694.42         4.74 o                         
  -6   2  11         36.60         37.33         0.91 o                         
  -5   2  11         15.64         14.91         0.57 o                         
  -4   2  11          2.11          4.25         0.30 o                         
  -3   2  11          0.92          1.89         0.25 o                         
  -2   2  11        556.13        562.61         4.36 o                         
  -1   2  11         90.29         86.66         1.17 o                         
   0   2  11        469.11        477.16         4.05 o                         
   1   2  11        371.52        344.60         2.68 o                         
   2   2  11        191.00        177.71         1.96 o                         
   3   2  11        240.33        238.38         3.39 o                         
   4   2  11        664.57        650.19         4.98 o                         
   5   2  11         15.03         22.00         0.79 o                         
   6   2  11         62.93         56.67         1.40 o                         
   7   2  11         14.57         11.92         0.70 o                         
   8   2  11         58.08         64.86         1.53 o                         
   9   2  11         15.04         22.92         1.43 o                         
 -12   3  11         15.05         14.72         1.13 o                         
 -11   3  11        188.84        194.24         7.55 o                         
 -10   3  11         55.20         62.41         3.07 o                         
  -9   3  11        723.33        722.05        10.69 o                         
  -8   3  11         23.57         22.55         1.37 o                         
  -7   3  11          2.42          2.83         0.48 o                         
  -6   3  11          1.10          1.32         0.39 o                         
  -5   3  11         42.35         41.92         1.35 o                         
  -4   3  11        823.01        766.93        12.16 o                         
  -3   3  11        322.36        306.71         3.72 o                         
  -2   3  11         20.80         17.70         0.84 o                         
  -1   3  11          5.27          4.82         0.49 o                         
   0   3  11        203.09        206.80         5.05 o                         
   1   3  11        641.54        630.77         7.14 o                         
   2   3  11       1858.05       1904.17        16.55 o                         
   3   3  11        127.29        137.76         2.68 o                         
   4   3  11         41.39         45.90         1.42 o                         
   5   3  11         24.45         23.28         1.06 o                         
   6   3  11         25.98         27.63         1.56 o                         
   7   3  11        176.75        188.76         3.04 o                         
   8   3  11         99.99         96.10         2.57 o                         
 -11   4  11         23.07         29.13         1.52 o                         
 -10   4  11         92.66         92.99         2.52 o                         
  -9   4  11        150.46        147.51         3.46 o                         
  -8   4  11         23.11         24.14         1.45 o                         
  -7   4  11          0.90          0.99         0.46 o                         
  -6   4  11          3.72          4.17         0.66 o                         
  -5   4  11          0.35          2.23         0.41 o                         
  -4   4  11         31.18         28.81         1.08 o                         
  -3   4  11        153.20        131.50         2.40 o                         
  -2   4  11         61.88         70.76         1.91 o                         
  -1   4  11          0.40          0.60         0.34 o                         
   0   4  11          2.98          3.11         0.53 o                         
   1   4  11        336.04        353.55         6.90 o                         
   2   4  11        209.62        231.14         4.00 o                         
   3   4  11          2.38          3.01         0.45 o                         
   4   4  11        162.83        164.35         2.76 o                         
   5   4  11         84.16         87.15         1.76 o                         
   6   4  11         14.15         11.47         0.70 o                         
   7   4  11          4.75          4.73         0.73 o                         
  -8   5  11          4.27          3.53         0.44 o                         
  -7   5  11          0.25          0.10         0.30 o                         
  -6   5  11          5.80          4.03         0.57 o                         
  -5   5  11         47.78         37.38         1.41 o                         
  -4   5  11        377.24        351.83         5.19 o                         
  -3   5  11        121.33        123.48         3.38 o                         
  -2   5  11          0.04          0.49         0.43 o                         
  -1   5  11          3.64          2.07         0.48 o                         
   0   5  11         23.49         23.99         1.16 o                         
   1   5  11         38.38         35.64         1.33 o                         
   2   5  11        355.91        356.47         7.76 o                         
   3   5  11          1.68          0.95         0.41 o                         
   4   5  11          3.30          4.59         0.60 o                         
 -14   0  12         37.91         42.99         1.39 o                         
 -13   0  12         68.93         67.79         2.03 o                         
 -12   0  12        163.62        168.44         3.31 o                         
 -11   0  12          8.99          9.13         1.15 o                         
 -10   0  12        142.48        151.63         3.02 o                         
  -9   0  12         91.13         91.99         2.20 o                         
  -8   0  12         20.90         20.51         1.04 o                         
  -7   0  12        695.02        732.70         7.61 o                         
  -6   0  12          5.64          6.32         0.55 o                         
  -5   0  12        120.07        115.40         2.10 o                         
  -4   0  12        909.07        916.67         6.06 o                         
  -3   0  12        547.63        581.09         4.55 o                         
  -2   0  12        143.48        151.16         1.99 o                         
  -1   0  12         28.39         35.20         0.98 o                         
   0   0  12        296.11        281.20         3.00 o                         
   1   0  12         34.21         26.80         0.96 o                         
   2   0  12         93.47         91.22         1.70 o                         
   3   0  12         18.92         25.87         0.95 o                         
   4   0  12       1037.79        941.50         9.84 o                         
   5   0  12         36.18         36.70         1.70 o                         
   6   0  12        263.17        242.55         4.87 o                         
   7   0  12         51.43         46.85         1.86 o                         
   8   0  12         52.89         54.64         2.09 o                         
   9   0  12         28.94         28.41         1.61 o                         
 -13   1  12        106.39        100.85         1.74 o                         
 -12   1  12        260.02        280.16         2.90 o                         
 -11   1  12         34.22         35.39         1.04 o                         
 -10   1  12        104.57        110.47         1.88 o                         
  -9   1  12         38.47         37.15         1.04 o                         
  -8   1  12         87.83         91.48         1.56 o                         
  -7   1  12          0.28          0.56         0.24 o                         
  -6   1  12        401.67        419.22         3.30 o                         
  -5   1  12         74.60         71.86         1.12 o                         
  -4   1  12          4.72          4.83         0.29 o                         
  -3   1  12          0.00          0.32         0.17 o                         
  -2   1  12         80.03         90.14         1.15 o                         
  -1   1  12         48.47         48.87         0.81 o                         
   0   1  12        511.54        513.04         3.31 o                         
   1   1  12        966.24        965.14         5.66 o                         
   2   1  12        307.34        306.56         3.17 o                         
   3   1  12         43.18         45.41         2.17 o                         
   4   1  12         49.13         47.54         1.21 o                         
   5   1  12        332.30        289.11         3.32 o                         
   6   1  12         28.54         37.65         1.38 o                         
   7   1  12         16.25         12.39         0.81 o                         
   8   1  12          1.82          0.80         0.27 o                         
   9   1  12          1.13          0.57         0.20 o                         
 -13   2  12         13.26         13.78         1.00 o                         
 -12   2  12         55.32         55.48         1.51 o                         
 -11   2  12        409.95        435.06         4.35 o                         
 -10   2  12         13.38         14.95         0.68 o                         
  -9   2  12        107.00        106.46         1.84 o                         
  -8   2  12         27.46         25.75         0.82 o                         
  -7   2  12        278.79        282.59         2.70 o                         
  -6   2  12          0.45          0.75         0.24 o                         
  -5   2  12          1.52          0.48         0.21 o                         
  -4   2  12         39.35         36.58         0.82 o                         
  -3   2  12         83.96         80.73         1.34 o                         
  -2   2  12         26.33         21.79         0.71 o                         
  -1   2  12        248.66        253.57         2.69 o                         
   0   2  12         29.24         28.36         0.76 o                         
   1   2  12         36.77         34.20         0.83 o                         
   2   2  12         57.84         53.79         1.12 o                         
   3   2  12        831.58        841.35         5.97 o                         
   4   2  12        105.74        111.38         1.71 o                         
   5   2  12        191.61        178.41         2.59 o                         
   6   2  12          2.70          3.35         0.40 o                         
   7   2  12         45.89         44.66         1.22 o                         
   8   2  12          0.50          0.27         0.31 o                         
 -12   3  12         74.59         82.30         2.53 o                         
 -11   3  12         67.16         57.86         2.20 o                         
 -10   3  12          0.55          1.03         0.44 o                         
  -9   3  12         44.12         49.76         1.85 o                         
  -8   3  12         95.92         94.27         2.43 o                         
  -7   3  12        146.92        146.79         3.18 o                         
  -6   3  12          0.26          0.41         0.33 o                         
  -5   3  12         37.90         29.31         1.23 o                         
  -4   3  12          5.26          7.98         0.62 o                         
  -3   3  12        115.10        100.39         2.04 o                         
  -2   3  12        129.25        135.16         2.56 o                         
  -1   3  12        134.40        129.19         2.35 o                         
   0   3  12         96.58         95.88         2.16 o                         
   1   3  12        291.68        284.41         3.61 o                         
   2   3  12        287.69        276.72         3.70 o                         
   3   3  12          1.08          0.69         0.33 o                         
   4   3  12         13.04         13.36         0.74 o                         
   5   3  12         50.03         48.99         1.85 o                         
   6   3  12          5.30          7.25         0.59 o                         
   7   3  12          0.35         -0.10         0.39 o                         
 -10   4  12        312.65        301.37         5.43 o                         
  -9   4  12         54.03         45.67         1.82 o                         
  -8   4  12        103.49        104.41         2.32 o                         
  -7   4  12          3.14          4.63         0.79 o                         
  -6   4  12          3.77          4.50         0.53 o                         
  -5   4  12        107.88        114.86         2.66 o                         
  -4   4  12         32.43         26.79         1.29 o                         
  -3   4  12         31.27         29.24         1.27 o                         
  -2   4  12         14.43         16.01         1.07 o                         
  -1   4  12          1.82          1.74         0.51 o                         
   0   4  12         32.92         30.38         1.43 o                         
   1   4  12         55.38         53.53         1.64 o                         
   2   4  12        428.37        440.63         4.77 o                         
   3   4  12          9.02          8.16         0.60 o                         
   4   4  12         73.98         69.82         1.56 o                         
   5   4  12          1.11          0.71         0.43 o                         
   6   4  12          0.93          2.44         0.48 o                         
  -8   5  12         24.47         20.03         1.57 o                         
  -7   5  12          3.55          4.27         0.52 o                         
  -6   5  12         50.35         45.31         2.06 o                         
  -5   5  12         38.72         38.30         1.56 o                         
  -4   5  12         12.84         12.60         0.98 o                         
  -3   5  12         30.14         25.01         1.38 o                         
  -2   5  12          2.14          1.76         0.50 o                         
  -1   5  12         31.05         28.46         1.28 o                         
   0   5  12         41.33         45.11         1.49 o                         
   1   5  12        253.44        274.29         4.69 o                         
   2   5  12          3.50          4.49         0.51 o                         
   3   5  12          4.17          4.36         0.57 o                         
 -13   1  13        279.65        262.94         2.84 o                         
 -12   1  13        183.27        189.53         2.19 o                         
 -11   1  13         14.00         12.85         0.62 o                         
 -10   1  13        122.70        128.19         1.99 o                         
  -9   1  13          7.19          8.29         0.55 o                         
  -8   1  13          1.43          1.75         0.29 o                         
  -7   1  13        134.83        147.91         1.77 o                         
  -6   1  13         26.97         26.45         0.81 o                         
  -5   1  13         11.94         12.63         0.52 o                         
  -4   1  13          2.14          1.97         0.23 o                         
  -3   1  13        212.07        216.41         2.03 o                         
  -2   1  13        750.74        790.58         4.53 o                         
  -1   1  13        467.84        455.01         3.00 o                         
   0   1  13         60.48         63.62         1.04 o                         
   1   1  13        231.50        224.09         2.19 o                         
   2   1  13        182.41        161.07         1.98 o                         
   3   1  13        147.55        144.33         2.08 o                         
   4   1  13        714.57        655.40         6.08 o                         
   5   1  13         12.26          6.19         0.55 o                         
   6   1  13        109.63        115.79         3.59 o                         
   7   1  13          4.96          4.06         0.45 o                         
   8   1  13          2.76          3.53         0.35 o                         
 -13   2  13         34.30         32.83         2.04 o                         
 -12   2  13        176.10        181.44         3.89 o                         
 -11   2  13        334.50        338.49         3.46 o                         
 -10   2  13         55.32         55.30         1.27 o                         
  -9   2  13         21.00         22.60         0.88 o                         
  -8   2  13          1.76          2.26         0.28 o                         
  -7   2  13         44.78         39.55         0.95 o                         
  -6   2  13         87.96         83.91         1.40 o                         
  -5   2  13          2.05          3.64         0.31 o                         
  -4   2  13        161.46        161.26         2.59 o                         
  -3   2  13         68.23         69.13         1.34 o                         
  -2   2  13          6.03          4.77         0.34 o                         
  -1   2  13        222.70        229.04         2.76 o                         
   0   2  13        315.94        310.97         2.86 o                         
   1   2  13        202.73        209.26         2.34 o                         
   2   2  13        365.02        360.27         3.45 o                         
   3   2  13        347.73        362.04         3.67 o                         
   4   2  13        195.66        201.30         2.79 o                         
   5   2  13         13.06         17.11         0.78 o                         
   6   2  13          9.25         15.95         0.74 o                         
   7   2  13        137.76        145.60         4.53 o                         
   8   2  13         31.52         38.52         1.65 o                         
 -11   3  13         23.72         25.84         1.28 o                         
 -10   3  13        717.78        704.48         9.82 o                         
  -9   3  13        323.36        300.83         4.96 o                         
  -8   3  13         32.99         29.36         1.10 o                         
  -7   3  13         46.79         44.39         1.42 o                         
  -6   3  13         53.19         50.16         1.65 o                         
  -5   3  13         68.61         61.64         1.96 o                         
  -4   3  13        113.36        106.63         2.27 o                         
  -3   3  13         63.96         63.53         1.74 o                         
  -2   3  13         48.06         45.26         1.47 o                         
  -1   3  13        687.40        694.18         6.87 o                         
   0   3  13        144.48        145.18         2.67 o                         
   1   3  13         17.48         18.04         0.97 o                         
   2   3  13          2.38          3.66         0.48 o                         
   3   3  13         13.82         16.77         0.91 o                         
   4   3  13          8.36          7.25         0.64 o                         
   5   3  13          2.51          2.03         0.42 o                         
   6   3  13        187.47        218.20         3.46 o                         
   7   3  13         23.56         30.54         1.45 o                         
 -10   4  13        114.80         92.63         2.54 o                         
  -9   4  13         73.51         66.54         1.99 o                         
  -8   4  13          0.00         -0.04         0.29 o                         
  -7   4  13         16.73         15.09         0.77 o                         
  -6   4  13        376.61        373.18         4.97 o                         
  -5   4  13        515.35        496.58         9.37 o                         
  -4   4  13        158.94        140.27         2.93 o                         
  -3   4  13          3.12          3.99         0.52 o                         
  -2   4  13         14.00         15.72         1.01 o                         
  -1   4  13        140.83        143.49         3.09 o                         
   0   4  13          0.00          0.07         0.36 o                         
   1   4  13        189.12        191.73         3.06 o                         
   2   4  13          6.91          8.14         0.65 o                         
   3   4  13          0.28          0.35         0.34 o                         
   4   4  13         28.47         28.56         1.29 o                         
   5   4  13         13.81          9.22         0.81 o                         
  -7   5  13          0.13          0.72         0.50 o                         
  -6   5  13         16.64         16.13         0.91 o                         
  -5   5  13         77.12         96.19         2.43 o                         
  -4   5  13          0.48          1.88         0.34 o                         
  -3   5  13         56.74         53.00         1.56 o                         
  -2   5  13          0.58          0.43         0.34 o                         
  -1   5  13         19.82         16.67         0.85 o                         
   0   5  13         81.22         92.81         2.63 o                         
   1   5  13         36.84         32.11         1.51 o                         
   2   5  13         39.62         35.59         1.48 o                         
 -13   0  14        110.21        107.55         2.50 o                         
 -12   0  14         48.93         52.81         1.59 o                         
 -11   0  14        147.37        151.01         3.52 o                         
 -10   0  14         98.57        103.89         2.82 o                         
  -9   0  14         28.59         29.49         1.28 o                         
  -8   0  14        833.35        860.68         8.16 o                         
  -7   0  14         20.12         21.63         1.00 o                         
  -6   0  14         75.72         81.12         2.09 o                         
  -5   0  14         82.94         85.30         2.17 o                         
  -4   0  14         12.59         11.95         0.68 o                         
  -3   0  14          0.32          1.30         0.33 o                         
  -2   0  14       1228.47       1283.69         9.02 o                         
  -1   0  14          9.70          8.04         0.54 o                         
   0   0  14         46.31         48.98         3.58 o                         
   1   0  14         64.28         57.60         1.48 o                         
   2   0  14          9.61          9.59         0.65 o                         
   3   0  14        153.19        150.32         3.17 o                         
   4   0  14          0.05          1.61         0.46 o                         
   5   0  14         51.05         46.43         1.87 o                         
   6   0  14         11.80         17.18         1.24 o                         
   7   0  14         16.53         25.84         1.66 o                         
   8   0  14         76.84         83.86         2.50 o                         
 -13   1  14          0.57          0.16         0.26 o                         
 -12   1  14          0.80          0.27         0.34 o                         
 -11   1  14         11.72         11.70         0.62 o                         
 -10   1  14         23.03         26.34         0.86 o                         
  -9   1  14        234.42        235.40         2.82 o                         
  -8   1  14          6.18          6.41         0.43 o                         
  -7   1  14         71.57         72.87         1.34 o                         
  -6   1  14         60.51         57.52         1.16 o                         
  -5   1  14          9.84          9.41         0.45 o                         
  -4   1  14          3.06          3.64         0.31 o                         
  -3   1  14        243.58        256.00         2.51 o                         
  -2   1  14        147.20        150.89         1.63 o                         
  -1   1  14          2.41          2.40         0.28 o                         
   0   1  14         85.75         77.61         1.28 o                         
   1   1  14          6.93          5.50         0.36 o                         
   2   1  14        116.42        103.57         1.71 o                         
   3   1  14         82.36         66.89         1.50 o                         
   4   1  14        312.30        264.60         3.32 o                         
   5   1  14         55.83         54.89         1.69 o                         
   6   1  14          0.71          0.81         0.38 o                         
   7   1  14          3.66          3.05         0.35 o                         
 -12   2  14        388.36        419.25         7.50 o                         
 -11   2  14          1.50          1.26         0.33 o                         
 -10   2  14         91.94         92.19         1.58 o                         
  -9   2  14         35.84         31.17         0.99 o                         
  -8   2  14          1.00          0.62         0.26 o                         
  -7   2  14          6.90          7.87         0.49 o                         
  -6   2  14        109.20        103.81         1.56 o                         
  -5   2  14         98.84         96.25         1.62 o                         
  -4   2  14        219.30        227.19         2.49 o                         
  -3   2  14          0.81          0.49         0.23 o                         
  -2   2  14          6.83          6.19         0.41 o                         
  -1   2  14       2386.56       2389.69        13.00 o                         
   0   2  14         15.00         14.01         0.61 o                         
   1   2  14        260.92        258.53         3.00 o                         
   2   2  14        139.09        132.76         2.47 o                         
   3   2  14          0.06          0.60         0.28 o                         
   4   2  14         22.23         21.66         0.81 o                         
   5   2  14          0.01          1.54         0.29 o                         
   6   2  14          4.23          1.38         0.40 o                         
   7   2  14          3.05          3.55         0.58 o                         
 -11   3  14         37.76         30.73         1.53 o                         
 -10   3  14        325.90        293.49         5.07 o                         
  -9   3  14         12.15          8.31         0.74 o                         
  -8   3  14         47.28         46.00         1.31 o                         
  -7   3  14          0.07          0.32         0.30 o                         
  -6   3  14         59.64         64.53         1.73 o                         
  -5   3  14         40.91         37.15         1.33 o                         
  -4   3  14         26.65         29.61         1.36 o                         
  -3   3  14        192.21        202.64         3.14 o                         
  -2   3  14         49.84         50.58         1.48 o                         
  -1   3  14         37.95         34.41         1.33 o                         
   0   3  14          0.04          0.62         0.38 o                         
   1   3  14         31.83         34.83         1.57 o                         
   2   3  14         18.51         21.82         1.14 o                         
   3   3  14        245.63        246.63         3.88 o                         
   4   3  14         76.28         70.53         2.44 o                         
   5   3  14         35.85         35.44         1.53 o                         
   6   3  14          6.29          8.61         0.81 o                         
  -9   4  14          3.09          3.18         0.77 o                         
  -8   4  14         10.68         10.36         0.74 o                         
  -7   4  14         34.37         25.83         1.01 o                         
  -6   4  14         28.54         27.24         1.28 o                         
  -5   4  14          0.41          0.38         0.39 o                         
  -4   4  14         36.64         33.30         1.19 o                         
  -3   4  14         20.81         18.68         0.92 o                         
  -2   4  14         18.22         20.66         1.09 o                         
  -1   4  14         12.87         13.18         0.86 o                         
   0   4  14        379.05        384.72         6.81 o                         
   1   4  14          0.13          0.33         0.34 o                         
   2   4  14         24.82         24.04         1.07 o                         
   3   4  14         34.67         37.06         1.44 o                         
   4   4  14          9.86          9.41         1.88 o                         
  -5   5  14          1.68          1.82         0.32 o                         
  -4   5  14         11.19         10.61         0.73 o                         
  -3   5  14         11.08         11.58         0.77 o                         
  -2   5  14          6.80          8.82         0.84 o                         
  -1   5  14         34.15         34.65         1.55 o                         
   0   5  14          4.62          6.47         0.94 o                         
 -12   1  15         35.65         35.25         0.93 o                         
 -11   1  15         38.63         38.81         1.10 o                         
 -10   1  15          9.26          8.55         0.57 o                         
  -9   1  15         85.52         88.31         1.78 o                         
  -8   1  15         60.48         62.82         1.55 o                         
  -7   1  15          0.53          0.46         0.25 o                         
  -6   1  15         10.52         10.13         0.51 o                         
  -5   1  15        252.72        264.29         2.58 o                         
  -4   1  15         24.64         23.77         0.72 o                         
  -3   1  15         95.46         93.51         1.35 o                         
  -2   1  15         92.10         88.86         1.31 o                         
  -1   1  15        382.93        379.55         3.29 o                         
   0   1  15         10.73         10.47         0.50 o                         
   1   1  15          0.07          0.55         0.27 o                         
   2   1  15         11.79         13.86         0.71 o                         
   3   1  15        105.22        103.07         2.29 o                         
   4   1  15         18.87         20.57         1.03 o                         
   5   1  15          1.33          1.18         0.33 o                         
   6   1  15          9.40         10.16         0.58 o                         
   7   1  15         10.03         11.54         1.20 o                         
 -12   2  15          6.45          5.45         0.61 o                         
 -11   2  15         18.82         17.95         0.80 o                         
 -10   2  15         27.39         23.80         0.78 o                         
  -9   2  15         15.62         14.54         0.66 o                         
  -8   2  15         11.68         13.99         0.66 o                         
  -7   2  15        261.12        265.69         3.81 o                         
  -6   2  15         81.26         83.32         1.62 o                         
  -5   2  15          3.09          2.95         0.35 o                         
  -4   2  15        260.23        267.40         2.71 o                         
  -3   2  15        186.39        181.32         2.33 o                         
  -2   2  15        184.51        175.14         2.38 o                         
  -1   2  15        259.92        258.21         2.82 o                         
   0   2  15         54.21         61.76         1.49 o                         
   1   2  15         23.43         24.49         1.04 o                         
   2   2  15         46.31         45.66         1.42 o                         
   3   2  15         17.88         18.25         0.94 o                         
   4   2  15        127.55        150.48         2.85 o                         
   5   2  15         30.40         33.31         1.28 o                         
   6   2  15         30.27         28.95         2.02 o                         
 -10   3  15         50.55         40.31         1.91 o                         
  -9   3  15        109.24        102.27         2.72 o                         
  -8   3  15        105.07        103.26         2.21 o                         
  -7   3  15         34.80         37.53         1.30 o                         
  -6   3  15        210.77        199.95         3.26 o                         
  -5   3  15         25.81         27.76         1.09 o                         
  -4   3  15          1.17          0.62         0.35 o                         
  -3   3  15          8.56          9.12         0.65 o                         
  -2   3  15          2.14          3.43         0.46 o                         
  -1   3  15         45.27         40.12         1.37 o                         
   0   3  15        594.95        618.42         6.32 o                         
   1   3  15        655.61        672.47         9.22 o                         
   2   3  15         15.59         15.64         0.90 o                         
   3   3  15        100.23         85.57         2.18 o                         
   4   3  15          0.77          1.11         0.37 o                         
   5   3  15          0.16          0.58         0.33 o                         
  -8   4  15          7.34         10.94         1.33 o                         
  -7   4  15        147.59        148.51         3.09 o                         
  -6   4  15          0.66          0.88         0.35 o                         
  -5   4  15          0.02          0.54         0.34 o                         
  -4   4  15         26.60         27.13         1.09 o                         
  -3   4  15         76.85         76.11         2.16 o                         
  -2   4  15        143.37        161.15         2.95 o                         
  -1   4  15         62.08         61.89         1.69 o                         
   0   4  15          5.93          4.47         0.53 o                         
   1   4  15         18.87         17.79         1.09 o                         
   2   4  15         17.61         17.97         0.97 o                         
   3   4  15         11.15         11.39         0.87 o                         
 -12   0  16          9.67          8.97         0.85 o                         
 -11   0  16        278.70        285.00         4.60 o                         
 -10   0  16         28.61         35.48         1.79 o                         
  -9   0  16        419.20        450.70         7.82 o                         
  -8   0  16         21.11         21.24         1.29 o                         
  -7   0  16         30.20         32.78         1.48 o                         
  -6   0  16         39.07         39.95         1.43 o                         
  -5   0  16          0.14          0.94         0.37 o                         
  -4   0  16        417.07        448.44         5.24 o                         
  -3   0  16        417.72        423.10         4.72 o                         
  -2   0  16        714.00        717.52         6.58 o                         
  -1   0  16         27.49         27.86         1.05 o                         
   0   0  16        169.25        173.55         2.74 o                         
   1   0  16        254.85        267.73         3.84 o                         
   2   0  16       1171.07       1050.39        16.86 o                         
   3   0  16         19.66         20.32         1.45 o                         
   4   0  16          0.01          0.56         0.46 o                         
   5   0  16         43.36         36.07         2.86 o                         
   6   0  16          6.82         10.25         1.31 o                         
 -12   1  16         11.19          9.56         0.47 o                         
 -11   1  16          0.00          0.24         0.24 o                         
 -10   1  16          6.09          6.79         0.51 o                         
  -9   1  16         17.74         18.28         0.77 o                         
  -8   1  16         11.54         12.72         0.69 o                         
  -7   1  16        137.54        140.65         2.23 o                         
  -6   1  16         33.28         31.79         1.03 o                         
  -5   1  16         12.15         11.54         0.61 o                         
  -4   1  16          3.05          2.47         0.29 o                         
  -3   1  16        280.92        278.85         2.63 o                         
  -2   1  16         48.48         51.16         1.05 o                         
  -1   1  16         48.33         45.53         1.05 o                         
   0   1  16          4.61          4.53         0.39 o                         
   1   1  16         94.49         90.24         1.78 o                         
   2   1  16         12.01         12.80         0.78 o                         
   3   1  16         24.89         32.55         1.34 o                         
   4   1  16         22.05         18.78         1.09 o                         
   5   1  16          2.25          2.85         0.52 o                         
   6   1  16         11.92          9.90         0.80 o                         
 -11   2  16         17.78         16.59         1.12 o                         
 -10   2  16         94.39         90.23         1.73 o                         
  -9   2  16          5.49          4.16         0.37 o                         
  -8   2  16         35.37         32.83         1.05 o                         
  -7   2  16         54.05         55.51         1.27 o                         
  -6   2  16         48.57         44.83         1.13 o                         
  -5   2  16        198.89        200.07         2.54 o                         
  -4   2  16        152.67        150.24         2.12 o                         
  -3   2  16        135.47        136.43         2.00 o                         
  -2   2  16        260.19        263.97         3.36 o                         
  -1   2  16         81.61         82.47         1.75 o                         
   0   2  16          1.36          2.00         0.32 o                         
   1   2  16        852.00        853.51         9.12 o                         
   2   2  16         40.14         37.96         1.32 o                         
   3   2  16          1.58          2.68         0.37 o                         
   4   2  16          0.29          0.35         0.38 o                         
   5   2  16          6.17          7.79         0.79 o                         
 -10   3  16         91.58         74.35         3.28 o                         
  -9   3  16         91.29         84.36         3.98 o                         
  -8   3  16         26.43         26.13         1.11 o                         
  -7   3  16        190.20        188.53         3.10 o                         
  -6   3  16         73.77         69.78         1.58 o                         
  -5   3  16          0.01          0.03         0.31 o                         
  -4   3  16          7.98          9.32         0.69 o                         
  -3   3  16          2.60          2.71         0.46 o                         
  -2   3  16         16.99         15.13         0.80 o                         
  -1   3  16         12.28         13.07         0.74 o                         
   0   3  16        457.45        465.37         8.16 o                         
   1   3  16         53.61         58.87         1.68 o                         
   2   3  16          7.31          7.63         0.66 o                         
   3   3  16         26.88         34.42         1.43 o                         
   4   3  16         19.37         23.66         1.81 o                         
  -7   4  16          0.33         -0.06         0.37 o                         
  -6   4  16         16.30         14.01         0.73 o                         
  -5   4  16         42.83         41.96         1.34 o                         
  -4   4  16          0.33          0.25         0.29 o                         
  -3   4  16          2.19          3.58         0.46 o                         
  -2   4  16         18.94         20.32         0.95 o                         
  -1   4  16          4.69          5.29         0.52 o                         
   0   4  16          0.06          0.12         0.24 o                         
   1   4  16          0.53          0.39         0.26 o                         
 -11   1  17          0.14          0.45         0.19 o                         
 -10   1  17         90.36         86.16         1.77 o                         
  -9   1  17         91.54         98.46         1.95 o                         
  -8   1  17         19.94         18.36         0.84 o                         
  -7   1  17          5.93          4.38         0.44 o                         
  -6   1  17         13.75         13.59         0.68 o                         
  -5   1  17         81.80         84.65         1.63 o                         
  -4   1  17        702.59        725.36         5.59 o                         
  -3   1  17        574.90        605.77         4.76 o                         
  -2   1  17         44.18         41.74         1.08 o                         
  -1   1  17         23.28         23.27         0.75 o                         
   0   1  17         30.46         26.93         0.88 o                         
   1   1  17        171.72        171.42         2.78 o                         
   2   1  17         19.72         27.80         1.10 o                         
   3   1  17          4.54          2.10         0.52 o                         
   4   1  17         58.89         57.44         1.92 o                         
   5   1  17         55.29         63.46         2.83 o                         
 -10   2  17         13.61         14.57         1.05 o                         
  -9   2  17          0.40          0.55         0.23 o                         
  -8   2  17         18.07         15.90         0.66 o                         
  -7   2  17         42.44         41.58         1.07 o                         
  -6   2  17         23.45         20.45         0.78 o                         
  -5   2  17        100.01         99.35         1.80 o                         
  -4   2  17        287.05        300.55         3.10 o                         
  -3   2  17          0.02          0.27         0.25 o                         
  -2   2  17         60.50         60.77         1.43 o                         
  -1   2  17         70.04         68.99         1.79 o                         
   0   2  17         19.15         16.24         0.88 o                         
   1   2  17         59.13         58.08         1.97 o                         
   2   2  17         25.95         25.87         1.06 o                         
   3   2  17         44.83         48.45         2.20 o                         
   4   2  17         15.88         22.93         1.23 o                         
  -9   3  17        143.66        136.46         4.67 o                         
  -8   3  17         59.14         53.22         3.11 o                         
  -7   3  17         50.34         44.98         1.40 o                         
  -6   3  17          4.06          4.45         0.45 o                         
  -5   3  17         83.25         78.52         1.74 o                         
  -4   3  17          0.00          0.54         0.33 o                         
  -3   3  17          8.82          8.62         0.63 o                         
  -2   3  17        125.38        124.96         2.52 o                         
  -1   3  17         24.23         24.90         1.08 o                         
   0   3  17         32.15         30.83         1.13 o                         
   1   3  17          4.10          3.23         0.41 o                         
   2   3  17         34.96         32.23         1.70 o                         
  -5   4  17         51.21         45.77         1.69 o                         
  -4   4  17          5.68          6.90         0.71 o                         
  -3   4  17        122.02        125.75         4.02 o                         
  -2   4  17          1.98          1.97         0.40 o                         
  -1   4  17          6.63          5.09         0.79 o                         
 -10   0  18         34.37         27.75         1.30 o                         
  -9   0  18         12.80         12.62         1.02 o                         
  -8   0  18          9.19         10.18         0.98 o                         
  -7   0  18         68.97         69.65         2.29 o                         
  -6   0  18          0.00         -0.31         0.42 o                         
  -5   0  18        242.20        259.98         3.89 o                         
  -4   0  18        100.99        111.65         2.43 o                         
  -3   0  18        168.29        175.48         3.12 o                         
  -2   0  18         42.55         43.42         1.35 o                         
  -1   0  18         19.45         19.88         1.00 o                         
   0   0  18         79.31         75.59         2.32 o                         
   1   0  18         74.64         68.29         3.04 o                         
   2   0  18         15.70         19.46         1.47 o                         
   3   0  18          1.76          1.81         0.88 o                         
   4   0  18          9.12         10.30         1.23 o                         
 -10   1  18         31.70         29.65         0.86 o                         
  -9   1  18          1.39          1.10         0.28 o                         
  -8   1  18         45.49         46.05         1.27 o                         
  -7   1  18         14.64         15.76         0.79 o                         
  -6   1  18         88.27         91.54         1.86 o                         
  -5   1  18        286.43        295.76         3.41 o                         
  -4   1  18        895.50        931.60         7.40 o                         
  -3   1  18          4.35          4.68         0.43 o                         
  -2   1  18          8.07          7.76         0.59 o                         
  -1   1  18          0.21          0.21         0.28 o                         
   0   1  18        136.89        130.62         2.30 o                         
   1   1  18          0.70          0.27         0.33 o                         
   2   1  18          3.97          0.92         0.39 o                         
   3   1  18         55.81         51.94         2.12 o                         
  -9   2  18        164.88        170.15         3.84 o                         
  -8   2  18          2.80          2.23         0.29 o                         
  -7   2  18          3.85          3.54         0.37 o                         
  -6   2  18        120.13        114.71         1.70 o                         
  -5   2  18         10.23          9.63         0.54 o                         
  -4   2  18         28.50         27.79         0.91 o                         
  -3   2  18        385.60        389.40         4.38 o                         
  -2   2  18          1.99          1.57         0.29 o                         
  -1   2  18        161.12        164.97         2.74 o                         
   0   2  18         20.31         18.25         1.03 o                         
   1   2  18         76.52         65.35         1.80 o                         
   2   2  18         69.91         60.79         2.13 o                         
  -7   3  18          0.14          0.58         0.56 o                         
  -6   3  18          0.09          0.55         0.40 o                         
  -5   3  18         63.37         60.91         1.64 o                         
  -4   3  18        151.16        155.81         2.91 o                         
  -3   3  18        139.34        145.98         3.25 o                         
  -2   3  18         28.03         29.53         1.35 o                         
  -1   3  18         16.64         14.55         0.79 o                         
   0   3  18         63.86         64.07         1.82 o                         
  -9   1  19         96.04         95.82         1.55 o                         
  -8   1  19          0.39          0.20         0.24 o                         
  -7   1  19         42.10         40.48         1.09 o                         
  -6   1  19         41.61         42.69         1.18 o                         
  -5   1  19        106.48        108.80         1.71 o                         
  -4   1  19          1.91          1.94         0.32 o                         
  -3   1  19          3.20          4.96         0.42 o                         
  -2   1  19          2.83          3.33         0.41 o                         
  -1   1  19        235.99        244.20         4.11 o                         
   0   1  19          0.85          1.19         0.50 o                         
   1   1  19         59.26         61.52         3.41 o                         
   2   1  19          1.15          2.84         0.67 o                         
  -8   2  19          5.20          4.06         0.58 o                         
  -7   2  19          0.87          0.52         0.36 o                         
  -6   2  19          7.80          7.25         0.63 o                         
  -5   2  19          0.04          0.13         0.29 o                         
  -4   2  19          1.63          1.39         0.31 o                         
  -3   2  19         64.67         65.28         2.58 o                         
  -2   2  19          0.91          0.27         0.28 o                         
  -1   2  19          3.46          3.94         0.55 o                         
   0   2  19          3.46          3.74         0.41 o                         
   1   2  19          4.33          5.61         0.92 o                         
  -4   3  19          4.68          3.72         0.50 o                         
  -3   3  19          3.28          2.82         0.38 o                         
  -8   0  20         29.88         31.16         1.18 o                         
  -7   0  20         34.87         31.84         1.32 o                         
  -6   0  20       1471.66       1569.00        27.47 o                         
  -5   0  20        164.99        171.83         3.58 o                         
  -4   0  20        279.98        280.09         4.87 o                         
  -3   0  20         36.28         35.54         2.73 o                         
  -2   0  20          6.87          5.59         1.08 o                         
  -7   1  20        293.53        297.81         3.50 o                         
  -6   1  20        116.94        119.59         1.91 o                         
  -5   1  20         35.75         38.65         1.06 o                         
  -4   1  20         48.28         52.65         1.41 o                         
  -3   1  20         24.53         27.02         1.12 o                         
  -2   1  20          5.74          5.79         1.80 o                         
  -1   1  20        322.90        297.93         7.81 o                         
  -5   2  20          2.33          2.34         0.45 o                         
  -4   2  20          2.54          2.19         0.32 o                         
  -3   2  20         10.05          9.47         0.79 o                         
  -2   2  20         14.89         18.27         1.05 o                         
                                                                                
